# Supplementary material for: A Comparison of Azacitidine and Decitabine Activities in Acute Myeloid Leukemia Cell Lines
Source: PLoS One. 2010 Feb 2;5(2):e9001. doi: 10.1371/journal.pone.0009001 (PMC2814859; doi:10.1371/journal.pone.0009001)
Supplement: Table S1 — DNA methylation (Illumina GoldenGate Methylation Cancer Panel I) Beta values in KG-1a and THP-1 cells at 48 and 72 hours, following daily treatment with vehicle control, AZA and DAC at 0.03, 0.1, 0.3, 1 and 3 µM. AZA = azacitidine; DAC = decitabine. (2.35 MB XLS) [file pone.0009001.s003.xls]

## Sheet: 2010_01_00 KG_THP_GGate DNA met
	KG-1a Vehicle NA 48hr_1	KG-1a Vehicle NA 48hr_2	KG-1a AZA 0.03 48hr_1	KG-1a AZA 0.03 48hr_2	KG-1a AZA 0.1 48hr_1	KG-1a AZA 0.1 48hr_2	KG-1a AZA 0.3 48hr_1	KG-1a AZA 0.3 48hr_2	KG-1a AZA 1 48hr_1	KG-1a AZA 1 48hr_2	KG-1a AZA 3 48hr_1	KG-1a AZA 3 48hr_2	KG-1a DAC 0.03 48hr_1	KG-1a DAC 0.03 48hr_2	KG-1a DAC 0.1 48hr_2	KG-1a DAC 0.3 48hr_1	KG-1a DAC 0.3 48hr_2	KG-1a DAC 1 48hr_1	KG-1a DAC 1 48hr_2	KG-1a DAC 3 48hr_1	KG-1a DAC 3 48hr_2	THP-1 Vehicle NA 48hr_1	THP-1 Vehicle NA 48hr_2	THP-1 AZA 0.03 48hr_1	THP-1 AZA 0.03 48hr_2	THP-1 AZA 0.1 48hr_1	THP-1 AZA 0.1 48hr_2	THP-1 AZA 0.3 48hr_1	THP-1 AZA 0.3 48hr_2	THP-1 AZA 1 48hr_1	THP-1 AZA 1 48hr_2	THP-1 AZA 3 48hr_1	THP-1 AZA 3 48hr_2	THP-1 DAC 0.03 48hr_1	THP-1 DAC 0.03 48hr_2	THP-1 DAC 0.1 48hr_1	THP-1 DAC 0.1 48hr_2	THP-1 DAC 0.3 48hr_1	THP-1 DAC 0.3 48hr_2	THP-1 DAC 1 48hr_1	THP-1 DAC 1 48hr_2	THP-1 DAC 3 48hr_1	THP-1 DAC 3 48hr_2	KG-1a Vehicle NA 72hr_1	KG-1a Vehicle NA 72hr_2	KG-1a AZA 0.03 72hr_1	KG-1a AZA 0.03 72hr_2	KG-1a AZA 0.1 72hr_1	KG-1a AZA 0.1 72hr_2
AATK_E63_R	0.898433	0.927153	0.722886	0.873499	0.779989	0.902806	0.674489	0.923444	0.487236	0.686359	0.812802	0.849023	0.681375	0.704962	0.693304	0.7683	0.715566	0.808552	0.698223	0.794818	0.995438	0.976774	0.985255	0.996032	0.991315	0.957865	0.99588	0.914639	0.981279	0.959934	0.911415	0.955305	0.974347	0.987031	0.994748	0.928945	0.90072	0.834731	0.928686	0.984762	0.984801	0.98615	0.992791	0.925859	0.902987	0.981711	0.914895	0.7928	0.869505
AATK_P519_R	0.995793	0.969979	0.778843	0.976829	0.954921	0.995849	0.900658	0.354123	0.984131	0.818269	0.938252	0.996272	0.985402	0.929735	0.907832	0.922848	0.847446	0.827303	0.686301	0.94468	0.944397	0.996615	0.991337	0.991279	0.985727	0.995359	0.988738	0.972331	0.972166	0.971058	0.899098	0.975824	0.962328	0.994911	0.989357	0.941221	0.962722	0.859649	0.928213	0.960164	0.979804	0.98717	0.964722	0.935179	0.971644	0.945222	0.991153	0.9636	0.995196
AATK_P709_R	0.797208	0.972037	0.274375	0.973474	0.982897	0.45044	0.765795	0.765801	0.976474	0.97543	0.913841	0.916025	0.0244494	0.253745	0.977077	0.621664	0.0507756	0.61145	0.689716	0.0331728	0.907878	0.993136	0.931962	0.981998	0.932791	0.987722	0.845154	0.985421	0.167438	0.246086	0.710675	0.98638	0.112728	0.981194	0.98427	0.890992	0.0779616	0.0283045	0.959886	0.825469	0.332562	0.98918	0.501116	0.907199	0.986496	0.988417	0.958442	0.812454	0.983702
ABCA1_E120_R	0.00687952	0.00847158	0	0.00509555	0.00653171	0.00822731	0.00758079	0.0076096	0.00538303	0.00758806	0.00779953	0.00920065	0.00640585	0.00809016	0.0169918	0.0167866	0.0145827	0.0137151	0.0169985	0.0121479	0.0111485	0.00581542	0.00625588	0.00614618	0.00545248	0.00779492	0.0109077	0.0154007	0.00231085	0.00262959	0.0115168	0.0101179	0.0080207	0.0105089	0.00851929	0.000713826	0.0145222	0.0142761	0	0.0120834	0.00991911	0.0133193	0.0146195	0.0070986	0.00636524	0	0.00613812	0.00924463	0.00870267
ABCA1_P45_F	0.00151766	0.00272671	0	0.00078178	0.00485682	0.00388969	0.00742833	0.00803505	0.00129064	0.1422	0.00416074	0.00347105	0.00346832	0.00334461	0.0128205	0.00957542	0.00795199	0.167882	0.010489	0.00378928	0.00501505	0.00242229	0.00108325	0.00514666	0.00255489	0.00446901	0.0041187	0.00454855	0	0	0.00830039	0.00696278	0.00294031	0.00327113	0.00472635	0	0.0105683	0.010257	0	0.00542744	0.00596807	0.00440387	0.00765723	0.0061426	0	0	0.00139953	0.00505402	0.00282136
ABCB4_E429_F	0.992557	0.993806	0.943081	0.993042	0.982206	0.992956	0.990711	0.984189	0.862493	0.993277	0.987977	0.968065	0.958953	0.988452	0.931321	0.964479	0.963536	0.951367	0.884319	0.978565	0.977992	0.994498	0.99489	0.994588	0.9945	0.992841	0.994795	0.989401	0.966457	0.898398	0.970873	0.995	0.973602	0.992606	0.991333	0.99429	0.961829	0.983712	0.972651	0.909714	0.98713	0.967752	0.976345	0.994192	0.993867	0.992426	0.990247	0.993295	0.99389
ABCB4_P51_F	0.993522	0.992113	0.970536	0.99114	0.945635	0.988241	0.89386	0.993313	0.913121	0.911663	0.931242	0.884572	0.987419	0.936735	0.9108	0.917543	0.898675	0.920401	0.894897	0.868519	0.937228	0.991526	0.993099	0.993395	0.988238	0.994001	0.992286	0.976405	0.991821	0.0282223	0.931431	0.989453	0.938739	0.96807	0.975396	0.978815	0.924756	0.971438	0.82445	0.958054	0.874633	0.947684	0.98437	0.992899	0.961309	0.976199	0.990528	0.975634	0.960152
ABCB4_P892_F	0.854748	0.988002	0.714463	0.942005	0.0776039	0.963151	0.696631	0.825822	0.887363	0.722329	0.821015	0.726721	0.660253	0.652599	0.740982	0.703704	0.697696	0.857677	0.874782	0.760661	0.00656207	0.994248	0.993861	0.978456	0.993988	0.932759	0.972636	0.93244	0.911468	0.878064	0.959567	0.973283	0.965234	0.992208	0.988987	0.861662	0.812642	0.88984	0.779091	0.845726	0.954937	0.894289	0.967016	0.9233	0.889886	0.721537	0.904045	0.750109	0.940307
ABCC2_E16_R	0.994833	0.995255	0.534496	0.994381	0.994212	0.992948	0.966214	0.99394	0.990798	0.841024	0.88503	0.875029	0.878904	0.989404	0.943483	0.975604	0.960616	0.942268	0.862613	0.984592	0.992072	0.0737156	0.0098001	0.805556	0.395449	0.652805	0.715982	0.00382042	0.946803	0	0.00664763	0.703953	0	0.741684	0	0	0.0104391	0.00217133	0.632221	0.00526713	0.69732	0	0.00504567	0.959884	0.960211	0.90345	0.962833	0.993293	0.990078
ABCC2_P88_F	0.99352	0.993707	0.755451	0.98256	0.932898	0.728435	0.954295	0.920168	0.790105	0.86722	0.924227	0.972839	0.99222	0.981214	0.921101	0.913709	0.937303	0.938737	0.937038	0.905147	0.94274	0.99312	0.990542	0.992679	0.990961	0.991908	0.98977	0.983851	0.967371	0.884669	0.946405	0.990709	0.957626	0.990974	0.991987	0.879726	0.893175	0.949777	0.890338	0.965783	0.963616	0.991545	0.940507	0.993268	0.992868	0.992543	0.97616	0.993448	0.977422
ABCC5_P444_F	0.0769334	0.0790657	0.0589996	0.0600805	0.0902767	0.119155	0.0492928	0.478434	0.00153	0.0373032	0.0275841	0.00618854	0.00449874	0.0881556	0.0222855	0.0975703	0.0768145	0.130071	0.315489	0.0058418	0.00785465	0.00434886	0.00369434	0.00471697	0.0302551	0.00651846	0.0052367	0.0835042	0.00397407	0.00334227	0.00985536	0.00718316	0.00740538	0.00397836	0.00565991	0.101769	0.0099544	0.0103825	0	0.00904553	0.00731914	0.00610418	0.0071431	0.154288	0.180577	0.220153	0.0494164	0.00513628	0.0285141
ABCG2_P178_R	0.0126998	0.0354347	0.0161147	0.0338986	0.0179564	0.15061	0.0187212	0.197747	0.0144692	0.0949528	0.0279652	0.0181456	0.0172409	0.089755	0.0383356	0.0403192	0.0318831	0.0315062	0.0329422	0.0651615	0.017671	0.0168732	0.025351	0.0445986	0.0477167	0.0254548	0.0164811	0.0267881	0.0191241	0.011354	0.128607	0.0265097	0.0681362	0.0176988	0.0186175	0.0181596	0.0307349	0.142527	0.0259106	0.0237129	0.0228343	0.185245	0.0244072	0.079784	0.0135035	0.00702134	0.0341993	0.0188533	0.0424962
ABCG2_P310_R	0	0.0144279	0	0	0	0	0	0.0012702	0	0.0438983	0.00234675	0.000205459	0	0.0533424	0.00361232	0.00250943	0.00365586	0.00185742	0.00254229	0.000460516	0.00187669	0	0	0.0720136	0.0167466	0	0.087496	0.00125254	0	0	0.00246878	0	0.00671228	0.060123	0.0830764	0	0.00115289	0	0.0601524	0.00238469	0	0	0.00165852	0	0	0	0.0425834	0	0
ABL1_P53_F	0.00554515	0.0058995	0.120677	0.0056572	0.00802349	0.00667653	0.00956539	0.008865	0.00813771	0.00809006	0.00914607	0.00920507	0.00993078	0.00844574	0.0183729	0.0167163	0.0142941	0.012333	0.0163058	0.0104345	0.00905021	0.0116029	0.00956105	0.0125809	0.00822634	0.00845689	0.0121388	0.014034	0.00344018	0.00577039	0.20051	0.0104714	0.00994345	0.0101882	0.012242	0.00710725	0.0214107	0.0179823	0	0.0108722	0.0123246	0.0159485	0.0108564	0.010364	0.00504321	0	0.00437197	0.00736987	0.00999437
ABL2_P459_R	0.00766021	0.0418736	0.0259162	0.094135	0.00890384	0.00940617	0.0111325	0.013402	0.00766812	0.0758141	0.0590118	0.0312978	0.00972065	0.0104185	0.0210579	0.0205729	0.148438	0.0932427	0.0205073	0.0129547	0.013175	0.0104454	0.0116452	0.0811977	0.137861	0.0150808	0.254773	0.0457927	0.162718	0.00885158	0.017087	0.147006	0.161753	0.307929	0.0122214	0.0806688	0.138218	0.0174996	0.00658981	0.0157438	0.121333	0.0130748	0.0156998	0.00712679	0.158089	0	0.115926	0.167753	0.0686114
ABO_E110_F	0.9889	0.989672	0.103674	0.89227	0.902354	0.98596	0.978037	0.978722	0.355554	0.721544	0.974802	0.893524	0.0931085	0.974338	0.951501	0.62627	0.793974	0.774085	0.922678	0.812623	0.967682	0.0163818	0.641564	0.4485	0.536302	0.594695	0.0206967	0.0188829	0.672873	0.518506	0.487581	0.0289056	0.304921	0.0155331	0.0277238	0.586433	0.303937	0.0257954	0.00289118	0.0211884	0.018833	0.567787	0.145447	0.982307	0.963845	0.938997	0.840954	0.893891	0.973524
ABO_P312_F	0.688731	0.959519	0.450267	0.925513	0.951762	0.710758	0.0478724	0.989017	0.970848	0.631886	0.888242	0.969406	0.99317	0.668508	0.79179	0.931164	0.853479	0.792288	0.98779	0.728237	0.870256	0.0278221	0.0193829	0.0245553	0.024014	0.0295673	0.0198729	0.0326567	0.0448421	0.0716108	0.0347274	0.0294315	0.0325227	0.0288273	0.0535307	0.00849246	0.310966	0.0351385	0	0.0246117	0.0303331	0.0225501	0.390654	0.976786	0.888861	0.940903	0.787517	0.914936	0.88154
ACTG2_E98_R	0.977378	0.980631	0.904977	0.976173	0.963366	0.975235	0.872983	0.964262	0.964883	0.972407	0.983162	0.959639	0	0.973882	0.851697	0.677222	0.920844	0.824209	0.690519	0.797182	0.825291	0.96698	0.979888	0.985355	0.980926	0.955823	0.982614	0.921772	0.984061	0	0.841262	0.976333	0.906184	0.958755	0.972092	0.946794	0.947007	0.892835	0.96496	0.426421	0.801862	0.988082	0.965728	0.978325	0.930449	0.983025	0.977528	0.961757	0.981216
ACTG2_P346_F	0.566335	0.824729	0.369622	0.819358	0.535632	0.53534	0.647198	0.750004	0.813092	0.677319	0.659976	0.980602	0.553323	0.813793	0.692667	0.288482	0.669089	0.815293	0.756555	0.761139	0.858993	0.749918	0.916323	0.919228	0.920601	0.950905	0.863449	0.797165	0.75656	0.463526	0.806829	0.823577	0.928186	0.907692	0.70073	0.640087	0.781922	0.823293	0.689803	0.921886	0.786608	0.93439	0.95805	0.907486	0.831537	0.960252	0.735701	0.645875	0.708958
ACTG2_P455_R	0.993443	0.992655	0.978022	0.991506	0.91799	0.992217	0.893644	0.8844	0.846805	0.915475	0.993692	0.791995	0.947939	0.86172	0.34933	0.843052	0.708284	0.884439	0.867101	0.994154	0.994923	0.992857	0.994465	0.99468	0.994624	0.979987	0.993778	0.807751	0.953492	0.849428	0.788202	0.919685	0.900832	0.993343	0.994098	0.897704	0.893784	0.490767	0.88293	0.886133	0.911781	0.994597	0.993677	0.972639	0.993849	0.960555	0.990813	0.991416	0.994143
ACVR1_E328_R	0.809028	0.913515	0.857614	0.750018	0.826079	0.909936	0.682153	0.992956	0.33933	0.493157	0.675266	0.682339	0.98807	0.722929	0.736381	0.767922	0.637538	0.672386	0.591678	0.813873	0.00539642	0.87718	0.933691	0.950607	0.923284	0.715235	0.875775	0.817858	0.793177	0.635323	0.840607	0.634385	0.776812	0.984637	0.860805	0.688248	0.75504	0.825227	0.710586	0.810211	0.80745	0.819034	0.990938	0.643531	0.793623	0.782197	0.810982	0.965869	0.778818
ACVR1_P983_F	0.994214	0.994882	0.914864	0.99317	0.993311	0.994794	0.929913	0.979359	0.823381	0.909147	0.937146	0.912462	0.994001	0.869032	0.911723	0.827544	0.807921	0.930738	0.875068	0.981668	0.908587	0.985881	0.994988	0.994358	0.994717	0.992741	0.974325	0.980529	0.971418	0.900369	0.758574	0.981382	0.97338	0.994118	0.963121	0.923178	0.992095	0.890166	0.93411	0.969993	0.93895	0.991418	0.982845	0.994558	0.945147	0.948881	0.969311	0.994202	0.984824
ACVR1B_E497_R	0	0	0.327502	0	0	0	0	0	0.17261	0	0	0	0	0	0	0	0	0	0	0	0	0	0	0	0	0	0	0	0	0	0.000505555	0	0.000586243	0	0	0	0.0033535	0.000878412	0	0.00316627	0.000534512	0.000241737	0.00229472	0	0	0	0	0	0
ACVR1B_P572_R	0.252538	0.0102067	0.0924485	0.0107732	0.176567	0.164917	0.280311	0.0105387	0.00901895	0.118277	0.0132244	0.0155694	0.0102406	0.00959931	0.0231458	0.0217397	0.123204	0.15773	0.335717	0.0141515	0.0151129	0.00640901	0.00877715	0.185486	0.00951237	0.533285	0.239081	0.506814	0.00772137	0.00544078	0.015888	0.155482	0.114215	0.152555	0.00923446	0.00610791	0.170265	0.0160869	0.197715	0.267831	0.0142567	0.296242	0.011925	0.0101331	0.276942	0	0.00547205	0.0121815	0.142787
ACVR1C_P115_R	0.0127248	0.0113639	0.011223	0.0680863	0.0139018	0.0115049	0.015556	0.0145599	0.0100896	0.0126646	0.0189241	0.0179115	0.218855	0.0142498	0.0277717	0.0285905	0.0257228	0.0260922	0.0278431	0.0200178	0.0191628	0.0121354	0.0114696	0.0147132	0.0137948	0.117171	0.0148726	0.120262	0.0125367	0.00938317	0.0443672	0.0190987	0.0683439	0.0136799	0.0230223	0.0119564	0.105152	0.1777	0.0889835	0.0183435	0.0186528	0.0143161	0.018528	0.0161164	0.0123421	0.00322142	0.0110749	0.044197	0.0164071
ACVR1C_P363_F	0.10226	0.0734831	0	0.157306	0.00960275	0.00701077	0.0106663	0.0140562	0.0125665	0.0106624	0.136371	0.098965	0.010427	0.0113772	0.0171132	0.0166024	0.130408	0.015892	0.190308	0.164458	0.01398	0.0061439	0.00703067	0.00930375	0.00660727	0.00755833	0.00621789	0.00599068	0.00150781	0.00359644	0.0135045	0.0102689	0.00965757	0.007165	0.00932762	0	0.0164278	0.015726	0	0.0146521	0.00527939	0.0101012	0.0112759	0.0142639	0.138204	0.0834924	0.0939281	0.0102437	0.0093219
ACVR2B_E27_R	0.0015202	0.00431873	0	0.00393061	0.00246066	0.00303506	0.00375418	0.00601909	0.00285172	0.00487383	0.00678185	0.00858843	0.00446041	0.00297739	0.0125074	0.0103145	0.0929901	0.00888049	0.010499	0.0072742	0.00381913	0.00170965	0.00157685	0.0051613	0.000428875	0.00431535	0.00380968	0.00496932	0	0.000132643	0.177829	0.00481385	0.0044401	0.00417658	0.0049189	0	0.00958074	0.136371	0	0.00867596	0.00571939	0.0068256	0.00803932	0.00396618	0.00258927	0	0.00249452	0.00387759	0.00600338
ACVR2B_P676_F	0.579463	0.285712	0.0575692	0.139698	0.3188	0.00375368	0.00323462	0.00813333	0.214371	0.290262	0.288029	0.00490376	0.00632764	0.370042	0.163159	0.213448	0.248391	0.138468	0.372396	0.322929	0.237743	0	0.000510318	0.00201689	0.11632	0.00667282	0.00387723	0.00546363	0.149307	0.00241272	0.00997537	0.00441295	0.00198112	0.348346	0.150499	0	0.00796844	0.00408776	0	0.0063057	0.00222719	0.0016288	0.00531307	0.150459	0.366934	0.100917	0.0764706	0.0979679	0.381084
ADAMTS12_E52_R	0.897806	0.913693	0.928006	0.832111	0.923844	0.696813	0.8173	0.993111	0.792526	0.733714	0.777476	0.479753	0.793516	0.836403	0.769187	0.555655	0.759853	0.743695	0.731665	0.711697	0.739205	0.895432	0.6158	0.772131	0.709405	0.675151	0.505935	0.802506	0.662388	0.409614	0.363035	0.535041	0.501144	0.521427	0.71087	0.602145	0.448247	0.46431	0.499445	0.556744	0.648162	0.797881	0.427081	0.842643	0.972902	0.877646	0.749329	0.929948	0.919142
ADAMTS12_P250_R	0.815773	0.8584	0.709942	0.836789	0.913691	0.993429	0.748322	0.992392	0.836412	0.593828	0.885795	0.809959	0.97438	0.889519	0.670849	0.632759	0.731598	0.81475	0.87346	0.84438	0.991645	0.818814	0.718312	0.538582	0.723692	0.348909	0.560975	0.234569	0.753251	0.306752	0.55794	0.202544	0.495428	0.350784	0.467126	0.48242	0.543294	0.412172	0.633735	0.328848	0.5645	0.854135	0.64445	0.991648	0.991525	0.990422	0.884778	0.963247	0.937082
ADCYAP1_E163_R	0.90156	0.710025	0.499278	0.174612	0.873055	0.378757	0.0068807	0	0.475429	0.503193	0.580363	0.00217302	0.923363	0	0.393269	0.506755	0.219872	0.288469	0.729609	0.667048	0.419749	0.0012723	0.0330427	0.00169091	0	0.00233467	0.00310819	0.00100696	0	0	0.0081081	0.049878	0.00243599	0	0.00148072	0.000454644	0.00987358	0.385276	0.0569763	0.00609492	0.00380351	0	0.00878332	0.63125	0.643751	0	0.352933	0.718781	0.467364
ADCYAP1_P398_F	0.925908	0.949024	0.943688	0.957387	0.907533	0.829227	0.985627	0.992217	0.978025	0.847221	0.99323	0.854353	0.994747	0.904112	0.872345	0.953314	0.653457	0.798886	0.908169	0.914083	0.969545	0.0062393	0.582841	0.535606	0.459933	0.100239	0.315825	0.801894	0.827555	0	0.171916	0.00855259	0.45662	0.0156665	0.586752	0	0.463152	0.343933	0.313301	0.498879	0.692351	0.00419173	0.712749	0.993462	0.993302	0.752364	0.916302	0.968562	0.972877
ADCYAP1_P455_R	0.871039	0.826489	0.588229	0.881241	0.722374	0.830117	0.802446	0.994908	0.871104	0.845792	0.717838	0.731683	0.838901	0.833476	0.843212	0.845895	0.809454	0.749194	0.616485	0.691819	0.672887	0.0126123	0.0859562	0.078355	0.0111282	0.0203317	0.0137948	0.0134575	0.00736137	0.00771535	0.116048	0.14728	0.107155	0.0136318	0.0141887	0.00644541	0.0193495	0.0165444	0.135421	0.0133873	0.0209237	0.0161918	0.0145601	0.886713	0.80748	0.98614	0.851851	0.828683	0.851741
AFF3_P122_F	0.344849	0.368231	0.0631394	0.169614	0.00617206	0.431858	0.375359	0.748532	0.331566	0.273366	0.00934045	0.374308	0.00789147	0.00791839	0.228619	0.530149	0.109023	0.417743	0.183606	0.367404	0.00948265	0.306982	0.00112215	0.002161	0.00204053	0.00560625	0.00564111	0.00925304	0	0.00147963	0.0115437	0.00714232	0.00452969	0.00136187	0.00482058	0	0.011943	0.0966573	0	0.00790842	0.00678757	0.001477	0.0110112	0.153726	0.465194	0.493389	0.00330691	0.108267	0.344935
AFF3_P808_F	0.992288	0.994243	0.981826	0.95567	0.956882	0.994471	0.836001	0.0209439	0.909283	0.89611	0.943468	0.970895	0.944265	0.935897	0.902928	0.969375	0.912269	0.902772	0.949365	0.979981	0.996161	0.994557	0.995927	0.995098	0.99232	0.985998	0.995931	0.994953	0.973046	0.991698	0.951678	0.977645	0.986012	0.989269	0.963259	0.986859	0.98026	0.982961	0.978669	0.968615	0.981438	0.989727	0.964352	0.969517	0.989753	0.935061	0.993418	0.993539	0.994752
AFP_P824_F	0.990204	0.987547	0.909074	0.980908	0.987071	0.841796	0.986668	0.627995	0.602647	0.821703	0.688735	0.871907	0.980805	0.740194	0.719722	0.836323	0.7783	0.625563	0.784243	0.869392	0.962025	0.676896	0.256614	0.263553	0.534556	0.979324	0.542364	0.885107	0.435308	0.034247	0.618138	0.360825	0.0299153	0.621252	0.293012	0.478397	0.525835	0.040797	0.710592	0.568851	0.369394	0.0820855	0.0450896	0.985846	0.959074	0.969998	0.985849	0.910985	0.956471
AGTR1_P154_F	0.989107	0.986687	0.898015	0.98703	0.984353	0.982451	0.98384	0.990048	0.935903	0.987211	0.989677	0.988572	0.982586	0.976967	0.988831	0.969897	0.909307	0.947247	0.968639	0.991024	0.926901	0	0	0	0	0	0	0.263662	0	0	0	0	0	0	0.171574	0	0	0	0	0	0	0	0	0.987863	0.991954	0.982998	0.988251	0.986914	0.990738
AGTR1_P41_F	0.988264	0.991827	0.949389	0.989883	0.944278	0.992959	0.990031	0.992756	0.825001	0.959015	0.991671	0.953484	0	0.983724	0.985079	0.697436	0.858655	0.909438	0.952679	0.991237	0.973421	0	0.508572	0.228813	0.410329	0.00397206	0.373155	0.000872811	0	0.395035	0.00508037	0.453868	0.662576	0.522317	0	0	0.00239427	0.466723	0.297703	0.583926	0.495034	0.331122	0.608198	0.990725	0.989398	0.989126	0.990246	0.992245	0.991101
AGXT_E115_R	0.919496	0.988829	0.598851	0.957501	0.867469	0.790249	0.753838	0.0229697	0.750655	0.807365	0.900829	0.979717	0.860927	0.765692	0.854291	0.78984	0.864636	0.680286	0.465862	0.93442	0.982521	0.991009	0.986322	0.983749	0.986228	0.987489	0.969581	0.919641	0.923972	0.888298	0.909679	0.945291	0.924501	0.963954	0.963021	0.719938	0.942295	0.929187	0.864151	0.975753	0.969424	0.888768	0.954177	0.906142	0.907039	0.923654	0.895886	0.902457	0.821039
AGXT_P180_F	0.899607	0.857565	0.69158	0.892194	0.728047	0.745267	0.591345	0.708616	0.48451	0.5613	0.917265	0.790626	0.0317873	0.701764	0.763153	0.402508	0.720733	0.616508	0.570903	0.854412	0.65266	0.0252368	0.0684464	0.248792	0.339445	0.370352	0.191108	0.0218594	0.0158989	0.656459	0.446397	0.202219	0.0183279	0.0291396	0.28982	0.468042	0.278404	0.299306	0.346754	0.288173	0.152748	0.0165639	0.019735	0.903046	0.91795	0.971762	0.783458	0.88662	0.656823
AHR_E103_F	0.00258254	0.00157013	0.00189739	0.00254902	0.00307576	0.00366398	0.00457031	0.00600808	0.00291594	0.00533027	0.0135443	0.00169729	0.00408283	0.00415555	0.0152069	0.0135341	0.0108648	0.011448	0.0171695	0.00410983	0.00618233	0.00287478	0.00531486	0.00711439	0.00372945	0.00735088	0.00617757	0.0126552	0	0.00325308	0.006562	0.00795475	0.00681274	0.000606397	0.00416174	0.00554472	0.01026	0.0121448	0	0.00885505	0.00692571	0.00460174	0.00347848	0.00347129	0.00235627	0	0.0649858	0.00410317	0.00484537
AHR_P166_R	0.00484679	0.00629015	0	0.00660756	0.00703461	0.00275955	0.00680593	0.0130833	0.00131368	0.00415507	0.00536436	0.00808912	0.0150374	0.00568753	0.0115575	0.0121281	0.0185058	0.0104926	0.0152166	0.0067614	0.00465731	0.00495588	0.00501442	0.00739343	0.00587415	0.0100096	0.00666888	0.00781028	0	0.00204659	0.011119	0.00842928	0.00556507	0.00733582	0.00840978	0	0.011099	0.0125115	0	0.00589002	0.0092101	0.00992752	0.00742871	0.00414559	0.00423343	0	0.00262929	0.00849752	0.0076897
AIM2_E208_F	0.989842	0.977391	0.965287	0.98949	0.985733	0.987186	0.781688	0.71997	0.787668	0.990306	0.987564	0.955999	0.925415	0.87385	0.938199	0.896388	0.92859	0.832349	0.80573	0.988605	0.947229	0.993622	0.994192	0.994634	0.995483	0.994076	0.989687	0.931009	0.945955	0.910967	0.982445	0.97198	0.912584	0.991865	0.991013	0.940443	0.937578	0.935172	0.952102	0.92566	0.993164	0.976427	0.983793	0.899777	0.953991	0.98118	0.989543	0.919562	0.973069
AIM2_P624_F	0.994674	0.986231	0.81407	0.964375	0.919903	0.992775	0.927889	0.929193	0.711942	0.821201	0.964501	0.740766	0.991634	0.975642	0.806674	0.872209	0.798839	0.810585	0.839395	0.950757	0.720329	0.0466458	0.0264762	0.036822	0.252432	0.0361399	0.197319	0.630968	0.0215737	0.0136283	0.322436	0.31265	0.0225827	0.0336666	0.500869	0.020917	0.0465888	0.240488	0.423462	0.0458016	0.420931	0.0251612	0.0315794	0.959684	0.964977	0.992749	0.932799	0.971402	0.956398
AKT1_P310_R	0.244617	0.103084	0.0609384	0.0934272	0.0800505	0.0801395	0.15277	0.314969	0.0636047	0.0622493	0.131736	0.116601	0.0586184	0.0902421	0.116062	0.0860997	0.0873148	0.109268	0.169396	0.241251	0.25143	0.00913954	0.0112102	0.0125432	0.00987992	0.0101274	0.00961238	0.0110106	0.0445275	0.215899	0.0202612	0.0131463	0.0162019	0.0128819	0.0323199	0.00764405	0.0224002	0.0380551	0.0108136	0.0122736	0.126233	0.0118174	0.0192084	0.139962	0.0475895	0.277032	0.0457178	0.120738	0.0478221
ALK_E183_R	0.99301	0.983988	0.965818	0.992384	0.9474	0.993668	0.832001	0.993486	0.678641	0.859531	0.994068	0.95338	0.915511	0.936607	0.705111	0.95644	0.870742	0.793951	0.759285	0.992458	0.700322	0.0612325	0.06756	0.0731248	0.0761421	0.0751022	0.0576177	0.0675538	0.0786248	0.020235	0.0680028	0.0717007	0.0682899	0.0787751	0.0822377	0.0501068	0.0826047	0.103342	0.0666784	0.0871568	0.0655235	0.0624634	0.0637562	0.993432	0.990729	0.98564	0.990061	0.992179	0.99128
ALK_P28_F	0.405795	0.612614	0.325651	0.606997	0.446203	0.780282	0.653742	0.392474	0.252956	0.352013	0.504926	0.369697	0.90878	0.523561	0.43419	0.708622	0.333	0.480558	0.341374	0.551317	0.698075	0.00184649	0.00366038	0.00539592	0.00344848	0.00638671	0.187969	0.00624916	0.228962	0.00376961	0.00973738	0.00709469	0.00713647	0.00362744	0.00673503	0.00284532	0.0763285	0.0115038	0	0.00692739	0.117653	0.00575344	0.00567439	0.668026	0.598804	0.548088	0.597305	0.759977	0.651527
ALOX12_E85_R	0.994762	0.988959	0.810274	0.994099	0.9935	0.993481	0.990178	0.963872	0.986219	0.99112	0.964374	0.844482	0.986668	0.990895	0.994586	0.865245	0.954377	0.903909	0.931365	0.993561	0.994907	0.993642	0.994102	0.993712	0.995222	0.994156	0.993151	0.994165	0.96718	0.98876	0.942208	0.989384	0.992718	0.992861	0.990523	0.989017	0.964002	0.989842	0.975191	0.993685	0.995391	0.994453	0.993147	0.994949	0.99412	0.994727	0.987302	0.97135	0.993736
ALOX12_P223_R	0.992289	0.99149	0.985499	0.967393	0.965156	0.991497	0.991061	0.986461	0.949966	0.93853	0.994145	0.932472	0.489673	0.974296	0.950751	0.923793	0.902325	0.880132	0.837643	0.992849	0.994282	0.950516	0.99294	0.992681	0.99351	0.990557	0.991971	0.994788	0.994366	0.983332	0.977051	0.992621	0.959122	0.989883	0.991819	0.978069	0.992212	0.966098	0.968965	0.959881	0.964248	0.992812	0.989559	0.989695	0.991685	0.99349	0.988977	0.991314	0.987883
ALPL_P278_F	0.0702939	0.0047237	0.0213225	0.0876263	0.00673669	0.194159	0.00759367	0.355071	0.00277973	0.0927504	0.149773	0.0059637	0.508014	0.176488	0.282612	0.291276	0.0762507	0.0109904	0.30705	0.00791612	0.00799277	0.00549629	0.00346893	0.0806227	0.110465	0.00574974	0.132896	0.00847867	0.215087	0.279444	0.1354	0.00755591	0.0675071	0.00416528	0.00695423	0.00240625	0.163978	0.0107114	0.170963	0.170836	0.00697671	0.339117	0.0107277	0.127254	0.159804	0	0.0864846	0.0112754	0.123742
ALPL_P433_F	0.604837	0.752677	0.348031	0.60295	0.700211	0.399263	0.519586	0.0328282	0.80676	0.278585	0.666535	0.75187	0.031455	0.896022	0.562986	0.609959	0.4699	0.695947	0.638425	0.761804	0.791952	0.832457	0.492626	0.675354	0.542662	0.0427211	0.687413	0.725346	0.617513	0.364567	0.0347696	0.842333	0.506283	0.417805	0.497829	0.544291	0.539837	0.820472	0.712735	0.538664	0.633013	0.0289126	0.925754	0.572075	0.736822	0.603894	0.572899	0.898467	0.765595
AOC3_P890_R	0.466822	0.46485	0.139493	0.473289	0.392966	0.333349	0.71958	0	0.222727	0.541553	0.666426	0.385717	0.379641	0.361264	0.357216	0.141489	0.203641	0.474672	0.530486	0.562772	0.534429	0.982698	0.698669	0.665158	0.742929	0.000841647	0.720627	0.137781	0.467855	0.577908	0.57641	0.784064	0.699215	0.00791125	0.592437	0.777869	0.620975	0.409832	0.690998	0.00575789	0.400476	0.833116	0.868938	0.515841	0.398434	0.624835	0.251994	0.326313	0.508904
APBA1_E99_R	0.27356	0.418579	0.15406	0.348111	0.202844	0.364592	0.649634	0	0.221976	0.336769	0.496675	0.506958	0	0.409704	0.370088	0.500622	0.315938	0.526479	0.636018	0.28712	0.575573	0	0	0	0	0	0	0.000321802	0	0	0.00666623	0.384715	0	0	0.00094838	0	0.00558933	0.00150038	0	0.00142355	0.000783882	0.000985593	0.00100703	0.405951	0.441078	0.434781	0.247721	0.361881	0.307779
APBA1_P644_F	0.014936	0.00887308	0.0128353	0.0288739	0.0145389	0.0201466	0.0132007	0.0129637	0.0166382	0.0257039	0.0281123	0.0308934	0.0153874	0.0146378	0.0404535	0.0404813	0.034991	0.0812093	0.0454978	0.0194673	0.0160898	0.010888	0.0153454	0.0125894	0.0160821	0.0103843	0.0113514	0.012938	0.00534504	0.011321	0.0206476	0.0157068	0.0137161	0.00984675	0.0142393	0.00687106	0.0230611	0.0208131	0.00302735	0.010999	0.0169725	0.013698	0.0113471	0.0249475	0.052074	0.0113897	0.0388177	0.023793	0.0178672
APBA2_P227_F	0.994744	0.994731	0.9727	0.993718	0.992896	0.993758	0.798932	0.992341	0.990183	0.791095	0.968155	0.992461	0.993973	0.990022	0.764437	0.796894	0.881383	0.70843	0.854503	0.712045	0.990018	0.996259	0.995597	0.992686	0.995312	0.995344	0.995834	0.817089	0.993959	0.927557	0.874263	0.934827	0.91024	0.991129	0.992395	0.961974	0.940982	0.92648	0.906857	0.970036	0.9555	0.961947	0.902983	0.994988	0.993806	0.925213	0.993147	0.897715	0.981542
APBA2_P305_R	0.806466	0.876102	0.683783	0.734118	0.691415	0.9501	0.411798	0.979907	0.00454756	0.665429	0.978132	0.917629	0.611057	0.663236	0.686126	0.348498	0.779556	0.495114	0.563322	0.792596	0.962256	0.989899	0.989001	0.987835	0.98598	0.984286	0.97099	0.919721	0.962501	0.835172	0.855582	0.980514	0.958952	0.926144	0.980457	0.9051	0.893768	0.893108	0.908612	0.911135	0.94492	0.983736	0.877684	0.710458	0.920789	0.86552	0.712866	0.47358	0.737539
APC_E117_R	0.35489	0.298957	0.59262	0.320623	0.285415	0.257165	0.317244	0.219718	0.486218	0.510984	0.381691	0.237292	0.187199	0.235754	0.285303	0.2974	0.33869	0.284282	0.277716	0.294348	0.301469	0.2452	0.268047	0.22332	0.211308	0.235384	0.222365	0.225639	0.198229	0.390635	0.233085	0.189668	0.247922	0.245819	0.240989	0.199451	0.309552	0.213978	0.525581	0.620189	0.360577	0.202074	0.261958	0.371346	0.333448	0.263137	0.410591	0.374713	0.29891
APC_P14_F	0.235733	0.0134778	0.628412	0.0111426	0.0106952	0.0100623	0.0132271	0.0273828	0.557185	0.335918	0.0171267	0.0466165	0.0179145	0.0109901	0.0254838	0.0321817	0.0418673	0.0175599	0.0206008	0.0157045	0.0208093	0.0152585	0.0168431	0.199646	0.0142458	0.0173585	0.0117877	0.0156639	0.00383914	0.505859	0.0525434	0.0183998	0.102087	0.140365	0.0428716	0.192781	0.0966371	0.0352705	0.00457924	0.0366919	0.167705	0.433403	0.018746	0.0137891	0.0135183	0	0.0764445	0.0205251	0.0139991
APC_P280_R	0	0	0	0	0	0	0.000572818	0	0	0	0.00223941	0	0	0	0.00609594	0.000345976	0.000926375	0	0.00496305	0	0	0	0	0	0	0.00116802	0	0.0024157	0	0	0.00287983	0.000732179	0.00248909	0	0	0	0.00867773	0.00175031	0	0.00449455	0.00322275	0.00307331	0.00406653	0	0	0	0	0	0
APOA1_P261_F	0.994753	0.973486	0.983698	0.99544	0.925202	0.992223	0.853837	0.838068	0.67056	0.907107	0.89733	0.980273	0.761206	0.925438	0.693204	0.899195	0.741386	0.884259	0.886466	0.980806	0.995179	0.944329	0.994536	0.992897	0.98168	0.994582	0.958147	0.885254	0.955856	0.986446	0.957734	0.988812	0.951778	0.99105	0.968052	0.901932	0.876269	0.87636	0.909945	0.978009	0.980442	0.80704	0.984901	0.992725	0.996046	0.982868	0.993879	0.924024	0.959212
APOA1_P75_F	0.944956	0.942059	0.976778	0.945709	0.935772	0.970085	0.906037	0.885581	0.868071	0.887209	0.99441	0.9244	0.792564	0.886397	0.779795	0.87207	0.818494	0.761365	0.887757	0.967653	0.978294	0.994073	0.99089	0.988129	0.990589	0.991538	0.968144	0.825202	0.934001	0.689242	0.882062	0.965499	0.936489	0.930738	0.969816	0.952614	0.815361	0.83979	0.907645	0.9141	0.980788	0.867038	0.771408	0.994701	0.916569	0.94996	0.929377	0.954628	0.926351
APOC1_P406_R	0.798783	0.76805	0.428518	0.751482	0.733402	0.727742	0.619842	0.464548	0.484463	0.499248	0.630636	0.58276	0.638798	0.607213	0.52931	0.492759	0.557626	0.520751	0.52734	0.621333	0.36803	0.493681	0.595282	0.634694	0.566931	0.504828	0.625691	0.593853	0.495901	0.292335	0.383923	0.479939	0.421046	0.667568	0.473276	0.514444	0.427282	0.625273	0.437139	0.535528	0.525515	0.554907	0.341029	0.744471	0.779936	0.561281	0.733883	0.716933	0.588868
APOC2_P377_F	0.983614	0.937685	0.607703	0.978861	0.89573	0.847909	0.910457	0.975176	0.64863	0.974545	0.98706	0.978308	0.8707	0.932277	0.734449	0.767155	0.917563	0.938869	0.829703	0.94169	0.924254	0.981418	0.975671	0.90958	0.984459	0.855096	0.844453	0.914836	0.960113	0.980293	0.951772	0.98139	0.919277	0.946057	0.984926	0.48193	0.835487	0.696342	0.898691	0.915654	0.977757	0.97328	0.971045	0.977086	0.987609	0.965327	0.98113	0.959847	0.782115
APP_E8_F	0.0107048	0.00963034	0.0267718	0.0110356	0.0110552	0.0097555	0.0140197	0.0143524	0.00811692	0.0140712	0.130276	0.013306	0.0208966	0.0131616	0.0212116	0.0242117	0.075289	0.0199845	0.0224416	0.0172189	0.0150661	0.0126571	0.0138773	0.0157087	0.0128137	0.0184355	0.209743	0.0174044	0.0102192	0.00584936	0.0170554	0.0164897	0.0115247	0.011241	0.0162045	0.00419032	0.0222545	0.015401	0.00292836	0.0142514	0.012111	0.0153997	0.0224637	0.0577579	0.00731143	0.00168939	0.00882259	0.0145778	0.0143116
APP_P179_R	0.00826149	0.00984619	0.0282674	0.00928759	0.01167	0.0106822	0.012603	0.010634	0.00934154	0.0126815	0.0152128	0.211527	0.0139533	0.0146581	0.122437	0.0183518	0.0199389	0.0202856	0.0214965	0.017915	0.014005	0.00954387	0.0742413	0.0793212	0.0119301	0.0213322	0.123657	0.0176904	0.0055359	0.0092121	0.182852	0.0167859	0.0138432	0.383191	0.015034	0.00832536	0.0239681	0.0201941	0.104728	0.0165252	0.015797	0.0128935	0.0141263	0.0853205	0.00829561	0	0.00741256	0.0127895	0.0127257
AR_P189_R	0.587317	0.239357	0.0944329	0.559242	0.14466	0.289852	0.371386	0.00454577	0.301365	0.476141	0.503115	0.549479	0.11992	0.459314	0.338869	0.693909	0.444455	0.487197	0.443409	0.66604	0.0108725	0.0173987	0.00420122	0.0173834	0.00744113	0.246924	0.015506	0.0141307	0.164911	0.00180352	0.0159269	0.238144	0.00504384	0.378566	0.218711	0	0.434737	0.0163805	0	0.0158497	0.377735	0.00708279	0.00601082	0.366015	0.286601	0.357515	0.490348	0.651415	0.658123
AR_P54_R	0	0.90538	0.839946	0	0.98087	0.989618	0.394679	0	0.977753	0.00841118	0.677593	0	0	0.917633	0.874988	0.00908567	0.482764	0.797892	0.689459	0.988464	0.691246	0.00641112	0.00450148	0.00620665	0.00262169	0.00760683	0.00667568	0.0128258	0	0	0.0149673	0.00591437	0.0052744	0.0099232	0.0102457	0.000220991	0.0146953	0.00931245	0.42319	0.00874615	0.00873164	0.00482491	0.982966	0.975005	0.926779	0.986482	0.987469	0.786928	0.984854
ARAF_E38_F	0	0.00155046	0	0	0.00305806	0.00217229	0.13913	0	0	0.000537869	0.00162038	0	0	0.00407889	0.0117777	0.0138237	0.00943012	0.00759596	0.0125148	0.00188955	0.0062455	0.00177185	0	0.00270559	0	0.00596838	0.00253567	0.00666809	0	0.00140737	0.00739717	0.00570621	0.00197403	0.00211432	0.00400316	0	0.00751355	0.00490463	0.123132	0.00583034	0.00467497	0.00479899	0.00460849	0.00146328	0	0	0	0.000927525	0.00336591
ARAF_P63_R	0.00575819	0.00705188	0.0141238	0.00650985	0.00771799	0.00588062	0.00902424	0.00834812	0.00595828	0.00776525	0.0109561	0.00834979	0.0072258	0.00857127	0.0143032	0.0151165	0.0139385	0.0128618	0.0146859	0.010561	0.0112147	0.0054681	0.00801502	0.00793958	0.00679145	0.0128914	0.0102682	0.00970394	0.00289545	0.00704338	0.0125316	0.0108062	0.0101091	0.00775972	0.0105703	0.00396988	0.0150268	0.0150825	0	0.0144405	0.00976379	0.00889417	0.0107504	0.00766848	0.00611057	0	0.00578677	0.00836221	0.0094764
AREG_E25_F	0.0137431	0.0110862	0.000726904	0.0139267	0.0101498	0.0112427	0.0121534	0.0134727	0.00913555	0.0133572	0.0152622	0.0122822	0.0118501	0.014777	0.0256868	0.022387	0.0180291	0.0204404	0.0227067	0.0195251	0.0249028	0.00767636	0.0131136	0.0152964	0.0123162	0.0169257	0.0115797	0.016036	0.00619073	0.0028438	0.0161119	0.0158733	0.0125261	0.0110401	0.013467	0.00918029	0.016197	0.0198857	0.00191752	0.0164058	0.0202765	0.0126304	0.0210383	0.0106983	0.0126591	0	0.00872679	0.0188217	0.0128838
AREG_P217_R	0.111916	0.0587693	0.0207698	0.161459	0.124585	0.00734063	0.108118	0.00936518	0.0214373	0.0225765	0.0824419	0.221079	0.00778329	0.158797	0.11997	0.0149068	0.117216	0.14518	0.123982	0.119226	0.11037	0.00247958	0.0616493	0.0805198	0.106057	0.00561006	0.188724	0.154709	0.0140468	0.00339459	0.149546	0.0271771	0.127731	0.175394	0.113638	0.00306698	0.0956142	0.426963	0.0023332	0.312871	0.261234	0.0153999	0.00652849	0.033485	0.00493816	0.0579787	0.00395215	0.0635596	0.0480187
ARHGAP9_P260_F	0.99059	0.910259	0.786741	0.939704	0.863106	0.972679	0.858733	0.937868	0.639312	0.899177	0.907935	0.937024	0.966926	0.822048	0.799624	0.82006	0.808299	0.759915	0.786632	0.787287	0.944593	0.693518	0.662091	0.675262	0.65379	0.757226	0.475798	0.324465	0.539373	0.00482442	0.0174425	0.723968	0.771037	0.465245	0.419998	0.368089	0.434083	0.400414	0.299185	0.68039	0.74176	0.756575	0.177866	0.851	0.903812	0.919487	0.934438	0.886184	0.842932
ARHGAP9_P518_R	0.939023	0.903104	0.831357	0.953921	0.952183	0.967257	0.962429	0.0419035	0.969529	0.715219	0.952612	0.790841	0.362979	0.830644	0.604132	0.834207	0.643579	0.76348	0.890579	0.93068	0.856226	0.881584	0.981174	0.971686	0.978566	0.956356	0.907252	0.91025	0.98242	0.919359	0.872368	0.983455	0.887645	0.910996	0.940077	0.954256	0.844625	0.921338	0.883807	0.738505	0.926676	0.925731	0.918783	0.948246	0.893875	0.930961	0.966636	0.845202	0.868779
ARHGDIB_P148_R	0.156906	0.211743	0.111049	0.296724	0.0742029	0.621819	0.0144439	0.819301	0.384004	0.0212889	0.411468	0.00658487	0.00946167	0.255355	0.405245	0.020789	0.274024	0.133963	0.0678821	0.0557918	0.011114	0.660975	0.389928	0.582575	0.468727	0.617561	0.164968	0.150477	0.454396	0.420179	0.382792	0.0425037	0.0222541	0.01052	0.104149	0.679327	0.496959	0.184722	0.505744	0.00976523	0.612281	0.825657	0.0128406	0.345707	0.498325	0.3317	0.14176	0.257163	0.22068
ARNT_P238_R	0	0.230046	0.0758611	0.23012	0.146707	0.20309	0.0695665	0.000878159	0.177867	0.177848	0.215204	0.000753742	0.281633	0.151192	0.102982	0.276748	0.260875	0.203797	0.110774	0.20541	0.306214	0	0	0	0	0.00159843	0	0.00235182	0	0.000267715	0.198897	0.00102708	0.0017281	0	0.00126533	0	0.0039734	0.00201155	0	0.000521177	0.00081973	0	0.00219942	0.0639041	0.269225	0.111038	0.076696	0.113507	0.0569931
ASB4_E89_F	0.990886	0.989274	0.98956	0.98501	0.977827	0.973713	0.792149	0.836564	0.803781	0.873467	0.763582	0.0960614	0.85688	0.985983	0.831467	0.768328	0.810657	0.732831	0.859021	0.89908	0.986815	0.825004	0.214354	0.74843	0.784253	0.679912	0.499814	0.395804	0.598822	0.588911	0.637328	0.906142	0.752627	0.782042	0.684409	0.225845	0.549471	0.64968	0.709862	0.770898	0.633893	0.532032	0.048204	0.986886	0.986851	0.834492	0.981407	0.92483	0.983723
ASB4_P391_F	0.279282	0.571398	0.0273682	0.704811	0.625708	0.687443	0.456598	0.47244	0.72625	0.0751182	0.415277	0	0.697087	0.880875	0.315212	0.413598	0.589985	0.41993	0.558534	0.231813	0.00100665	0.383236	0.00151176	0.248136	0.197547	0.00581731	0.103539	0.00601114	0.0851913	0.592401	0.176788	0.120068	0.194623	0.00123346	0.181714	0.11833	0.298592	0.406795	0.108018	0.00425457	0.177596	0.00363158	0.00835065	0.747764	0.622515	0.543216	0.653285	0.556546	0.44123
ASB4_P52_R	0.988627	0.988536	0.843091	0.989127	0.984084	0.985632	0.465211	0	0.955398	0.820375	0.953991	0.598674	0	0.978712	0.80508	0.924373	0.967169	0.59009	0.573375	0.818575	0.738563	0.993064	0.993588	0.990829	0.992836	0.957811	0.992214	0.884102	0.947468	0.936038	0.759642	0.877673	0.751921	0.98942	0.980558	0.795207	0.584727	0.895542	0.545748	0.965301	0.914752	0.587158	0.950469	0.987598	0.980924	0.984451	0.981276	0.989279	0.989511
ASCL1_E24_F	0.985895	0.95998	0.964294	0.824596	0.709372	0.989981	0.857391	0.990985	0.980085	0.866496	0.890387	0.11279	0.983442	0.89742	0.941579	0.824937	0.762259	0.723869	0.545552	0.974528	0.989159	0	0.00355576	0.00362437	0	0	0.22921	0.00632874	0	0.00133249	0.00942666	0.221267	0.00416673	0.00152651	0.00303392	0.00152636	0.00991087	0.00824213	0	0.00551084	0.00621645	0.00469655	0.00407525	0.912447	0.991563	0.990077	0.932812	0.990371	0.990809
ASCL1_P747_F	0.992536	0.993247	0.962145	0.991449	0.990872	0.938891	0.760789	0.657826	0.548588	0.83483	0.942395	0.844124	0.223016	0.910067	0.747362	0.77049	0.873737	0.832743	0.948322	0.983316	0.817303	0.885056	0.844255	0.790191	0.816383	0.89008	0.814376	0.555133	0.873441	0	0.70683	0.712623	0.908677	0.831147	0.748235	0.56753	0.735449	0.424176	0.541738	0.738006	0.828596	0.818333	0.714586	0.982628	0.992985	0.991268	0.990437	0.96745	0.969787
ASCL2_E76_R	0.969446	0.986588	0.951242	0.971354	0.986355	0.989728	0.740504	0.730161	0.921308	0.893431	0.977181	0.969074	0.8023	0.94373	0.83554	0.920342	0.93337	0.868192	0.943656	0.968424	0.85927	0.00247665	0.00396499	0.00636453	0.00327599	0.00609242	0.0061243	0.00731493	0	0	0	0.009134	0.00175383	0.300012	0.00538017	0	0.00754198	0.00524214	0	0.00337569	0	0.00404248	0.00675573	0.895033	0.991382	0.852738	0.987954	0.987683	0.989397
ASCL2_P360_F	0.934103	0.94565	0.907323	0.919242	0.910684	0.927352	0.940955	0.954822	0.863835	0.859503	0.923067	0.787107	0.888353	0.925432	0.934526	0.883691	0.881477	0.777187	0.821765	0.873414	0.942163	0.382379	0.203644	0.370399	0.693159	0.639309	0.268529	0.0717283	0.532501	0.0234342	0.286777	0.256746	0.303389	0.409048	0.648653	0.379503	0.197621	0.403813	0.411693	0.232685	0.501368	0.425184	0.360177	0.921846	0.902475	0.902628	0.902269	0.947489	0.911825
ASCL2_P609_R	0.961881	0.844469	0.605885	0.900701	0.985004	0.926226	0.924635	0.615016	0.978675	0.832304	0.894263	0.81387	0.711532	0.934936	0.844656	0.69181	0.860612	0.706506	0.863671	0.925445	0.97379	0.982816	0.957254	0.957673	0.933545	0.994028	0.930113	0.863421	0.870994	0.80032	0.887141	0.968303	0.874243	0.96105	0.968588	0.900973	0.862418	0.86503	0.917094	0.954958	0.951954	0.98245	0.930659	0.982615	0.951369	0.838125	0.93097	0.917733	0.902859
ATP10A_P147_F	0.158012	0.0337533	0.006434	0.164631	0.0887982	0.00312249	0.00490409	0.00756554	0.219238	0.191598	0.122789	0.00152748	0	0.188265	0.0905351	0.169345	0.123034	0.00965596	0.145687	0.0133431	0.00480458	0.884338	0.915216	0.913478	0.892968	0.84621	0.833847	0.756513	0.750985	0.612583	0.85109	0.867465	0.905622	0.673455	0.916595	0.380746	0.675439	0.753477	0.528627	0.756702	0.862405	0.89573	0.850385	0.209449	0.00279664	0.241873	0.0773478	0.0939925	0.184427
ATP10A_P524_R	0	0	0	0.0610547	0.00094728	0	0.00142942	0.00196257	0	0	0	0	0	0	0.00204917	0.00429315	0.0810228	0.179612	0.00709764	0.00448024	0	0	0.760496	0.726974	0.96729	0.860093	0.944568	0.583193	0.852793	0	0.932033	0.958143	0	0.693296	0.597024	0.251963	0.727045	0.250819	0.621545	0.631545	0.546841	0	0.742199	0	0	0	0	0	0
AXIN1_P995_R	0.99308	0.992649	0.912318	0.990821	0.993667	0.990905	0.965151	0.941733	0.990437	0.948528	0.990373	0.992474	0.992871	0.989022	0.990354	0.935175	0.991838	0.991076	0.991555	0.989992	0	0	0	0.420319	0	0	0	0	0	0	0	0	0	0	0	0	0	0	0	0	0	0	0	0.993082	0.992865	0.987061	0.989568	0.99025	0.991055
AXL_E61_F	0.904034	0.871651	0.519421	0.872511	0.744931	0.92612	0.806934	0.781763	0.61492	0.659631	0.83176	0.810434	0.773821	0.892746	0.809694	0.71844	0.769661	0.793875	0.675057	0.863892	0.781036	0.714992	0.62486	0.710354	0.674972	0.696181	0.779139	0.78531	0.670043	0	0.473525	0.720764	0.663788	0.755033	0.577515	0.663475	0.572469	0.800731	0.738761	0.412838	0.768526	0.922065	0.461612	0.880763	0.725396	0.868372	0.841665	0.938839	0.82023
AXL_P223_R	0.483401	0.524659	0.13247	0.340943	0.229614	0.227831	0.230286	0.642552	0.563104	0.33026	0.614761	0.256416	0.61741	0.531944	0.3401	0.547526	0.44108	0.46967	0.457016	0.53682	0.529834	0.566204	0.631034	0.779652	0.642506	0.511782	0.73858	0.640089	0.485474	0.0478724	0.673024	0.475631	0.582441	0.705668	0.534185	0.698533	0.64117	0.831365	0.794763	0.890257	0.702198	0.671275	0.698432	0.285344	0.252263	0.340525	0.408047	0.454403	0.484369
B3GALT5_E246_R	0.838531	0.786176	0.408334	0.660411	0.269301	0.964783	0.00906413	0.0101166	0.265045	0.223065	0.367326	0.671106	0.00774806	0.253449	0.362131	0.537401	0.171212	0.0287139	0.363499	0.0120088	0.0110072	0.012587	0.736895	0.822469	0.723492	0.852959	0.674397	0.575961	0.589448	0.316555	0.3819	0.586891	0.252423	0.0168134	0.882595	0.259498	0.484819	0.342295	0.137556	0.54749	0.345115	0.468342	0.977669	0.824264	0.839793	0.541438	0.278884	0.0138095	0.476077
B3GALT5_P330_F	0.952243	0.929462	0.647772	0.902319	0.862406	0.916708	0.659625	0.799058	0.619035	0.526457	0.797418	0.747604	0.920153	0.813617	0.797808	0.862689	0.634656	0.824656	0.705978	0.681511	0.911669	0.0259553	0.370022	0.658605	0.493979	0.515625	0.61183	0.036959	0.403135	0.282527	0.537928	0.317628	0.287822	0.351075	0.0331021	0.487889	0.627824	0.759888	0.509462	0.291909	0.667883	0.439623	0.0290152	0.871096	0.894013	0.928569	0.793308	0.949931	0.867022
BAX_E281_R	0.089341	0.0766998	0	0.0575465	0.153128	0.00209467	0.16559	0.00368465	0.0557521	0.0930795	0.149542	0.134158	0.00364727	0.00191378	0.0819074	0.136525	0.0695524	0.31339	0.0770449	0.194317	0.0185214	0.350476	0.470659	0.254571	0.357741	0.264571	0.495636	0.154777	0.290899	0.192515	0.315088	0.230691	0.331289	0.0176068	0.219724	0.335594	0.37786	0.554327	0.062702	0.00236314	0.39713	0.509591	0.164659	0.0918794	0.110501	0.0245758	0.0789247	0.0148639	0.139499
BCAM_E100_R	0.133873	0.115728	0.00953223	0.0128645	0.0701781	0.00999108	0.0792268	0.0162829	0.00616038	0.00971277	0.0165021	0.0139142	0.0129407	0.0123501	0.10873	0.0247467	0.0188421	0.0227419	0.0218522	0.17174	0.0360898	0.00917703	0.00889529	0.0100363	0.00995392	0.0140681	0.0120303	0.0149702	0.00638379	0.00450305	0.015498	0.0145805	0.0115826	0.0105275	0.0126036	0.00701916	0.0190559	0.0182915	0.00552715	0.0149691	0.0147587	0.0137589	0.0139968	0.0657615	0.013712	0.000312076	0.0686467	0.117067	0.0473896
BCAM_P205_F	0.95996	0.9724	0.925323	0.978349	0.965881	0.995691	0.89875	0.901621	0.923348	0.861202	0.829638	0.939743	0.809913	0.953824	0.881158	0.769557	0.854567	0.906513	0.859193	0.886135	0.952171	0.0204964	0.223331	0.261637	0.0887444	0.470261	0.0208324	0.50903	0.118466	0.0171443	0.030764	0.236797	0.0297034	0.293517	0.0185356	0.0105495	0.0260974	0.256443	0.224969	0.0230694	0.218815	0.300039	0.346	0.959105	0.961882	0.984131	0.949276	0.973513	0.971296
BCAP31_P1072_F	0.993788	0.992575	0.981833	0.991122	0.99145	0.908398	0.937096	0.987879	0.888236	0.982142	0.990603	0.989108	0.994172	0.873384	0.799298	0.944707	0.775227	0.746794	0.872788	0.992053	0.994119	0.00448987	0.00317148	0.00527656	0.00125313	0.00864372	0.00868252	0.0121975	0	0.00287695	0.011168	0.00623268	0.00639621	0.00491861	0.00411194	0	0.0122312	0.0138422	0	0.010312	0.00425492	0.00332439	0.00705947	0.987514	0.991229	0.985227	0.989899	0.957472	0.934266
BCAP31_P1131_F	0.993112	0.993956	0.974136	0.984045	0.947844	0.974247	0.991505	0.993911	0.990063	0.991181	0.9953	0.907289	0.989111	0.839275	0.958344	0.94964	0.952882	0.858744	0.995142	0.971317	0.994358	0	0	0.00347532	0.00225326	0.00710975	0.000863731	0.00741602	0	0	0.00399495	0.00478749	0.00405883	0.407113	0.00324235	0	0.0116086	0.12856	0	0.430851	0.209776	0.00452956	0.00964624	0.992334	0.992976	0.989468	0.990873	0.965762	0.895522
BCL2A1_P1127_R	0.996626	0.996635	0.991969	0.996186	0.966091	0.996095	0.977673	0.994612	0.899849	0.931126	0.995148	0.985535	0.996761	0.991922	0.928632	0.879945	0.876355	0.921182	0.965856	0.983768	0.95586	0.93591	0.980042	0.948431	0.871304	0.960565	0.854096	0.809162	0.840452	0.613043	0.824618	0.941748	0.822898	0.928833	0.821436	0.727026	0.789243	0.835098	0.867719	0.865856	0.79374	0.990807	0.888591	0.996171	0.988525	0.996587	0.99578	0.996123	0.996929
BCL2L2_E172_F	0.0232065	0.0319911	0	0.022091	0.0130718	0.560013	0.0906591	0.263732	0.0176759	0.0152302	0.0466992	0.315241	0.025282	0.0481551	0.156503	0.0547483	0.0280744	0.0256509	0.0283996	0.144546	0.0305539	0.0241377	0.0223334	0.0310494	0.0325129	0.056059	0.0367652	0.0377454	0.0190246	0.0790464	0.0277484	0.0402572	0.021942	0.0198042	0.029777	0.0121734	0.0456077	0.0325395	0	0.030917	0.0438397	0.0344253	0.0291567	0.0289052	0.0314077	0.00447228	0.0165951	0.0499268	0.0365182
BCL2L2_P280_F	0	0.0641432	0	0	0	0	0	0	0	0	0	0	0	0	0	0	0	0	0	0	0	0.659252	0	0	0.181257	0.449749	9.51e-06	0.357874	0	0	0	0	0	0	0	0.528149	0.00133355	0	0.303409	0.519404	0.317902	0.4339	0.00465289	0	0	0	0.0934419	0.127177	0
BCL3_E71_F	0.0704765	0.124618	0.106401	0.00883751	0.0095707	0.121975	0.131937	0.0544905	0.0102992	0.0453345	0.0270638	0.0133485	0.0126084	0.0991586	0.0705482	0.152364	0.0602534	0.0783408	0.087643	0.0573699	0.0180808	0.0107805	0.0964242	0.227965	0.175684	0.278976	0.395529	0.380056	0.0198589	0.01006	0.0235684	0.187186	0.416891	0.0143287	0.0199542	0.0109808	0.206246	0.0442588	0.0100098	0.0246198	0.0196646	0.0211752	0.0163104	0.0961299	0.00823606	0.0493687	0.0421223	0.0810083	0.0136347
BCL3_P1038_R	0.00844697	0.00551375	0.011654	0.00838864	0.00945343	0.00749931	0.0100847	0.00963144	0.00467726	0.0100993	0.0106658	0.00911143	0.00824953	0.0094142	0.0189049	0.0201802	0.0173489	0.0156281	0.0179678	0.0122881	0.0112737	0.00393541	0.00435191	0.0110703	0.00712001	0.0112621	0.00919168	0.0131831	0.0073829	0.00517213	0.012524	0.0144712	0.00764027	0.00771884	0.00734483	0.00282756	0.0179168	0.0123115	0.00302913	0.0139902	0.0110503	0.0100786	0.00832826	0.00843339	0.00656413	0.00409248	0.00494019	0.0105809	0.00908457
BCL6_P248_R	0.00465112	0.00343065	0	0.00236118	0.0019144	0	0.34284	0.00692709	0.00320461	0.00329256	0.00475167	0.00685795	0.00042907	0.0046886	0.00928021	0.00805286	0.00572106	0.00805225	0.00860287	0.00645145	0.00431644	0.000956579	0.00115294	0.140043	0.000770401	0.0027628	0.000775934	0.00315567	0	0.00311322	0.208659	0.00315431	0.00159845	0.264059	7.14e-08	0	0.00712203	0.00532622	0	0.00318535	0.00327151	0.00122226	0.00488667	0.00239493	0.000935534	0	0.122753	0.003415	0.00459319
BCR_P346_F	0.991895	0.988159	0.944932	0.929088	0.989563	0.755114	0.859948	0.841471	0.603377	0.619361	0.933562	0.879077	0.991922	0.733781	0.866025	0.544376	0.798516	0.833632	0.708384	0.935571	0.99472	0.98656	0.727791	0.984245	0.903782	0.9393	0.0622109	0.744436	0.87098	0.00284913	0.77847	0.813756	0.657836	0.639131	0.98375	0.652143	0.0478034	0.461056	0.417394	0.809181	0.738156	0.827843	0.887372	0.989896	0.987542	0.966411	0.984532	0.887796	0.989574
BCR_P422_F	0.962658	0.980657	0.278148	0.962024	0.820397	0.967468	0.893605	0.986236	0.938708	0.69603	0.592807	0.917614	0.867175	0.81751	0.421634	0.473882	0.368851	0.585006	0.774502	0.661172	0.990975	0.981657	0	0.980189	0.980478	0.955115	0.872619	0.844902	0.683546	0	0.00282694	0.925443	0.866772	0.986106	0.683338	0	0.849342	0.965504	0.837115	0.980666	0.633186	0.985697	0.928153	0.983615	0.973407	0.965315	0.918202	0.897875	0.985431
BDNF_E19_R	0.196755	0.123603	0.115225	0.102037	0.36703	0.226892	0.176951	0.0145893	0.129522	0.0681346	0.185056	0.0150777	0.265081	0.300115	0.273401	0.39528	0.0821628	0.239818	0.32673	0.0174571	0.0133688	0.0211756	0.0657867	0.0891964	0.0743961	0.0291836	0.0177968	0.0226585	0.0216007	0.0105023	0.0833383	0.0205226	0.0175453	0.057881	0.0312161	0.238932	0.0219059	0.0203739	0.00483029	0.0200355	0.0193136	0.017478	0.0152983	0.333763	0.072187	0.247751	0.165133	0.231064	0.211332
BDNF_P259_R	0.979707	0.921391	0.855299	0.990783	0.909888	0.834779	0.982482	0.699156	0.626833	0.599365	0.865401	0.989269	0.729227	0.707127	0.731134	0.925214	0.775451	0.890715	0.871139	0.432277	0.55658	0.0223221	0.174135	0.0387197	0.0431316	0.0490264	0.050094	0.047871	0.0347106	0.521975	0.0845635	0.0397217	0.254077	0.0460283	0.0444755	0.34377	0.0412179	0.0410736	0.0168414	0.0353991	0.0363287	0.0351305	0.0291401	0.886729	0.992413	0.878002	0.91938	0.891446	0.939317
BGN_E282_R	0.991616	0.95255	0.76483	0.987266	0.9915	0.987965	0.968158	0.990451	0.792639	0.975048	0.985406	0.935282	0.793711	0.976826	0.929195	0.934089	0.952702	0.959175	0.862076	0.990483	0.986893	0.360946	0.00728894	0.31719	0.107553	0.74513	0.320547	0.368864	0	0	0.0170634	0.509068	0.33318	0.619285	0.00356928	0	0.637326	0.0122167	0.208605	0.00792799	0.322257	0.00855563	0.825881	0.916848	0.988181	0.987602	0.974331	0.989098	0.968
BGN_P333_R	0.729216	0.829163	0.427083	0.734875	0.716946	0.695185	0.419445	0	0.370107	0.652278	0.215038	0.645282	0.842462	0.376973	0.750234	0.608508	0.499389	0.639646	0.485961	0.35592	0.654606	0.970718	0.985239	0.937243	0.827828	0.853579	0.815496	0.626081	0	0.973809	0.850159	0.927834	0.870727	0.653605	0.977692	0.796559	0.667262	0.7577	0.774627	0.91966	0.690528	0.990705	0.796464	0.66233	0.631123	0.504386	0.574972	0.576954	0.536748
BIRC4_P122_R	0.00311732	0.00396279	0	0.00272856	0.00615958	0.00456661	0.00619977	0.0316868	0.00336086	0.00623738	0.00761287	0.00563799	0.00629394	0.00516652	0.0154993	0.0152139	0.0122018	0.15146	0.0166213	0.00783277	0.0190807	0.00559903	0.00629986	0.00902211	0.00564914	0.00779467	0.00744382	0.0107454	0.00198726	0.00431776	0.0125146	0.00909159	0.00964096	0.00644638	0.00661971	0.00373166	0.0173059	0.0125754	0	0.00924499	0.00989739	0.00815169	0.00987039	0.00600856	0.00480148	0	0.00291059	0.00680651	0.00709595
BIRC4_P500_F	0.00698122	0.0387337	0	0.00663366	0.00588631	0.0063924	0.0116624	0.0105191	0.00493602	0.00818157	0.00835963	0.0115034	0.0127044	0.0103327	0.019858	0.0182253	0.0158504	0.017524	0.0185928	0.010598	0.0108544	0.0523706	0.017175	0.0210845	0.0199564	0.071357	0.196773	0.0773867	0.0103393	0.012233	0.0296226	0.0406728	0.021051	0.0190323	0.0274699	0.0192619	0.0245671	0.0448018	0.01417	0.0338399	0.0209475	0.0260398	0.0233158	0.00478388	0.00439031	0	0.00485299	0.00721067	0.00789473
BIRC5_E89_F	0.0043547	0.00561427	0	0.00466323	0.00694551	0.00295562	0.00689941	0.00541141	0.00359289	0.00786232	0.00753797	0.00346283	0.00729447	0.00708158	0.015589	0.0133713	0.0116439	0.0100574	0.0147292	0.00769725	0.00950293	0	0	0	0	0	0	0	0	0	0	0	0	0	0.457328	0	0	0	0	0	0	0	0	0.0071972	0.00523643	0	0.00232582	0.00671558	0.00687746
BLK_P14_F	0.185481	0.428843	0.163969	0.385662	0.539274	0.00548331	0.33911	0.40478	0.0023956	0.211518	0.385164	0.324423	0.985843	0.515333	0.0162705	0.195142	0.219153	0.146171	0.218031	0.208561	0.00964015	0.00462794	0.41115	0.419094	0.576877	0.71968	0.376059	0.308349	0.604509	0.473357	0.585073	0.434965	0.0110892	0.834275	0.413925	0.497166	0.29569	0.0146699	0.308963	0.720823	0.303167	0.5063	0.289923	0.478707	0.806301	0.493872	0.525937	0.00842276	0.434707
BLK_P668_R	0.995733	0.995075	0.98065	0.985453	0.981779	0.994049	0.988397	0.985747	0.901497	0.891127	0.932411	0.915787	0.994571	0.990539	0.957642	0.933024	0.910392	0.898924	0.782427	0.994796	0.933895	0.000319108	0.238732	0.123885	0.0904527	0.383889	0.00624698	0.218014	0	0.00400584	0.216393	0.167063	0.00551179	0	0.00103595	0.254608	0.238361	0.00786892	0.0775865	0.00553764	0.0081497	0.193785	0.273179	0.980911	0.993973	0.971968	0.991984	0.993588	0.99097
BMP2_E48_R	0.906347	0.960689	0.444099	0.840943	0.618486	0.928786	0.541252	0.966188	0.825744	0.300609	0.380459	0.316557	0.272797	0.604334	0.817108	0.43631	0.412184	0.434793	0.41632	0.736484	0.315579	0	0	0	0	0	0.00127827	0	0	0	0	0	0	0	0	0	0.0030237	0	0	0	0	0	0	0.896297	0.441104	0.770517	0.743446	0.550198	0.909759
BMP2_P1201_F	0.0715157	0.0578294	0	0.000386206	0.00108554	0.00146645	0.00384062	0.00133253	0	0.118604	0.0035051	0.00231641	0.00179789	0.00487695	0.121611	0.00898703	0.128836	0.00571512	0.0168227	0.00226044	0.00728691	0	0	0	0	0.00922652	0.000811021	0.00315097	0	0	0	0.00308788	0.00128027	0	0	0	0.00843549	0.00520995	0	0	0.00050857	0.00171229	0.00564628	0.0011508	0	0	0	0.0737974	0
BMP3_E147_F	0.796537	0.880732	0.557454	0.826481	0.895594	0.899672	0.794802	0.334813	0.719512	0.687954	0.842887	0.889427	0.963442	0.884438	0.827241	0.855159	0.76088	0.77445	0.827393	0.571693	0.603381	0.0425158	0.247286	0.0847498	0.0542571	0.0545822	0.44714	0.40144	0.338431	0.0272511	0.239205	0.250655	0.0470497	0.0519995	0.0437163	0.39212	0.0491477	0.0520355	0.11412	0.058784	0.0505707	0.0688897	0.0457834	0.901089	0.902184	0.839949	0.885124	0.880884	0.852953
BMP3_P56_R	0.870318	0.943944	0.663634	0.759157	0.908148	0.707104	0.912085	0.987566	0.658761	0.861663	0.658885	0.644287	0.97867	0.877885	0.658434	0.746342	0.932174	0.805723	0.640948	0.832143	0.918238	0.00765342	0.00900235	0.281309	0.0108789	0.0144135	0.0126428	0.289017	0.00648461	0.312659	0.0179322	0.178256	0.0140514	0.00964691	0.0897499	0.00954364	0.0206972	0.0191141	0.00329012	0.0167011	0.0157335	0.0153146	0.0141092	0.96125	0.907577	0.851262	0.973604	0.976429	0.949175
BMP4_P123_R	0.995939	0.996297	0.950293	0.995137	0.994701	0.996199	0.979138	0.920403	0.891167	0.89972	0.979721	0.928935	0.970168	0.947376	0.935943	0.870835	0.962148	0.889728	0.876139	0.996841	0.968023	0.753455	0.808925	0.832453	0.640866	0.682679	0.655815	0.0214092	0.658755	0.403797	0.0214752	0.791205	0.686912	0.896362	0.397682	0.313567	0.441616	0.838277	0.655545	0.663801	0.622298	0.483792	0.0817518	0.996235	0.995042	0.985353	0.994599	0.994011	0.977905
BMP4_P199_R	0.996217	0.99586	0.976766	0.995415	0.981828	0.995783	0.982287	0.99471	0.852517	0.911613	0.943064	0.941102	0.991149	0.992581	0.925751	0.885213	0.950738	0.901369	0.874698	0.946134	0.829246	0.991546	0.982634	0.994476	0.995064	0.994115	0.995176	0.936712	0.871402	0.80019	0.901926	0.995766	0.885474	0.993275	0.881413	0.920255	0.805026	0.894512	0.889254	0.835229	0.952744	0.967336	0.993242	0.995369	0.995529	0.990551	0.989402	0.994329	0.995385
BMP6_P163_F	0.995252	0.985376	0.98346	0.994478	0.911089	0.994874	0.790492	0.991089	0.845016	0.818886	0.965709	0.913427	0.99622	0.986046	0.962841	0.951821	0.838572	0.840979	0.907208	0.995469	0.907052	0.0073267	0.0112679	0.0130737	0.0119176	0.0174001	0.0160017	0.0190938	0.00865695	0.0102695	0.0176661	0.0190445	0.0115393	0.0133195	0.0198698	0.00928623	0.0231721	0.415546	0.249426	0.0152302	0.0183227	0.0162811	0.0111069	0.995034	0.970497	0.991597	0.991917	0.994979	0.973987
BMP6_P398_F	0.00588452	0.101057	0	0.00458275	0.234326	0.0064878	0.008768	0.596252	0.00821998	0.00655517	0.00629633	0.00614874	0.00496513	0.311031	0.068885	0.0109607	0.149454	0.00729477	0.123565	0.00809306	0.00356104	0.0100442	0.0134375	0.0134959	0.0155865	0.015776	0.0101686	0.00990666	0	0.00391006	0.0187789	0.014278	0.012893	0.0101915	0.0146936	0.00399548	0.0176542	0.0183635	0	0.0170157	0.0145544	0.0181296	0.0115038	0.00597519	0.13774	0.120531	0.0784019	0.0787357	0.0713656
BMPR1A_E88_F	0.880707	0.894308	0.621917	0.861265	0.876133	0.859631	0.862592	0.932024	0.567177	0.802129	0.877787	0.772281	0.802692	0.780691	0.854051	0.828324	0.680091	0.741311	0.77593	0.882303	0.744251	0.253428	0.61083	0.687106	0.65394	0.636877	0.60492	0.303947	0.155861	0.29121	0.487843	0.563471	0.246519	0.413966	0.438966	0.576337	0.774622	0.552607	0.708789	0.510019	0.64763	0.419258	0.455763	0.924701	0.886277	0.880398	0.862784	0.940885	0.891827
BMPR1A_P956_F	0.986222	0.996027	0.989674	0.994855	0.99511	0.995107	0.951705	0.995221	0.827833	0.862358	0.922383	0.906152	0.981896	0.984003	0.755681	0.832814	0.788619	0.702548	0.850039	0.953544	0.887881	0.00208483	0.0028336	0.00280777	0.000995173	0.00582509	0.00393999	0.00701567	0.00168437	0.00274184	0.00765212	0.00521009	0.00515691	0.00237465	0.00506041	0	0.00918925	0.00579054	0	0.00469202	0.00576997	0.00530553	0.00494665	0.994834	0.995241	0.995641	0.993692	0.952558	0.967287
BMPR2_E435_F	0	0.0432426	0.0586717	0.0992021	0.11808	0.160528	0	0.000627921	0	0.000398389	0.141221	0	0.00213014	0	0.124708	0.00178335	0.00386953	0.138816	0.00642986	0	0	0	0	0	0	0.00154654	0.00345832	0	0	0	0.00124423	0	0	0	0	0	8.39e-05	0	0	0	0	0.00429188	0.000273542	0.111811	0.121992	0	0.139518	0	0.163181
BMPR2_P1271_F	0.654417	0.73419	0.444559	0.711276	0.646598	0.453854	0.731029	0.631737	0.700962	0.742163	0.720291	0.60677	0.57687	0.468532	0.681488	0.557624	0.628366	0.449624	0.723626	0.546644	0.296814	0.534451	0.00429504	0.227578	0.172458	0.404167	0.24419	0.239131	0.0308646	0.00203764	0.00907201	0.00683587	0.283226	0.00565288	0.00632472	0	0.130029	0.00901422	0	0.00921133	0.243879	0.387314	0.0056056	0.5509	0.852306	0.562668	0.704484	0.463911	0.636453
BRCA1_P835_R	0.99403	0.967633	0.875616	0.965159	0.803747	0.471147	0.588966	0.669164	0.848649	0.690114	0.672195	0.933187	0.77322	0.628986	0.540579	0.467985	0.627389	0.756492	0.732475	0.951664	0.980988	0.384303	0.637204	0.690382	0.607067	0.767155	0.673394	0.591699	0.567059	0.366511	0.733028	0.61468	0.349047	0.280327	0.486577	0.376796	0.340595	0.411884	0.648309	0.47348	0.189339	0.551829	0.00365938	0.983739	0.931794	0.975746	0.991417	0.815455	0.787986
BSG_P211_R	0.00134184	0.0276306	0.00857316	0.00195243	0.0591828	0.114148	0.00558847	0.00418361	0.0011763	0.0330794	0.0733862	0.00469665	0.00361686	0.0405829	0.0525798	0.0106861	0.033175	0.0808633	0.0100463	0.0858307	0.00561548	0	0	0	0.000806903	0.00430891	0.00187528	0.00343702	0	0.00158862	0.00318158	0.00239207	0.000219288	0.000136593	0.00222082	0	0.00390008	0.00258539	0	0.00036987	0	0.000943353	0.00143425	0.0753559	0.130355	0.0294106	0.067825	0.00435696	0.018101
BTK_E64_R	0.993364	0.984193	0.97444	0.965723	0.979206	0.993429	0.982779	0.895971	0.505816	0.988432	0.964195	0.920293	0.992855	0.953877	0.958943	0.874077	0.884788	0.890724	0.889226	0.939498	0	0	0	0	0	0	0.000122156	0.00250616	0	0	0.00308957	0.210011	0	0	0.00178808	0	0.00415596	0.00423831	0	0	0.00246139	0	0.00327605	0.991662	0.7884	0.9839	0.99184	0.994198	0.948809
BTK_P105_F	0.28677	0.740371	0.202335	0.668358	0.665353	0.156227	0.475752	0.00949013	0.251006	0.424486	0.556236	0.438109	0.40482	0.317328	0.338138	0.568448	0.315335	0.426036	0.32673	0.481275	0.527304	0.253635	0	0	0	0	0	0	0	0	0.0626298	0	0	0	0	0	0	0.373046	0	0	0	0	0	0.640218	0.585691	0.607884	0.431954	0.589127	0.628852
C20orf47_P225_R	0.0438029	0.00212186	0.038989	0.0314109	0.00180171	0.0814457	0.00391799	0.000362981	0	0.00409156	0.000407654	0	0.000294508	0.0358713	0.0846427	0.00800672	0.00835388	0.0057315	0.00664225	0.00328369	0.00555561	0.527124	0.280475	0.468334	0.461295	0.233565	0.345441	0.279956	0.361349	0.352884	0.00375436	0.288355	0.123639	0.176572	0.000168377	0.209631	0.308943	0.222257	0.132134	0.398808	0.518343	0	0.489023	0.0530263	0.090887	0	0	0.0357212	0.00232072
C4B_E171_F	0.230353	0.294062	0.147493	0.426545	0.319223	0.664347	0.16532	0.58873	0.283533	0.49175	0.493341	0.252064	0.285233	0.572153	0.433625	0.271734	0.377189	0.578475	0.193337	0.0172426	0.032658	0.995549	0.955032	0.886074	0.879947	0.91669	0.888165	0.692706	0.864939	0.261998	0.738825	0.802929	0.693392	0.992037	0.847374	0.763146	0.778015	0.761099	0.77871	0.84467	0.730585	0.646768	0.704328	0.659926	0.41697	0.582751	0.221188	0.492743	0.106593
C4B_P191_F	0.994938	0.995032	0.983776	0.980403	0.934185	0.987279	0.9167	0.888119	0.990921	0.815892	0.952459	0.928008	0.955094	0.922482	0.893773	0.613273	0.878676	0.897553	0.89913	0.965287	0.779002	0.975447	0.995827	0.996097	0.995357	0.995282	0.996234	0.978824	0.979481	0.917762	0.960453	0.992778	0.960411	0.994515	0.9931	0.979738	0.956969	0.945615	0.931267	0.969078	0.942137	0.977763	0.94244	0.995322	0.964987	0.993113	0.992365	0.893261	0.943069
CALCA_E174_R	0.991693	0.992543	0.973096	0.991881	0.984284	0.989512	0.993045	0.992752	0.990789	0.931178	0.965122	0.884743	0.993811	0.990816	0.992321	0.933428	0.984119	0.959891	0.861716	0.960263	0.956529	0.986554	0.962374	0.954404	0.920361	0.912384	0.94843	0.953735	0.969836	0.797439	0.900096	0.991035	0.920143	0.888326	0.944282	0.96617	0.934526	0.980962	0.921069	0.88781	0.905159	0.956899	0.0135452	0.993466	0.992655	0.99107	0.990592	0.989236	0.983335
CALCA_P171_F	0.410196	0.300007	0.217292	0.327306	0.316356	0.204134	0.425077	0.870719	0.221754	0.212231	0.177602	0.0190546	0.0155733	0.12259	0.298465	0.501773	0.190113	0.184197	0.027447	0.374224	0.0244936	0.489263	0.770142	0.898747	0.828154	0.608091	0.881314	0.846018	0.903767	0.880402	0.608558	0.889288	0.864586	0.830172	0.894162	0.709838	0.746592	0.858379	0.85909	0.760429	0.903885	0.861008	0.773802	0.532424	0.304479	0.342015	0.157842	0.197341	0.26408
CALCA_P75_F	0.826434	0.719645	0.61457	0.743371	0.791804	0.813112	0.610875	0.958093	0.697341	0.641792	0.719397	0.676983	0.440936	0.713721	0.684905	0.528292	0.59194	0.680406	0.432237	0.284452	0.589754	0.993961	0.953556	0.965771	0.956087	0.809026	0.956598	0.726216	0.823046	0.567371	0.62528	0.893137	0.845105	0.980735	0.862581	0.588617	0.692874	0.724384	0.861942	0.955524	0.774616	0.991931	0.848435	0.703789	0.845108	0.709957	0.829484	0.664755	0.768555
CAPG_E228_F	0.376048	0.226738	0.097331	0.386032	0.265156	0.322335	0.359519	0.0190649	0.0960701	0.195757	0.0989503	0.538882	0.375611	0.0166548	0.366846	0.515954	0.294095	0.474743	0.204923	0.605606	0.050933	0.00754319	0.0106631	0.0143666	0.0100845	0.0138747	0.0118514	0.014134	0.00661266	0.00839911	0.0219819	0.0181664	0.0139971	0.0149008	0.0114873	0.0085759	0.021014	0.0194062	0	0.0211575	0.0171119	0.0155232	0.016474	0.409953	0.375723	0.306711	0.464845	0.362523	0.0144654
CARD15_P302_R	0.386956	0.365881	0.149616	0.497317	0.292961	0.00255695	0.215211	0.603921	0.211092	0.125926	0.418333	0.254503	0.437913	0.192451	0.324897	0.47274	0.240825	0.669068	0.334674	0.190965	0.254797	0	0.00393876	0.00679137	0.00451718	0.0100447	0.00824615	0.0126801	0.00447507	0.00837394	0.0136411	0.010089	0.00730931	0.00435724	0.00864468	0.00478592	0.0171708	0.0112897	0.00169083	0.0126556	0.0123887	0.00723542	0.00963586	0.122338	0.535795	0.142794	0.20936	0.572497	0.483834
CARD15_P665_F	0.795199	0.836255	0.460701	0.860009	0.77453	0.950437	0.887675	0.00349484	0.797285	0.325836	0.885007	0.775425	0.964033	0.748157	0.425909	0.499975	0.712846	0.581937	0.448351	0.586422	0.984798	0	0.0205134	0.29074	0.588698	0.00082033	0.38789	0.00446875	0	0.466092	0.348876	0.173577	0.0841996	0	0.401477	0	0.377521	0.328947	0.175166	0.00424779	0.216816	0.318891	0.00192838	0.840564	0.783696	0.98075	0.869164	0.939028	0.687438
CASP10_E139_F	0.0060356	0.00560853	0.00576909	0.0079041	0.00790835	0.00644334	0.00799477	0.00915144	0.00740523	0.00918023	0.00981888	0.00741411	0.180542	0.00765081	0.0752328	0.0176339	0.0121355	0.0184598	0.0159072	0.00927092	0.00893754	0.00512921	0.00663823	0.00837116	0.010426	0.00983517	0.009564	0.0117918	0.00544389	0.00561547	0.0120518	0.0158666	0.00930816	0.00634003	0.00977634	0.0048185	0.0156478	0.0196929	0.000823428	0.0119876	0.0123182	0.361817	0.0119529	0.00551934	0.00669971	0	0.00698678	0.0102747	0.00743807
CASP10_P186_F	0.00938275	0.00620383	0.000155456	0.00504118	0.00740607	0.00719404	0.00736149	0.00966876	0.00364963	0.0104463	0.00739571	0.00667229	0.00454863	0.00919145	0.0117226	0.0140666	0.0126383	0.0112444	0.0151571	0.00779722	0.00934315	0.00707635	0.00415111	0.00714199	0.00471683	0.00893057	0.00919911	0.0091129	0.00453476	0.00379281	0.0119253	0.0097636	0.0077512	0.00547541	0.00753887	0	0.0127028	0.00919764	0	0.0110657	0.01172	0.00843353	0.00799014	0.00751906	0.00617057	0	0.00523883	0.00711096	0.00843091
CASP10_P334_F	0.169165	0	0.0279041	1.5e-05	0.00202554	0.00154236	0.00192979	0.451806	0	0.0024171	0.000770741	0.203829	0.000942934	0.0901893	0.00618202	0.00590834	0.00389262	0.00479568	0.00585258	0.209546	0.00498465	0.220641	0.00214986	0.10159	0.0895968	0.0987538	0.125139	0.00552463	0	0.00181385	0.00478796	0.00571777	0.00619048	0.171289	0.0740163	0	0.209406	0.0064397	0.0870185	0.00542073	0.0058343	0.0061677	0.00521689	0	0	0.0337274	0.0990193	0.000229335	0.000519242
CASP2_P192_F	0.976348	0.932802	0.450682	0.993076	0.983442	0.991545	0.975761	0.467845	0.915966	0.772197	0.903381	0.966671	0.0122638	0.800012	0.829367	0.841101	0.899561	0.755988	0.809137	0.949765	0.691272	0.0106626	0.00999962	0.140887	0.131203	0.0156278	0.00975139	0.0147951	0.0084522	0.00420566	0.0136399	0.0127935	0.00933912	0.0130171	0.00994024	0.00613397	0.0172932	0.0144259	0	0.0114393	0.0114833	0.0128503	0.01057	0.961605	0.971106	0.969778	0.8225	0.987602	0.919292
CASP3_P420_R	0.00677486	0.041672	0.0943676	0.0102853	0.00786077	0.00605566	0.00830391	0.00821566	0.0061916	0.00848746	0.010155	0.00968202	0.00750011	0.0151828	0.0194801	0.0187204	0.014888	0.012694	0.0188541	0.0126752	0.00956116	0.00679791	0.00742006	0.0100323	0.00802764	0.0102881	0.0117947	0.0104186	0.0037822	0.00566325	0.0144934	0.0132366	0.00910298	0.00917779	0.0100295	0.00527725	0.014883	0.0145735	0.00169155	0.0114138	0.0107925	0.0110826	0.00996129	0.00700889	0.00972302	0	0.00717374	0.0121434	0.0100603
CASP6_P201_F	0.0446209	0.0358418	0.0018353	0.00837371	0.0102042	0.00759007	0.0137104	0.0117324	0.00939591	0.0215412	0.0112029	0.00971548	0.0148256	0.0116018	0.0214389	0.0189155	0.0184573	0.0218777	0.0205251	0.0126123	0.0110985	0.00850827	0.00725801	0.0754062	0.0890988	0.014633	0.0104099	0.0171768	0.00665107	0.00547989	0.289173	0.158139	0.0493452	0.00897974	0.0125465	0.173783	0.0202573	0.0164462	0.0968526	0.0136778	0.0171406	0.0129069	0.0132162	0.00896478	0.00845244	0.000616095	0.00609691	0.00988758	0.0105116
CASP6_P230_R	0.0100247	0.00666777	0	0.0096254	0.00896992	0.00916624	0.0105519	0.0172968	0.00564019	0.0113027	0.0134295	0.00721335	0.00939745	0.0107779	0.0158077	0.0192659	0.0124888	0.0207489	0.0203843	0.013458	0.0187307	0.0100226	0.0113093	0.110146	0.0127285	0.0181721	0.0119918	0.0147361	0.00278166	0.00956589	0.014138	0.0146042	0.0130174	0.0174357	0.0202362	0.00853444	0.0197588	0.0159206	0	0.0149614	0.0147626	0.014719	0.0138898	0.00916515	0.00760952	0	0.00911165	0.0100595	0.00921687
CASP8_E474_F	0.019621	0.0477459	0.0281065	0.024963	0.0405633	0.0161314	0.0231081	0.0192704	0.190157	0.0260333	0.0214314	0.122045	0.0452984	0.0228082	0.0335302	0.0299436	0.0324725	0.045435	0.125062	0.0229519	0.0250899	0.0255938	0.0238913	0.0195869	0.0885174	0.0271405	0.112772	0.0308954	0.0365085	0.011113	0.0302999	0.0223457	0.0184162	0.0326695	0.0274946	0.224192	0.0331956	0.303581	0.0260207	0.0191975	0.15793	0.0246475	0.0340958	0.011883	0.0163548	0.0216159	0.0298404	0.0223615	0.0243719
CAV1_P130_R	0.844742	0.79119	0.464054	0.615432	0.756409	0.220638	0.869385	0.748591	0.98968	0.584828	0.665484	0.381329	0.992949	0.919595	0.698642	0.618417	0.602871	0.65922	0.824715	0.480819	0.713601	0.382934	0.158581	0.213982	0.308025	0.0140302	0.430178	0.0154658	0.00631882	0.00732597	0.0202399	0.0172773	0.168838	0.0132568	0.0131704	0.00703468	0.0207364	0.0202232	0.252395	0.332522	0.0158492	0.0156697	0.0129424	0.740549	0.625216	0.777899	0.746213	0.561655	0.668987
CAV1_P169_F	0.651305	0.752687	0.463465	0.350047	0.341568	0.757927	0.74419	0.0286803	0.385024	0.229774	0.722813	0.696456	0.773308	0.0263325	0.585643	0.55212	0.653113	0.808199	0.712714	0.637062	0.0215147	0.754521	0.857556	0.884193	0.821875	0.631809	0.739806	0.734566	0.351797	0.571457	0.767532	0.867455	0.558731	0.610884	0.11296	0.0178495	0.60548	0.71906	0.610568	0.876504	0.838977	0.659159	0.943854	0.539867	0.753915	0.956581	0.63967	0.57304	0.526409
CAV2_E33_R	0.464243	0.555334	0.410784	0.460881	0.632537	0.523243	0.82781	0.781663	0.273436	0.283838	0.238313	0.642651	0.535763	0.728202	0.188859	0.0100847	0.724015	0.746414	0.378859	0.574685	0.488986	0.00175219	0.00517338	0.0031461	0.00114805	0.00832389	0.00640165	0.00813569	0	0.000796591	0.2118	0.00744753	0.00743539	0.00339342	0.00349717	0	0.0118947	0.00986009	0.0460671	0.00806928	0.292179	0.00732868	0.00562348	0.391616	0.0603934	0.0458486	0.177994	0.529416	0.544845
CCKAR_E79_F	0.991578	0.989149	0.979937	0.950289	0.713993	0.818191	0.876768	0	0.442033	0.318543	0.07092	0.714414	0.990962	0.948997	0.713734	0.657814	0.665347	0.280808	0.574535	0.610555	0.455893	0.399235	0.974489	0.95491	0.98956	0.927098	0.992062	0.605545	0.592762	0.730599	0.653921	0.639432	0.879119	0.991514	0.992791	0.887356	0.949629	0.615555	0.417812	0.955534	0.572703	0.958395	0.611305	0.965722	0.900432	0.989798	0.970543	0.911926	0.818778
CCKAR_P270_F	0.765588	0.911449	0.514805	0.884921	0.891622	0.94836	0.492071	0.636666	0.878543	0.903914	0.936479	0.869138	0.985798	0.809317	0.522561	0.52648	0.628993	0.421708	0.669664	0.595774	0.598346	0.988246	0.986346	0.986638	0.985163	0.941005	0.899595	0.633426	0.945989	0.468754	0.625797	0.954743	0.743128	0.901844	0.83902	0.776609	0.66717	0.444187	0.748572	0.843082	0.888467	0.888926	0.281839	0.737926	0.734717	0.984484	0.755518	0.81224	0.845607
CCKBR_P361_R	0.986241	0.985817	0.143443	0.981484	0.832068	0.991269	0.605648	0.993944	0.309502	0.592074	0.900449	0.67044	0.0146358	0.846447	0.785651	0.653362	0.660131	0.71742	0.640735	0.840511	0.79502	0.0109625	0.143252	0.150074	0.0782801	0.0191279	0.0138823	0.0171096	0.0735859	0.199521	0.0200443	0.019138	0.0161252	0.0151659	0.015863	0.0919037	0.0243932	0.18492	0.0120581	0.0180242	0.0177057	0.0146929	0.0136402	0.937874	0.923796	0.927633	0.885675	0.963747	0.91381
CCKBR_P480_F	0.991498	0.991242	0.958596	0.971877	0.991889	0.986722	0.970964	0.989075	0.804949	0.908412	0.843056	0.854946	0.987305	0.989292	0.887415	0.917232	0.950522	0.884895	0.861143	0.923058	0.848213	0.00221087	0.000253306	0.013675	0.0963784	0.00643092	0.137585	0.00862857	0	0	0.00696301	0.0998633	0	0.00329469	0.0237142	0	0.180443	0.00621786	0	0.00762355	0.00473589	0.00829655	0.00614682	0.98906	0.986754	0.987545	0.987984	0.990918	0.977825
CCL3_E53_R	0.969475	0.880471	0.72818	0.847154	0.840372	0.860057	0.754528	0.894796	0.623439	0.732442	0.796827	0.679492	0.767454	0.822554	0.743526	0.780393	0.709704	0.729112	0.82309	0.765345	0.877964	0.0067312	0.00708711	0.00846137	0.0064874	0.0904069	0.00944113	0.0771003	0.00782876	0.00596376	0.0135166	0.0121069	0.00949411	0.0058658	0.0778448	0.09066	0.0162266	0.0151766	0.00803568	0.0120678	0.0127506	0.00957571	0.0110949	0.925015	0.860389	0.928054	0.884452	0.786655	0.828614
CCL3_P543_R	0.996549	0.996534	0.991938	0.996369	0.99626	0.996078	0.986505	0.97669	0.978311	0.989177	0.996396	0.992826	0.995549	0.985898	0.989751	0.971852	0.996418	0.968059	0.981919	0.986869	0.970788	0.615298	0.737017	0.788183	0.730094	0.590896	0.577312	0.665102	0.465161	0.254426	0.555508	0.741297	0.535176	0.545403	0.658779	0.590288	0.607393	0.639102	0.622538	0.823154	0.689075	0.734152	0.823037	0.996297	0.996506	0.993743	0.995508	0.996529	0.996427
CCNA1_E7_F	0.764647	0.776715	0.357395	0.759031	0.672721	0.763251	0.751391	0.741112	0.341788	0.713766	0.794649	0.837072	0.74791	0.808368	0.838903	0.709159	0.801835	0.54701	0.789021	0.633656	0.707644	4.13e-05	0.000436162	0.000959209	0.000349369	0.00201632	0.00164957	0.00487665	0	0.000341688	0.00654052	0.00287927	0.00154726	0.00212327	0.00288126	0	0.00636558	0.00503583	0	0.00258103	0.00338348	0.00163399	0.00260844	0.715921	0.737373	0.727991	0.592533	0.759622	0.866286
CCNA1_P216_F	0.547897	0.536319	0.190072	0.576695	0.618229	0.831826	0.564469	0.264832	0.411169	0.363722	0.421712	0.452726	0.639307	0.358434	0.56992	0.277388	0.412721	0.238779	0.272726	0.345438	0.548906	0.00319157	0.00567116	0.0830194	0.00538236	0.0118993	0.0109662	0.0121175	0.00481598	0.00426751	0.015158	0.015116	0.0103576	0.00499587	0.0095175	0	0.0193769	0.0116935	0.00746391	0.0130769	0.0119833	0.012584	0.0109993	0.32596	0.668743	0.45514	0.511682	0.585993	0.470387
CCNC_P132_R	0.0280296	0.0204684	0.00920627	0.026648	0.034837	0.00379486	0.00523178	0.00672277	0.00279779	0.044416	0.0219524	0.00614506	0.00498857	0.00610251	0.0117259	0.0748018	0.0108644	0.0413086	0.0135068	0.006585	0.0654246	0.102394	0.0247977	0.0183316	0.0323265	0.0423811	0.0286448	0.00690986	0.0283626	0.0040594	0.0107485	0.00721281	0.00581606	0.0487372	0.0653015	0.00373197	0.011204	0.094796	0.032559	0.084127	0.102622	0.0715168	0.00681596	0.0443887	0.000657336	0	0.00182891	0.0220252	0.0217742
CCND1_E280_R	0.946361	0.894911	0.778	0.917966	0.930943	0.96973	0.785057	0.952942	0.717512	0.712385	0.853792	0.881047	0.996565	0.826227	0.840933	0.739077	0.76044	0.884433	0.860343	0.915723	0.687801	0.374005	0.142382	0.082058	0.10505	0.0212663	0.0708848	0.0185092	0.00484839	0.0108475	0.0221307	0.0182717	0.017361	0.0108558	0.0154833	0.00619984	0.0266901	0.0227443	0.0142002	0.0182441	0.0186654	0.0164057	0.0160448	0.920011	0.933766	0.950309	0.939251	0.937101	0.85594
CCND1_P343_R	0.986646	0.943517	0.648842	0.99188	0.920886	0.994378	0.924436	0.694288	0.618711	0.910361	0.970978	0.803826	0.0286888	0.965179	0.815351	0.908292	0.798874	0.867089	0.794247	0.9147	0.987094	0	0.000734843	0.146199	0.000491766	0.000722557	0.311275	0.00470579	0	0	0.00725956	0.00628486	0.00374093	0.000433031	0.0016174	0.501866	0.604293	0.00913001	0	0.00539514	0.00421296	0.00447156	0.00270601	0.939173	0.994405	0.82842	0.992286	0.99259	0.931762
CCND2_P887_F	0.0850499	0.0976596	0.016342	0.122423	0.00361416	0.105089	0.175285	0.00481213	0.00357466	0.076613	0.298582	0.00721566	0.00388294	0.0894034	0.168021	0.014813	0.00979894	0.0094476	0.0127173	0.00763057	0.00602373	0	0	0.000753519	0	0	0.000769035	0.00504591	0	0	0	0	0.00096478	0	0	0	0.00755404	0.00442123	0	0.00261745	0.00317588	0	0.00277917	0.00332874	0.000801012	0.0631235	0	0.00548803	0.0859422
CCND2_P898_R	0.100203	0.0375922	0.0363935	0.00679929	0.00723094	0.00700882	0.0678836	0.00988588	0.00504346	0.0102617	0.0102706	0.00934973	0.00926529	0.0069403	0.018587	0.0190073	0.048684	0.0919958	0.0192525	0.163955	0.0107885	0.00747712	0.00551455	0.00996702	0.0308144	0.0180994	0.0147743	0.0183337	6.73e-05	0.00807545	0.019106	0.367077	0.0108177	0.0113138	0.0115819	0.00283884	0.0184634	0.0160011	0	0.011733	0.0143567	0.0225678	0.0132404	0.0554577	0.00305382	0	0.0536426	0.0100566	0.0664213
CCND3_P435_F	0.00577411	0.0144524	0.00219046	0.00842598	0.00792857	0.00583379	0.0058057	0.0121769	0.00499472	0.00630313	0.0102546	0.00622823	0.00663469	0.00482981	0.0121492	0.0129766	0.0117687	0.0180751	0.01691	0.0082385	0.00808509	0.0809945	0.00492787	0.00638696	0.012232	0.00607511	0.00596872	0.00654105	0.00134818	0.00390394	0.0100632	0.0066997	0.00735005	0.00457092	0.00425422	0.00537777	0.0425649	0.0113112	0.00279926	0.00683085	0.0684379	0.00509093	0.00907411	0.00450918	0.00850522	0	0.00851703	0.00540881	0.00569873
CCNE1_P683_F	0.088166	0.151034	0.0188383	0.107343	0.106682	0.0367732	0.108553	0.0951163	0.102449	0.0826951	0.0377497	0.00645324	0.263491	0.116037	0.133069	0.0906634	0.0896545	0.0889735	0.159583	0.173272	0.140005	0.0953581	0.105387	0.0642401	0.0921295	0.0834057	0.0318217	0.0687516	0.0701785	0.00457674	0.018306	0.0165194	0.0625293	0.00700266	0.00802374	0.011357	0.0163378	0.12474	0.0895481	0.0599944	0.0578797	0.0453402	0.0438965	0.0798023	0.0437768	0.0928446	0.0328492	0.0643405	0.0595636
CCR5_P630_R	0.185979	0.471323	0.328784	0.373569	0.282453	0.485575	0.698897	0.467208	0.230874	0.333029	0.199224	0.000510724	0.00504618	0.0247195	0.00843019	0.561484	0.101277	0.499227	0.00812234	0.337055	0.50979	0.00926912	0.527138	0.193265	0.316049	0.720422	0.308607	0.484925	0.382257	0	0.238001	0.275067	0.162694	0.581141	0.643864	0.396398	0.33961	0.0147852	0.686303	0.00821911	0.487423	0.502603	0.4426	0.14231	0.0885992	0.428066	0.38336	0.39433	0.155981
CD1A_P414_R	0.996345	0.996274	0.989752	0.995104	0.989538	0.969618	0.926962	0.931673	0.942591	0.938168	0.950045	0.967044	0.957792	0.972525	0.912292	0.9238	0.932707	0.92043	0.928724	0.992296	0.979968	0.996711	0.996691	0.996696	0.996522	0.99701	0.988252	0.973266	0.962175	0.836941	0.974542	0.996897	0.984634	0.996528	0.989747	0.964975	0.965571	0.962222	0.962447	0.99151	0.985992	0.996185	0.99603	0.973528	0.994859	0.994786	0.994048	0.986411	0.979691
CD1A_P6_F	0.984252	0.995942	0.97247	0.990013	0.961806	0.996001	0.959409	0.983419	0.949196	0.950983	0.904681	0.892464	0.961772	0.90532	0.886859	0.873838	0.808258	0.774803	0.95926	0.905914	0.92079	0.983306	0.996451	0.996324	0.996374	0.993025	0.987483	0.947004	0.960285	0.783178	0.930972	0.962065	0.948243	0.991759	0.986334	0.964101	0.949848	0.918635	0.91503	0.899755	0.94523	0.970503	0.901564	0.995383	0.994982	0.98596	0.993529	0.995716	0.975316
CD2_P68_F	0.91421	0.924951	0.890744	0.924613	0.68979	0.724087	0.857175	0.991198	0.504113	0.701969	0.891256	0.923872	0.638313	0.836131	0.752667	0.779067	0.506199	0.650316	0.808853	0.844918	0.912982	0.455966	0.370524	0.220592	0.216369	0.00873037	0.192171	0.224899	0.131141	0.18243	0.0117585	0.25117	0.188424	0.16068	0.00695108	0.348367	0.0904713	0.220303	0	0.315541	0.249996	0.501352	0.559249	0.850132	0.939128	0.965618	0.879676	0.962666	0.854732
CD34_E20_R	0.108814	0.0873257	0.062807	0.151463	0.0443196	0.0121498	0.0887083	0.252703	0.157997	0.0414306	0.178661	0.0368879	0.00720969	0.0108774	0.0376187	0.0214601	0.140144	0.0922188	0.15866	0.324637	0.0129368	0.0152002	0.598994	0.467064	0.13373	0.600158	0.207481	0.395238	0.290445	0.293166	0.106503	0.23051	0.0949683	0.428033	0.614629	0.251583	0.435579	0.272232	0.284046	0.139563	0.32518	0.538898	0.380515	0.011046	0.0764717	0.000619446	0.112297	0.0936206	0.112469
CD34_P339_R	0.00256635	0.0439478	0.05227	0.00286307	0.0044051	0.00116313	0.00212489	0.000362679	0	0.00337187	0.00560847	0.00779032	0.00622862	0.00327689	0.0109272	0.0085723	0.0145504	0.00488424	0.0179754	0.00860742	0.00288496	0.995942	0.962914	0.974259	0.969957	0.969109	0.965542	0.966934	0.917839	0.930066	0.938502	0.932342	0.894255	0.994918	0.943665	0.677175	0.910796	0.918569	0.861016	0.917147	0.930023	0.886257	0.915952	0.131672	0.000662575	0	0	0.00597699	0.00756753
CD34_P780_R	0.00579952	0.0173362	0.0310578	0.00908494	0.00718624	0.00744562	0.00915792	0.0132103	0.00645738	0.00824236	0.00909927	0.00888997	0.0151455	0.0108001	0.0160571	0.0196567	0.0157519	0.0150496	0.0142131	0.148867	0.0105121	0.990449	0.853854	0.927415	0.870183	0.930648	0.405016	0.541408	0.811607	0.00805657	0.696684	0.771062	0.797381	0.771135	0.703234	0.00655781	0.763881	0.595813	0.588557	0.532664	0.686331	0.811801	0.24168	0.0109375	0.00408969	0	0.00651523	0.00881526	0.0101644
CD40_E58_R	0.753841	0.665084	0.384979	0.316763	0.477703	0.600616	0.756635	0.369678	0.466754	0.469588	0.171875	0.38143	0.939852	0.429054	0.629674	0.44784	0.584681	0.776579	0.371096	0.33809	0.333898	0.000881747	0	0.00219544	0.0522059	0.00773924	0.00300612	0.025676	0	0	0.198938	0.117378	0.00202711	0.000281424	0.00411881	0	0.0104376	0.0023729	0.114297	0.00706689	0.115043	0.00114597	0.00541272	0.510451	0.806732	0.864179	0.376154	0.602604	0.779314
CD40_P372_R	0.956068	0.988366	0.827524	0.979511	0.959036	0.881508	0.957844	0.951767	0.852487	0.826189	0.839391	0.959925	0.901601	0.88654	0.928408	0.889422	0.837985	0.868433	0.918272	0.843965	0.948474	0.0106216	0.088653	0.0210864	0.01774	0.0202242	0.0168186	0.0195636	0.0125385	0.0124516	0.0251848	0.147061	0.0156585	0.0193528	0.0124744	0.0170525	0.0237926	0.0302723	0.0140553	0.0202416	0.0218652	0.0271525	0.0197406	0.95695	0.965141	0.959024	0.917798	0.970831	0.966873
CD44_E26_F	0.00750965	0.0295518	0.0127901	0.00726167	0.0084052	0.00802328	0.0115839	0.0264031	0.00925508	0.00981664	0.0120256	0.00945413	0.0111836	0.00918235	0.0177426	0.0212049	0.0182939	0.0172073	0.0201814	0.0139756	0.0138952	0.0063138	0.0815525	0.0506844	0.00798701	0.0164382	0.00857007	0.0129166	0.146035	0.00528363	0.0130464	0.0849762	0.0815774	0.0110175	0.00984577	0.17896	0.0184368	0.0196965	0.0056453	0.0122578	0.0126276	0.0108597	0.0125729	0.00832005	0.00798556	0.000814988	0.00745296	0.0738742	0.011587
CD44_P87_F	0	0	0	0	0.000704389	0	0	0	0	0.000186733	0.00194082	0.00222739	0.0141446	0	0.145223	0	0.00659331	0.00414554	0.00920094	0.00448944	0.0067331	0	0.124786	0.0716575	0	0	0	0.0038617	0	0	0.000470837	0.00525018	0.00215805	0	0	0	0.00586289	0.00357845	0	0.00153256	0.0895903	0	0.00217688	0	0	0	0	0.00174358	0
CD81_P211_F	0.705955	0.872784	0.807651	0.663371	0.763766	0.660166	0.414251	0.84231	0.671388	0.583039	0.575139	0.464895	0.988314	0.648415	0.308852	0.528688	0.650171	0.396909	0.640463	0.42421	0.319082	0.0122722	0.0127484	0.0980496	0.0119611	0.0117108	0.227204	0.0212249	0.000134103	0.036062	0.0246096	0.0224313	0.19267	0.0176538	0.0183708	0.0152332	0.029371	0.0135988	0	0.0120525	0.0157429	0.00976869	0.031667	0.717154	0.611594	0.939007	0.762188	0.951966	0.876077
CD81_P272_R	0.994667	0.99391	0.689382	0.993323	0.994425	0.993246	0.991638	0.423996	0.683849	0.728564	0.787279	0.502278	0.995632	0.933368	0.852901	0.835107	0.7742	0.467754	0.750105	0.994214	0.989569	0.991722	0.976302	0.958878	0.992516	0.992017	0.980211	0.932928	0.888275	0.896091	0.890396	0.806543	0.911987	0.982293	0.904078	0.844788	0.924967	0.910641	0.711608	0.704319	0.89521	0.689325	0.778421	0.931494	0.992971	0.956422	0.967835	0.992623	0.959364
CD82_P557_R	0.273114	0.223224	0.122155	0.157694	0.598373	0	0.295491	0.00057332	0.271443	0.26481	0.619471	0.000274718	0	0.39172	0.186504	0.444087	0.467782	0.357507	0.00363336	0.801438	0	0	0	0.1183	0	0	0.276834	0	0	0	0.00324153	0.00216391	0	0	0	0	0.00518025	0.00351368	0	0.00255798	0.000553296	0.000782665	0.00372904	0.304683	0.323929	0.527987	0.323224	0.502201	0.135602
CD86_P3_F	0.960037	0.995006	0.797192	0.885427	0.936107	0.992053	0.918185	0.994373	0.901667	0.904795	0.917088	0.979886	0.973868	0.962552	0.913215	0.869747	0.875245	0.926775	0.90456	0.931624	0.668381	0.00821575	0.00778306	0.0824198	0.00747284	0.00995868	0.0122576	0.326798	0.00227842	0.00777703	0.0147671	0.0104471	0.322879	0.0154913	0.0144186	0	0.0175515	0.0150832	0.00295976	0.0148049	0.0138711	0.0107508	0.0134483	0.953116	0.952791	0.962395	0.940743	0.994487	0.960731
CD9_E14_R	0.907939	0.925535	0.69988	0.896513	0.818856	0.880218	0.861491	0.272859	0.668787	0.637936	0.949897	0.737406	0.991287	0.729992	0.853425	0.810177	0.766249	0.634789	0.655072	0.407355	0.70883	0.0245217	0.0265784	0.0354507	0.0336501	0.0361853	0.0255523	0.029446	0.018372	0.0159224	0.0416774	0.0317931	0.154193	0.0279639	0.0446425	0.0414012	0.0479274	0.0349734	0.0175185	0.0325834	0.0315066	0.02577	0.0189547	0.86374	0.797676	0.636227	0.863402	0.629509	0.797471
CD9_P504_F	0.993012	0.992561	0.96324	0.990519	0.971229	0.993254	0.972333	0.927604	0.828567	0.819436	0.993405	0.891073	0.954276	0.925774	0.762498	0.829369	0.811451	0.745312	0.8616	0.914617	0.813101	0.983711	0.979796	0.987291	0.990822	0.985739	0.990342	0.745734	0.947608	0.855164	0.654442	0.981185	0.855236	0.979027	0.919067	0.897242	0.834988	0.885783	0.920839	0.761495	0.883573	0.939133	0	0.967565	0.992855	0.990863	0.991165	0.991534	0.964401
CD9_P585_R	0.9886	0.992554	0.958346	0.965354	0.986214	0.989924	0.910993	0.078839	0.727992	0.915053	0.879741	0.925497	0.984814	0.942207	0.920724	0.812557	0.816888	0.703691	0.859102	0.746405	0.781155	0.987773	0.979948	0.986881	0.987295	0.991137	0.989893	0.958472	0.967877	0.554439	0.917225	0.902276	0.933255	0.978173	0.9708	0.990283	0.954692	0.877393	0.901356	0.965176	0.941903	0.841026	0.930818	0.981497	0.93249	0.944024	0.920678	0.991239	0.991521
CDC25B_E83_F	0.00235824	0.00104024	0.000400191	0.000756503	0.00355135	0.00126321	0.00405017	0.00282352	0	0.00462351	0.00181305	0.00221272	0.00632095	0.00218817	0.00882274	0.00583526	0.00790433	0.00354567	0.00705406	0.00200244	0.00244546	3.44e-06	0	0.00298156	0.000273975	0.002109	0.000568303	0.00506899	0	0	0.00270291	0.0022693	0.0011674	0.00221655	0.0015274	0	0.00461869	0.00669547	0	0.00365183	0.00229001	0.00408403	0.00375422	0.00346288	0	0	0	0.00382137	0.00058565
CDC25B_P11_R	0.00261282	0.00417117	0.000110793	0.000429115	0.00552309	0.000748126	0.00539867	0	0.00180243	0.0044537	0.00365659	0.00392828	0.00294248	0.0045607	0.00858187	0.00812115	0.00713921	0.00493872	0.0130252	0.0053301	0.00587963	0	0	0.5024	0.308476	0.410833	0	0.823237	0.355469	0	0	0.179852	0.304444	0	0	0	0.00313053	0.912449	0	0	0.211046	0.505898	0	0.00133747	0.000554377	0	0.000227193	0.00354611	0.00288414
CDH1_P45_F	0.990702	0.992243	0.960574	0.976964	0.989227	0.988047	0.854682	0.986503	0.816308	0.393361	0.983715	0.9679	0.990529	0.825616	0.890066	0.749318	0.763617	0.566693	0.887891	0.985464	0.699783	0.646624	0.414805	0.414139	0.421592	0.370272	0.541951	0.272156	0.234951	0.358042	0.276129	0.648181	0.418663	0.645688	0.086636	0.0473203	0.295063	0.317412	0.534654	0.487516	0.493775	0.407829	0.0668149	0.981811	0.990426	0.983325	0.988679	0.864925	0.990578
CDH1_P52_R	0.99677	0.996477	0.913822	0.995883	0.992557	0.992238	0.969156	0.938611	0.971431	0.958279	0.996299	0.996339	0.996213	0.983925	0.95382	0.909981	0.953324	0.949451	0.970172	0.995447	0.99671	0.827457	0.828547	0.864762	0.675488	0.863819	0.923732	0.555292	0.566614	0.714353	0.711127	0.859651	0.794278	0.881116	0.580508	0.442437	0.809127	0.887207	0.854314	0.835275	0.791323	0.832314	0.763496	0.996328	0.995668	0.986965	0.985058	0.996299	0.989408
CDH11_E102_R	0.898319	0.961047	0.370796	0.921953	0.981866	0.788244	0.991536	0	0.00926378	0.831717	0.944124	0.0100411	0.960312	0.637079	0.78473	0.773866	0.692141	0.708291	0.709372	0.987518	0.135514	0.00290838	0.672852	0.151907	0.813451	0	0.479971	0.00959737	0	0.59705	0.773739	0.689913	0.341593	0.00264499	0.355469	0.526771	0.339353	0.00875788	0.105632	0.00635633	0.803071	0.865191	0.00915216	0.990321	0.991233	0.990073	0.784513	0.959403	0.875517
CDH11_P203_R	0.993407	0.978849	0.645402	0.992659	0.993866	0.993376	0.499395	0.994305	0.989749	0.787876	0.820156	0.301154	0.930841	0.938846	0.839463	0.929979	0.823983	0.480131	0.623398	0.849739	0.699758	0.00119847	0.183371	0.104686	0.115515	0.0196029	0.00977701	0.598051	0	0	0.0210164	0.0304365	0.146764	0.0115194	0	0.0101408	0.0279028	0.0170881	0	0.00957327	0.239396	0.00191596	0.143568	0.994032	0.994335	0.991771	0.990621	0.924457	0.975471
CDH11_P354_R	0.887154	0.858526	0.496099	0.855532	0.848626	0.826867	0.863059	0.561294	0.341513	0.571104	0.728243	0.898732	0.815589	0.73657	0.704872	0.818973	0.807527	0.905562	0.813855	0.700892	0.938504	0.85908	0.903726	0.928598	0.850572	0.604027	0.893259	0.837002	0.696325	0.518823	0.760538	0.848044	0.796617	0.847805	0.735681	0.790808	0.715251	0.680951	0.845401	0.808751	0.856624	0.84337	0.800098	0.920498	0.919955	0.803752	0.788767	0.896801	0.846274
CDH13_E102_F	0.989125	0.992572	0.974323	0.991609	0.990842	0.99035	0.80433	0.850871	0.873596	0.871884	0.852619	0.861229	0.991481	0.939169	0.935208	0.992824	0.863388	0.693232	0.838183	0.942728	0.9845	0.994886	0.992938	0.991913	0.991273	0.992404	0.993352	0.920349	0.990278	0.642583	0.848667	0.924274	0.957063	0.991433	0.985652	0.992166	0.98314	0.880689	0.965709	0.923315	0.841192	0.891748	0.79183	0.992253	0.994637	0.987336	0.990549	0.991076	0.991379
CDH13_P88_F	0.995275	0.995246	0.986731	0.993201	0.989034	0.994396	0.98418	0.993488	0.97788	0.983801	0.930484	0.994332	0.994095	0.989119	0.95745	0.943644	0.954221	0.949041	0.946972	0.952969	0.973448	0.938979	0.965558	0.934552	0.937895	0.722605	0.948747	0.938668	0.763859	0.610234	0.917053	0.953785	0.872656	0.934399	0.910887	0.906837	0.800663	0.924152	0.917926	0.831881	0.824728	0.922895	0.886417	0.994747	0.995067	0.989673	0.992776	0.994242	0.992204
CDH17_E31_F	0.988587	0.995517	0.985049	0.986831	0.928221	0.933083	0.859948	0.842672	0.94624	0.826129	0.90364	0.87176	0.982625	0.96659	0.841683	0.792585	0.825271	0.830368	0.878805	0.903342	0.954246	0.994646	0.9961	0.995591	0.995718	0.996222	0.99631	0.966684	0.969208	0.944542	0.939866	0.977112	0.974705	0.996087	0.994234	0.978984	0.976029	0.960475	0.963076	0.985545	0.944755	0.985491	0.968808	0.976601	0.960203	0.994173	0.972746	0.97052	0.962152
CDH17_P376_F	0.692406	0.708632	0.40206	0.709731	0.791924	0.866667	0.639312	0.613709	0.314505	0.618137	0.585993	0.547057	0.505199	0.620906	0.68526	0.335667	0.620982	0.615263	0.58566	0.498839	0.777959	0.981046	0.978976	0.994874	0.980427	0.960207	0.978829	0.922549	0.953613	0.789084	0.876097	0.933338	0.951216	0.994417	0.960083	0.971163	0.902557	0.866248	0.901316	0.935059	0.966765	0.940829	0.968665	0.53346	0.653463	0.647618	0.612989	0.755394	0.549316
CDH17_P532_F	0.995542	0.99332	0.941871	0.992116	0.990553	0.99599	0.937068	0.810759	0.834494	0.895427	0.957054	0.986741	0.996022	0.946859	0.944465	0.907531	0.908209	0.927005	0.964775	0.977708	0.974027	0.99589	0.996088	0.99584	0.995856	0.99675	0.993777	0.983926	0.981777	0.967454	0.957927	0.987365	0.98012	0.995507	0.987221	0.98327	0.97791	0.954998	0.964208	0.970089	0.972192	0.985953	0.957687	0.995728	0.962314	0.97063	0.99468	0.980755	0.974294
CDH3_E100_R	0.995795	0.99589	0.959011	0.991674	0.995129	0.993067	0.995528	0.992576	0.875206	0.898871	0.962865	0.672748	0.939327	0.968525	0.919868	0.897863	0.912137	0.802785	0.724778	0.842154	0.934394	0.0138834	0.019335	0.0879626	0.00895804	0.249169	0.013161	0.209243	0.00371511	0.00653852	0.0125798	0.0111589	0.0066528	0.0103431	0.181879	0.00567956	0.0152926	0.0156723	0	0.014835	0.0135994	0.307925	0.0161855	0.991268	0.99392	0.995714	0.994542	0.983145	0.964598
CDH3_P87_R	0.852682	0.951215	0.741187	0.911151	0.842077	0.880972	0.78969	0.726494	0.883363	0.787025	0.810779	0.787532	0.695517	0.732609	0.905543	0.880838	0.873803	0.730975	0.966411	0.836571	0.841434	0	0	0	0	0	0	0	0	0	0	0	0	0	0	0	0	0	0	0	0	0	0	0.88778	0.803369	0.929774	0.971953	0.960147	0.851069
CDK10_E74_F	0.0104071	0.00868597	0.00779835	0.010448	0.00984029	0.0103139	0.0112166	0.00955236	0.00931785	0.0102801	0.0127257	0.0133136	0.00832636	0.0108146	0.0231365	0.02304	0.0211658	0.0254193	0.0232092	0.0119278	0.0124826	0.013069	0.0155099	0.0154373	0.0151288	0.0175533	0.0184061	0.0179244	0.00932573	0.00730709	0.0193911	0.0154383	0.0149269	0.0113234	0.0129375	0.0142515	0.018751	0.0250878	0.0309916	0.0169931	0.0196914	0.0143841	0.0114348	0.00971175	0.0109604	0.0312312	0.00733042	0.0415276	0.0139221
CDK10_P199_R	0.267034	0.292588	0.196218	0.492565	0.571016	0.77779	0.305949	0.759536	0.18633	0.591541	0.740485	0.220971	0.00541852	0.223437	0.10296	0.406332	0.23654	0.213792	0.262486	0.540183	0.241776	0.0214323	0.269792	0.257655	0.551969	0.511211	0.361821	0.572271	0.249623	0	0.0102733	0.466893	0.238745	0.59837	0.54453	0	0.647455	0.013259	0.424668	0.419528	0.48474	0.749067	0.483807	0.324322	0.49301	0.664618	0.374401	0.573014	0.677431
CDK2_P330_R	0.0648292	0.0013447	0	0.00219778	0.00319703	0	0.00322783	0.00467477	0.201672	0	0.00291593	0.00341146	0.0011454	0.00265544	0.00818182	0.00885259	0.00730769	0.00613068	0.00829659	0.0044176	0.00499198	0	0.00207387	0.000497938	0.00184567	0.00397074	0.00290506	0.00337445	0	0.0013296	0.00764211	0.00381983	0.00446781	0.00318415	0.00418645	0	0.00753364	0.00562442	0	0.00411307	0.00500899	0.00153613	0.00492051	0	0	0	0	0.00294494	0.00206191
CDK6_E256_F	0.0283439	0.0258776	0.0320016	0.0271726	0.0277951	0.0269191	0.03804	0.0325231	0.0352984	0.032418	0.0484089	0.0650924	0.0277988	0.0325605	0.0560292	0.160303	0.0494211	0.0674305	0.0619847	0.044567	0.0408343	0.0344814	0.0510439	0.0545716	0.0607818	0.0475093	0.0496619	0.0456902	0.0301975	0.037566	0.0551304	0.0476978	0.0431622	0.0664032	0.0398565	0.0488739	0.0563782	0.0719461	0.054003	0.0482677	0.0664556	0.0406772	0.0434057	0.0246026	0.0583752	0.0386466	0.0457846	0.0348734	0.0417037
CDK6_P291_R	0.00545183	0.00372646	0.00788393	0.00227488	0.00429938	0.00424484	0.00487339	0.00721718	0	0.00499415	0.00522896	0.00655248	0.00393894	0.00146509	0.00942985	0.0130767	0.0108453	0.00659026	0.0132924	0.00427828	0.00736485	0.00210883	0.00304348	0.0046229	0.00363498	0.00195667	0.00669769	0.00564434	0	0	0.00843199	0.00988267	0.00262038	0.00269457	0	0	0.00942523	0.0105181	0	0.00731057	0.00620083	0.00600484	0.00392459	0.0025766	0	0.13463	0.00195585	0.00703226	0.00417222
CDKN1A_E101_F	0.0353541	0.00654922	0.00308388	0.0076406	0.0420835	0.00788551	0.0120418	0.0125323	0.00864499	0.0107355	0.0124917	0.0104489	0.00934091	0.00907735	0.071306	0.0236039	0.0216326	0.0219311	0.0232607	0.0123263	0.0137865	0.00713514	0.00844497	0.00947332	0.00932555	0.0129931	0.00922889	0.0122169	0.00766946	0.00685832	0.0177741	0.013875	0.00913192	0.00887126	0.0699511	0.0069035	0.0190177	0.0249585	0.0120038	0.0146185	0.013689	0.0102185	0.0129988	0.00852627	0.00907012	0	0.0064274	0.0112059	0.0103757
CDKN1A_P242_F	0.00657985	0.00616065	0.783638	0.00457541	0.00633296	0.00565757	0.00882553	0.00833541	0.130707	0.119705	0.00793976	0.0106775	0.0086194	0.00878755	0.0143079	0.0159042	0.0113276	0.012206	0.0156492	0.0107761	0.00941962	0.0103503	0.00691532	0.00787042	0.0072258	0.0129261	0.00942303	0.0127228	0.00407385	0.166409	0.0118634	0.0116556	0.0357563	0.00881989	0.0119344	0.00390685	0.0164129	0.0139172	0	0.00960176	0.00975615	0.00873676	0.0107275	0.00757009	0.00456795	0	0.0178922	0.00790737	0.00891723
CDKN1B_P1161_F	0.00139278	0.000705296	0	0.00196915	0.00206171	0.000840898	0.00196292	0.00444522	0.00100299	0.00302619	0.00229577	0.00327541	0	0.00208816	0.00881969	0.00736213	0.00405973	0.00696145	0.00893455	0.00366016	0.00749019	0.019708	0.0033866	0.00498579	0.00258486	0.0029805	0.00536939	0.00690551	0	0.00258518	0.00923959	0.00660003	0.00549902	0.00296543	0.00506987	0.000244801	0.00907485	0.00853528	0	0.00735912	0.00722975	0.00487458	0.006744	0.00185564	0.000589351	0	0.0445855	0.00255899	0.00293455
CDKN1C_P6_R	0.0228874	0.035529	0.0331264	0.0246991	0.020984	0.0218262	0.0345381	0.0271457	0.0281287	0.0226556	0.0262281	0.0547514	0.0233215	0.0291047	0.0369485	0.0308953	0.132356	0.162144	0.222966	0.0310607	0.0314664	0.0149659	0.19684	0.026006	0.0247431	0.0211924	0.0281615	0.0385676	0.0816963	0.0243527	0.030247	0.0488476	0.0243438	0.0480051	0.0273036	0.0197134	0.0458339	0.0388468	0.0134613	0.29946	0.280037	0.0240361	0.0369187	0.0209697	0.0201027	0.0111338	0.0241771	0.0319796	0.156639
CDKN1C_P626_F	0.958815	0.942932	0.890861	0.966245	0.991927	0.585691	0.95828	0.991617	0.990348	0.7345	0.991015	0.954133	0.91739	0.750995	0.871723	0.711535	0.629475	0.537273	0.796211	0.99342	0.772145	0.278935	0.059476	0.021656	0.162207	0.0210041	0.0168255	0.0210468	0.010017	0.00987796	0.0244692	0.310487	0.0250799	0.623324	0.365704	0.00993805	0.0346641	0.0247907	0.00877614	0.0586516	0.0205815	0.0205199	0.015992	0.99156	0.927597	0.991757	0.991714	0.993068	0.94442
CDKN2A_E121_R	0.983078	0.9461	0.0719137	0.948593	0.889848	0.988181	0.942431	0	0.488956	0.29833	0.770644	0.897857	0.617349	0.809231	0.725673	0.365365	0.743928	0.839834	0.783134	0.948641	0	0	0.0394832	0.899793	0.208533	0.117864	0.108357	0.828943	0	0.0103413	0.0644346	0.0682134	0.225111	0.308182	0.26855	0	0.0524283	0.114151	0	0.973117	0.0885765	0.270475	0.97631	0.977302	0.881375	0.956175	0.833253	0.96643	0.977297
CDKN2B_E220_F	0.992353	0.883714	0.584162	0.950389	0.910798	0.987933	0.466812	0.534654	0.693701	0.91271	0.713084	0.807399	0.857561	0.976447	0.938036	0.750734	0.539351	0.738645	0.781825	0.948693	0.832574	0.535608	0.590127	0.579431	0.558639	0.760864	0.18148	0.62751	0.462452	0.616221	0.555717	0.580676	0.57732	0.71864	0.506463	0.507792	0.592115	0.491746	0.408068	0.505786	0.517564	0.524792	0.518242	0.928251	0.951119	0.950187	0.88894	0.937111	0.968118
CDKN2B_seq_50_S294_F	0.995875	0.995335	0.886262	0.994642	0.980779	0.992737	0.958428	0.932056	0.848504	0.994498	0.949638	0.996262	0.995403	0.993267	0.982495	0.904762	0.954682	0.924749	0.968417	0.973136	0.709287	0	0	0	0	0	0	0	0	0	0	0	0	0	0	0	0	0	0	0	0	0	0	0.996091	0.99634	0.993589	0.990696	0.995122	0.99531
CDM_seq_21_S260_R	0.00313165	0.0290012	0	3.66e-05	0.000231453	0	0.00311256	0.0320929	0.00077573	0.00424054	0.00323159	0.00043504	0.00120789	0.000973995	0.00791533	0.00693536	0.0066538	0.00404746	0.0110645	0.00564799	0.00279733	0.000215326	0	0.00172779	0	0.00378289	0.0020592	0.00447407	0	0.00165319	0.00254643	0.00319387	0.004179	0.00246122	0	0	0.00674336	0.00659186	0	0.000541448	0.00601896	0.00196191	0.00378734	0	0	0	0	0.00202074	0.00210826
CEACAM1_E57_R	0.0330283	0.0336999	0.0163074	0.048793	0.00359621	0.00365273	0.00578067	0.00764516	0.00341902	0.0318311	0.0668529	0.00572215	0.00594456	0.0271603	0.0133907	0.0670142	0.0712438	0.0105969	0.0440097	0.0622263	0.00751076	0.00240499	0.153731	0.0510015	0.0645966	0.375817	0.0714481	0.00862842	0.011925	0.0449607	0.211698	0.0962837	0.152958	0.00478566	0.00433242	0.212762	0.0184137	0.0111126	0.0721279	0.00946019	0.00845568	0.00467424	0.14791	0.00856138	0.00123484	0.0359317	0.00224212	0.00480157	0.00429762
CEACAM1_P44_R	0.0404648	0.176852	0.0494789	0.152878	0.137853	0.15453	0.0876926	0.0581207	0.134647	0.0798894	0.128723	0.250233	0.22923	0.16788	0.0588666	0.0803163	0.050347	0.122774	0.190524	0.0909554	0.326866	0.743376	0.443158	0.62437	0.651717	0.693258	0.57878	0.537619	0.692203	0.375473	0.429367	0.396601	0.599509	0.52417	0.604953	0.365847	0.219826	0.699707	0.587224	0.599918	0.661435	0.717043	0.834197	0.109544	0.0117951	0	0.104616	0.0759741	0.0779865
CEBPA_P1163_R	0.908267	0.895713	0.57388	0.771531	0.821845	0.929698	0.823489	0.775523	0.758884	0.724302	0.833295	0.935983	0.874201	0.87266	0.691167	0.740488	0.463032	0.617941	0.48078	0.970277	0.85364	0.00719666	0.0893602	0.0254127	0.00786036	0.0136232	0.01041	0.0130212	0.00354455	0.0197373	0.0146607	0.0137348	0.00812054	0.011104	0.00941079	0.00398055	0.0191788	0.012929	0.00507102	0.0118756	0.0122042	0.0104876	0.393847	0.868328	0.899517	0.988713	0.70547	0.917612	0.896927
CEBPA_P706_F	0.533661	0.457198	0.180163	0.275986	0.555326	0.387172	0.33816	0.173219	0.541431	0.419063	0.475073	0.448719	0.469444	0.415295	0.424255	0.0156415	0.553185	0.2139	0.525338	0.642722	0.771858	0.00870875	0.00402339	0.0449281	0.00465286	0.00756734	0.00527081	0.00846868	0.00142041	0.00814291	0.0100991	0.00821562	0.00869362	0.00763983	0.00769887	0	0.0122063	0.010852	0.0713281	0.00823094	0.00868564	0.00602933	0.00626833	0.489428	0.59322	0.471091	0.431793	0.455248	0.342392
CFTR_P115_F	0.978429	0.974756	0.947777	0	0.940793	0.0303066	0.697923	0.425118	0	0.262993	0.38386	0	0.991636	0.964763	0.611074	0.291776	0.371483	0.243693	0.402841	0.633621	0	0	0.979336	0.982181	0.753128	0.46524	0.974725	0.540289	0	0	0.726739	0.675416	0.824558	0	0.978984	0	0.428843	0.00700249	0.672826	0.606148	0.299551	0.461239	0.34017	0.977286	0.975583	0.955083	0.942748	0.780935	0.969831
CFTR_P372_R	0.991131	0.988895	0.960776	0.97716	0.992073	0.994415	0.989324	0.98468	0.972525	0.862856	0.988096	0	0.96683	0.981581	0.993129	0.980951	0.895639	0.963621	0.829615	0.990588	0.981219	0.994066	0.990665	0.961582	0.983927	0.987508	0.889379	0.993591	0.973989	0.955643	0.942703	0.994388	0.970087	0.992019	0.941047	0.99272	0.99166	0.980804	0.991841	0.993117	0.987677	0.982258	0.880325	0.992744	0.991732	0.986373	0.985049	0.990881	0.993593
CHD2_P451_F	0.605714	0.694299	0.110045	0.658158	0.334325	0.74223	0.580426	0.00434615	0	0.454739	0.449894	0.702883	0.679714	0.730243	0.436075	0.602171	0.674311	0.610892	0.412868	0.53247	0.433653	0.993765	0.99399	0.993978	0.993743	0.986	0.982995	0.974138	0.93845	0.828972	0.918165	0.982961	0.93286	0.931448	0.939067	0.967065	0.969492	0.928067	0.95881	0.974016	0.986492	0.995181	0.983231	0.69736	0.799725	0.331796	0.702811	0.096064	0.344371
CHD2_P667_F	0.976968	0.902487	0.930921	0.959858	0.846825	0.328527	0.579908	0.20928	0.733347	0.651756	0.687955	0.500087	0.983348	0.0127431	0.535493	0.748808	0.455241	0.770979	0.63184	0.580487	0.831992	0.958268	0.987571	0.989318	0.899253	0.669375	0.9918	0.781257	0.951598	0.00555189	0.861381	0.7229	0.951877	0.96825	0.91266	0.883442	0.971183	0.81798	0.488668	0.885293	0.729584	0.866172	0.246628	0.975867	0.910534	0.88498	0.645707	0.826587	0.894581
CHFR_P501_F	0.388783	0.422844	0.0151166	0.219446	0.456332	0.35283	0.336788	0.449216	0.235806	0.175439	0.394604	0	0	0.214251	0.279467	0.414529	0.292545	0.462083	0.00563138	0.583386	0.31769	0	0	0	0	0	0	0	0	0	0.00309646	0.128202	0.142876	0	0	0	0.0021738	0.000977647	0.165677	0	0.176616	0.000820042	0.00100304	0.381861	0.405261	0.159794	0.109036	0.426296	0.28439
CHFR_P635_R	0.264193	0.603004	0.462739	0.533667	0.313142	0.352836	0.0966007	0.760566	0.0365354	0.33055	0.378298	0.022478	0.518578	0.273423	0.41261	0.121842	0.335945	0.491685	0.397286	0.0235221	0.743961	0.0179798	0.0168979	0.0902425	0.123256	0.0296702	0.0164576	0.023773	0.0161127	0.0125521	0.0274653	0.0198236	0.0767016	0.0162088	0.0232546	0.0153866	0.0234162	0.0249992	0.0103578	0.109054	0.189574	0.121515	0.174356	0.496667	0.57179	0.354716	0.678555	0.620654	0.451683
CHGA_E52_F	0.995183	0.967796	0.707763	0.985235	0.913557	0.995459	0.980943	0.885177	0.83915	0.991346	0.99442	0.933612	0.993403	0.992466	0.983895	0.963377	0.990103	0.87193	0.899239	0.842949	0.942198	0.00602112	0.000143071	0.24736	0.133459	0.486176	0.335069	0.185189	0	0.00124764	0.326747	0.292492	0.629988	0	0.011643	0	0.0229295	0.0155465	0	0.0140447	0.00932813	0.0113581	0.00830176	0.994538	0.945803	0.993429	0.993733	0.994503	0.992872
CHGA_P243_F	0.749048	0.851098	0.589892	0.825368	0.779187	0.814358	0.6084	0.748401	0.847032	0.54768	0.767602	0.391238	0.883459	0.812757	0.566843	0.242173	0.69526	0.679473	0.486312	0.716505	0.562854	0	0.130634	0	0.0743151	0	0.000971356	0.109507	0	0	0.00282793	0	0.00124262	0	0	0	0.00434773	0.00222014	0	0.00171361	0	0	0.00271201	0.814139	0.934088	0.791255	0.818347	0.855479	0.715857
CHI3L2_E10_F	0.983639	0.956826	0.96017	0.986512	0.837835	0.669163	0.836733	0.991573	0.909387	0.790167	0.978773	0.808539	0.0200821	0.854035	0.829636	0.520818	0.810765	0.707627	0.507806	0.928564	0.896516	0.92256	0.956336	0.870792	0.938066	0.833552	0.913683	0.89651	0.939414	0.608617	0.842451	0.865932	0.860039	0.97646	0.922674	0.917947	0.805877	0.912547	0.859195	0.932413	0.841491	0.925384	0.960336	0.935058	0.968332	0.942418	0.909626	0.940565	0.895069
CHI3L2_P226_F	0.3633	0.379608	0.197967	0.489666	0.327972	0.395587	0.381366	0.48193	0.309211	0.49606	0.335742	0.428808	0.27938	0.229699	0.471146	0.219859	0.410364	0.261184	0.484165	0.289779	0.212702	0.950572	0.979617	0.968538	0.96099	0.927239	0.982495	0.860733	0.798382	0.947447	0.814767	0.840001	0.849831	0.987511	0.911105	0.794536	0.750859	0.678596	0.813519	0.755686	0.820892	0.973097	0.739463	0.492655	0.396113	0.668555	0.453033	0.148073	0.39901
CLDN4_P1120_R	0.293687	0.200212	0.0109107	0.154985	0.00303344	0.00192465	0.152544	0.0070134	0.103677	0.00392519	0.00348195	0.00203602	0.00273888	0.00372164	0.067689	0.00883873	0.0102597	0.00731373	0.208116	0.0053553	0.00520394	0.954557	0.983343	0.952155	0.966531	0.793503	0.917933	0.842725	0.949433	0	0.862902	0.924772	0.797927	0.959403	0.942211	0.611309	0.830094	0.909212	0.832641	0.946463	0.958018	0.842039	0.849137	0.00394755	0.24808	0	0.057183	0.281745	0.00296528
CLK1_P538_F	0.304832	0.207928	0.0368269	0.078628	0.0991403	0.239045	0.0985636	0.0121721	0.111476	0.0127893	0.227204	0.0164289	0.172651	0.0800197	0.247464	0.114003	0.0214447	0.0200586	0.392226	0.0165703	0.242019	0.013418	0.212835	0.281014	0.126283	0.0153946	0.242391	0.0329598	0.358865	0.00752245	0.506368	0.350979	0.1874	0.175891	0.0148805	0.182857	0.187292	0.228477	0.212176	0.0205406	0.332325	0.146336	0.0126111	0.0587545	0.133685	0.12711	0.197341	0.121469	0.100674
COL18A1_P365_R	0.972566	0.950025	0.904775	0.943918	0.960631	0.983886	0.987225	0.863437	0.916928	0.87895	0.874157	0.557158	0.665736	0.989874	0.944265	0.920431	0.844139	0.726724	0.748395	0.990872	0.558156	0.0131474	0.0223294	0.108174	0.0720346	0.0287661	0.0198525	0.0301861	0.0095517	0.0140322	0.0243069	0.026803	0.0238156	0.0262549	0.0288746	0.0132668	0.0265844	0.0274653	0.00486389	0.0209636	0.0254788	0.0213991	0.0292449	0.802285	0.921933	0.748962	0.97228	0.992895	0.956102
COL18A1_P494_R	0.982829	0.987379	0.762277	0.97501	0.981792	0.994071	0.918849	0.956545	0.939492	0.944908	0.958452	0.89542	0.994205	0.960537	0.936981	0.941945	0.906522	0.904349	0.909779	0.956062	0.903021	0.992239	0.893889	0.952793	0.988306	0.937951	0.985951	0.930919	0.590881	0.851526	0.752011	0.969075	0.887244	0.952019	0.934027	0.755272	0.817113	0.918777	0.855288	0.816027	0.913045	0.931645	0.993214	0.995211	0.995043	0.961102	0.95884	0.994875	0.98886
COL1A1_P117_R	0.383001	0.422828	0.346989	0.344075	0.683623	0.380581	0.673743	0.0097605	0.127985	0.378248	0.319919	0.189504	0.353075	0.509682	0.605417	0.713572	0.554284	0.504096	0.594566	0.507716	0.733043	0.363732	0.442804	0.142954	0.314913	0.590566	0.277262	0.0187066	0.0120407	0.0101591	0.159975	0.297485	0.246149	0.0259072	0.0143576	0.0141837	0.209782	0.0230099	0.00636415	0.0246647	0.329539	0.0141956	0.0417016	0.726217	0.740571	0.403879	0.222835	0.712828	0.482298
COL1A1_P5_F	0.993458	0.993016	0.984965	0.99247	0.963952	0.990647	0.990405	0.99184	0.990958	0.988384	0.98827	0.938453	0.990634	0.969752	0.950561	0.992999	0.904185	0.935459	0.929776	0.993916	0.646665	0	0.950741	0.98538	0.990145	0.991326	0.97954	0.991018	0.987547	0.0031512	0.760373	0.992294	0.954472	0.989848	0.989255	0.942053	0.990422	0.950954	0.927676	0.993497	0.950517	0.946809	0.874854	0.991462	0.994553	0.989591	0.991274	0.993324	0.991911
COL1A2_E299_F	0.684666	0.549254	0.49458	0.641577	0.613024	0.828085	0.143789	0.0273908	0.0347932	0.444516	0.291792	0.334498	0.501559	0.354502	0.327147	0.376071	0.487253	0.471697	0.539518	0.581207	0.535087	0.821732	0.609468	0.383827	0.636217	0.0843218	0.408114	0.264864	0.412456	0.0288887	0.247351	0.084185	0.275313	0.457369	0.547556	0.477643	0.34338	0.0426981	0.270151	0.47408	0.630558	0.0746619	0.455481	0.475072	0.59232	0.63643	0.663555	0.781665	0.595394
COL1A2_P407_R	0.897331	0.819469	0.593832	0.934276	0.833187	0.783646	0.776373	0.78563	0.535495	0.566584	0.778156	0.83648	0.80961	0.626966	0.739839	0.798646	0.762395	0.784991	0.852296	0.910994	0.629808	0.815009	0.796325	0.833869	0.891805	0.823653	0.828835	0.891113	0.812624	0.433674	0.763597	0.872036	0.830016	0.865355	0.81917	0.738974	0.739376	0.827631	0.794281	0.925152	0.85667	0.9459	0.748952	0.833969	0.901741	0.763164	0.87292	0.806614	0.83609
COL1A2_P48_R	0.708752	0.646069	0.582613	0.684262	0.753672	0.922882	0.787293	0.808595	0.983313	0.468704	0.515247	0.410422	0.690761	0.877998	0.689519	0.423245	0.801866	0.529133	0.587534	0.40365	0.881669	0.992171	0.990661	0.960727	0.920319	0.94853	0.922075	0.835655	0.792299	0.762277	0.967601	0.792059	0.816599	0.970569	0.984792	0.729868	0.937736	0.897336	0.900625	0.808283	0.906245	0.810669	0.864076	0.829623	0.811301	0.673724	0.692319	0.709637	0.767487
COL4A3_E205_R	0.521009	0.683602	0.0450738	0.570786	0.585281	0.731119	0.4583	0.696355	0.112891	0.311097	0.58622	0.257962	0.433993	0.408563	0.565379	0.237764	0.382815	0.291336	0.149467	0.395425	0.340543	0.0808374	0.105476	0.260479	0.231795	0.17536	0.323583	0.167289	0.0415823	0.0755151	0.122428	0.078257	0.163924	0.21262	0.125058	0.274291	0.15349	0.221667	0.156339	0.0391083	0.103681	0.0586319	0.0594151	0.707427	0.521917	0.19579	0.302841	0.588719	0.502985
COL4A3_P545_F	0.993983	0.918958	0.770466	0.973015	0.986643	0.957878	0.939667	0.964088	0.604934	0.806352	0.727722	0.529904	0.907821	0.963981	0.877134	0.798086	0.804237	0.683068	0.733303	0.908343	0.67792	0.010791	0.00814793	0.0115774	0.0104617	0.0167603	0.014999	0.0166546	0.00480158	0.00685945	0.0197191	0.0166012	0.0108445	0.0104501	0.0154417	0.00672592	0.0198988	0.0183269	0.00567488	0.0132021	0.0146302	0.014537	0.0118407	0.985255	0.994214	0.969861	0.88342	0.868768	0.874406
COL6A1_P283_F	0.000830039	0.000901958	0.0232063	0.000471274	0.000824654	0.00130378	0.0012789	0.00291521	0.00303749	0.00390042	0.00072846	0	0.620227	0.00215802	0.00525071	0.00957031	0.00508933	0.0957498	0.00719281	0.000490228	0.00352469	0.00187322	0.00105857	0.00190594	0	0.0023049	0.00183892	0.0816274	0	0	0.00442346	0.00355877	0.00236328	0.00160191	0.0022325	0	0.00547227	0.00466351	0	0.00423811	0.00345337	0.00327223	0.00743916	0.00153377	0	0	0	0.000762092	6.09e-07
COL6A1_P425_F	0.0980108	0.141184	0.0280466	0.0349592	0.0124769	0.163525	0.23483	0.0135278	0.00916533	0.218742	0.12651	0.0151267	0.139811	0.221519	0.191143	0.0266992	0.0236901	0.0885043	0.122553	0.0482509	0.0250671	0.267679	0.0169595	0.0524422	0.214222	0.342934	0.0164114	0.0996008	0.311313	0.00716419	0.14353	0.237995	0.0865943	0.161222	0.253611	0.311038	0.0202652	0.019027	0.121582	0.0610973	0.207948	0.278359	0.0184695	0.0600159	0.0614235	0.153894	0.134095	0.0758243	0.219505
COMT_E401_F	0.0639372	0.0116131	0.00247219	0.0145092	0.012276	0.014876	0.0211727	0.01592	0.0120526	0.063287	0.0230547	0.0256567	0.437907	0.154296	0.0287187	0.0282474	0.0236997	0.122224	0.0282903	0.0984569	0.0235933	0.0176555	0.104427	0.0211663	0.0201647	0.0185798	0.017509	0.020622	0.0111916	0.0112989	0.0221031	0.0217271	0.0169547	0.0193775	0.268914	0.0126433	0.0244809	0.0304727	0.0116318	0.0203776	0.0185748	0.0228691	0.021463	0.0145183	0.0666478	0.00814242	0.066877	0.0214409	0.0989992
COPG2_P298_F	0.00101278	0	0	0.00140013	0.0021352	0.00105204	0.00151586	0.00300621	0	0	0.00363184	0	0.012086	0.00266814	0.0137369	0.00959545	0.20746	0.00469661	0.00668484	0.00316386	0.00617202	0.00123614	0	0	0	0.00579858	0	0	0	0	0.00322473	0.00115513	0.00249417	0	0.00271845	0	0.00710037	0.00492488	0	0	0.00198222	0.000354084	0.00269317	0.00198686	0	0	0	0.000304017	0.000186018
CPA4_E20_F	0.915826	0.798819	0	0.740994	0.0515432	0.967517	0.615847	0.162342	0.809482	0.751923	0.952416	0.0270684	0.0158616	0.806766	0.726424	0.576557	0.801083	0.78038	0.584436	0.937982	0.558791	0.988257	0.707692	0.910434	0.932584	0.930621	0.878609	0.811547	0.612802	0.297205	0.493369	0.777904	0.720519	0.90127	0.11121	0.572397	0.645849	0.798829	0.831385	0.491425	0.71824	0.892049	0.0234248	0.250084	0.0407677	0.412767	0.594108	0.929765	0.597974
CPA4_P1265_R	0.990397	0.962557	0.781031	0.979911	0.962658	0.989225	0.939039	0.253059	0.926981	0.844917	0.823121	0.908372	0.96884	0.960966	0.825508	0.591504	0.777284	0.869644	0.839025	0.990808	0.850936	0.994338	0.992827	0.985727	0.988124	0.994625	0.974205	0.943613	0.960444	0.890303	0.89735	0.969187	0.897343	0.994069	0.971089	0.984068	0.95996	0.935232	0.932204	0.889635	0.875699	0.958324	0.479985	0.990263	0.991612	0.990585	0.983944	0.991649	0.959712
CPA4_P961_R	0.971018	0.846747	0.535079	0.848657	0.981242	0.905241	0.922239	0.99138	0.834153	0.822056	0.906992	0.871428	0.689734	0.837967	0.868338	0.801059	0.736747	0.835429	0.735254	0.951723	0.678553	0.989868	0.951225	0.97225	0.982636	0.963741	0.980803	0.944618	0.956405	0.94826	0.874541	0.953805	0.929823	0.985979	0.979621	0.918763	0.906966	0.97083	0.93984	0.943682	0.968029	0.94439	0.923133	0.847503	0.894832	0.889363	0.83248	0.858059	0.777609
CPNE1_P138_F	0.00724376	0.03178	0.00213325	0.00748835	0.00702437	0.00770507	0.0557878	0.0107547	0.00718902	0.0424323	0.011088	0.00984703	0.00846292	0.0744894	0.0148356	0.0147849	0.014563	0.0168992	0.0163151	0.0828386	0.00896809	0.0069592	0.00705143	0.00878559	0.007779	0.00866805	0.00882543	0.00917137	0.00515195	0.00568895	0.012268	0.0138028	0.00970178	0.00544002	0.00762848	0.00437045	0.0161842	0.0164812	0.00185942	0.0135657	0.0135828	0.00860627	0.0104581	0.00812089	0.00629889	0.000367097	0.00580274	0.00996619	0.00753936
CREB1_P819_F	0.0565467	0.121536	0.128874	0.184986	0.130964	0.333037	0.289359	0.00136224	0	0.226427	0.207598	0.00218749	0.285399	0.0819535	0.283759	0.0129799	0.242999	0.00193341	0.38327	0.203713	0.279139	0	0	0	0	0	0.0010352	0.00235859	0	0	0.000700288	0	0.207536	0	0.00170025	0	1.81e-05	0	0	0	0	0	0.000276866	0.217094	0.184152	0.179072	0.186859	0.110775	0.0186639
CREBBP_P712_R	0.99592	0.974254	0.992505	0.98551	0.992492	0.97342	0.97089	0.957172	0.993322	0.943094	0.961097	0.95843	0.991563	0.957419	0.972892	0.85039	0.931577	0.912149	0.925774	0.995328	0.991828	0.996285	0.995772	0.99639	0.996425	0.996965	0.986265	0.995813	0.986084	0.987748	0.965352	0.996002	0.989647	0.996588	0.97661	0.995704	0.993062	0.980955	0.95382	0.97406	0.98694	0.996516	0.987904	0.995072	0.958893	0.994484	0.976594	0.99646	0.974913
CRIP1_P274_F	0.991391	0.99505	0.932646	0.994481	0.993514	0.995289	0.992986	0.876585	0.954456	0.833024	0.976337	0.985259	0.938225	0.975966	0.715693	0.919233	0.759274	0.804964	0.723836	0.970378	0.819207	0.988009	0.719323	0.924952	0.966893	0.909797	0.889193	0.931046	0.930553	0.734095	0.391738	0.945408	0.680795	0.0581354	0.838009	0.81956	0.813531	0.764439	0.692829	0.918728	0.738325	0.871166	0.813771	0.99479	0.993891	0.993505	0.974132	0.953855	0.989459
CRIP1_P874_R	0.993505	0.991637	0.702175	0.990662	0.977508	0.993601	0.922289	0.78143	0.683988	0.734905	0.948638	0.969065	0	0.948917	0.783534	0.783293	0.875254	0.709369	0.834516	0.768749	0.844239	0.985529	0.990942	0.991183	0.984563	0.988523	0.993176	0.857849	0.690252	0.688998	0.788533	0.92259	0.756756	0.843038	0.960315	0.931055	0.98357	0.820611	0.848522	0.936725	0.937095	0.785353	0.703317	0.991767	0.992123	0.990481	0.98647	0.991557	0.975128
CRK_P721_F	0.80326	0.663952	0.383007	0.695063	0.579994	0.770028	0.749286	0.374702	0.464896	0.678072	0.705266	0.713215	0.364619	0.545569	0.642082	0.610949	0.487266	0.847418	0.541248	0.834067	0.762658	0.192495	0.0461515	0.099795	0.107552	0.00435976	0.213106	0.147848	0.323363	0.000865796	0.236104	0.279604	0.00164193	0.131457	0.00319192	0.19426	0.290983	0.0698969	0	0.00428806	0.286089	0.336271	0.00523617	0.826377	0.320918	0.602876	0.613908	0.465018	0.559304
CSF1_P217_F	0	0	0	0	0	0	0	0	0	0	0	0	0	0	0	0.273984	0.278125	0	0	0	0	0	0.131119	0	0.198906	0	0	0	0	0	0.250329	0	0	0.574336	0	0	0	0	0	0.543848	0	0	0	0	0	0.526444	0	0.330929	0
CSF1_P339_F	0.102156	0.00173856	0.00512448	0.0362184	0.00193628	0.00281516	0.00514371	0.00637187	0.0406142	0.00401883	0.00599838	0.0043169	0.00318297	0.0749544	0.0660424	0.0340222	0.0578268	0.0645903	0.260319	0.00586618	0.00688657	0.00317263	0.188797	0.0433215	0.104401	0.183125	0.076602	0.113045	0.102576	0.0471587	0.0360406	0.176192	0.00450498	0.117077	0.172926	0.00143259	0.145787	0.145632	0.128246	0.25464	0.078094	0.195983	0.375811	0.00176767	0.239599	0	0.0696934	0.00388134	0.00976024
CSF1R_E26_F	0.969184	0.994111	0.975558	0.98207	0.985019	0.986345	0.908611	0.845405	0.683897	0.985151	0.977131	0.911867	0.992235	0.768519	0.951559	0.902476	0.931448	0.936591	0.901506	0.918277	0.991304	0.908505	0.800585	0.850361	0.83404	0.800674	0.673991	0.688405	0.902821	0.518305	0.624437	0.784137	0.697894	0.780354	0.892751	0.95597	0.828774	0.843397	0.768751	0.0484203	0.348035	0.0386995	0.0468842	0.994546	0.98682	0.991737	0.991731	0.99294	0.927405
CSF1R_P73_F	0.342771	0.453983	0.242348	0.5154	0.543026	0.594459	0.041739	0.113044	0.0426139	0.372098	0.299627	0.365293	0.0323948	0.275499	0.662094	0.408055	0.487772	0.384657	0.379193	0.325614	0.0319279	0.735804	0.877003	0.740153	0.615216	0.776479	0.846688	0.761825	0.922469	0.680437	0.587169	0.803401	0.646294	0.810793	0.754384	0.884784	0.695925	0.61053	0.781938	0.807434	0.704113	0.705854	0.881136	0.736236	0.504907	0.463619	0.628312	0.439363	0.390491
CSF2_E248_R	0.967353	0.990162	0.934728	0.978235	0.989066	0.0914312	0.8875	0.989283	0.710123	0.783631	0.986923	0.992598	0.00642176	0.858811	0.6253	0.816096	0.733049	0.822162	0.60395	0.849188	0.0108254	0.992484	0.981872	0.994512	0.994216	0.990558	0.99263	0.945174	0	0.694193	0.865258	0.826812	0.882274	0.881568	0.899837	0.800683	0.782259	0.869022	0.649668	0.903225	0.831452	0.977146	0.680819	0.991375	0.987661	0.984682	0.939139	0.876886	0.976935
CSF2_P605_F	0.986934	0.936523	0.424968	0.950099	0.84647	0.987321	0.72741	0.580915	0.592298	0.922274	0.49429	0.733269	0.779861	0.625381	0.815193	0.792367	0.753383	0.587915	0.0456344	0.903054	0.675482	0.98883	0.846791	0.959197	0.944462	0.988355	0.992973	0.631785	0.382817	0.947029	0.359174	0.955601	0.70794	0.559035	0.867589	0.716538	0.927561	0.625051	0.763052	0.234674	0.846224	0.795025	0.899507	0.987758	0.944169	0.979311	0.916008	0.972389	0.96186
CSF3_E242_R	0.943026	0.911495	0.759176	0.824568	0.908707	0.768097	0.639737	0.643687	0.910732	0.88661	0.947078	0.861607	0.738165	0.801091	0.765272	0.886638	0.757608	0.713807	0.933477	0.707516	0.90392	0.993182	0.992913	0.995003	0.994967	0.993839	0.994559	0.96137	0.968635	0.576169	0.938499	0.97976	0.975693	0.994048	0.987793	0.969854	0.912218	0.970678	0.931436	0.963791	0.972098	0.980079	0.957117	0.981183	0.956432	0.819051	0.878474	0.831837	0.86332
CSF3_P309_R	0.908203	0.932173	0.503987	0.872024	0.734792	0.886907	0.599757	0.565639	0.514037	0.851133	0.597949	0.974007	0.933809	0.636801	0.612965	0.50432	0.368859	0.670599	0.847947	0.904795	0.681078	0.88348	0.479766	0.898951	0.900386	0.914031	0.913795	0.874727	0.834612	0.834009	0.827242	0.858841	0.754394	0.799323	0.912557	0.0512625	0.740409	0.76496	0.663157	0.842854	0.91934	0.776693	0.759501	0.884268	0.937464	0.844079	0.823292	0.54512	0.919838
CSF3R_P472_F	0.926126	0.819378	0.981261	0.971802	0.82195	0.43348	0.825571	0.589347	0.703882	0.713947	0.720811	0.696615	0.807986	0.628131	0.595115	0.756752	0.7325	0.493897	0.692489	0.8659	0.927454	0.0136473	0.555435	0.463503	0.339264	0.565447	0.0163257	0.387879	0.00628221	0.00703896	0.0165061	0.367411	0.275325	0.671041	0.502681	0.00504623	0.0167357	0.429867	0.556294	0.23681	0.624022	0.0138581	0.59384	0.889405	0.917735	0.806501	0.900663	0.875524	0.834324
CSF3R_P8_F	0.14051	0.113691	0.108886	0.125163	0.112953	0.204969	0.400753	0.0259498	0.157319	0.121193	0.0570488	0.250607	0.271567	0.0415587	0.0410293	0.17651	0.024433	0.202337	0.158695	0.141588	0.0373605	0.0247636	0.0299055	0.177805	0.0363946	0.0360154	0.0340446	0.449595	0.0556269	0.0296185	0.038502	0.270982	0.0291844	0.0611053	0.133729	0.0313374	0.122299	0.0395045	0.0290551	0.0273156	0.0265202	0.0390351	0.0548404	0.165582	0.227064	0.25859	0.104167	0.243869	0.1432
CSK_P740_R	0.0272089	0.0264556	0.0770338	0.033507	0.0231786	0.0518881	0.0410693	0.0276201	0.0276064	0.134011	0.0305642	0.0438941	0.036494	0.0370395	0.0551394	0.0501901	0.0404121	0.0495557	0.0392526	0.0582632	0.0708038	0.0265947	0.161862	0.0360498	0.0433081	0.0626817	0.0265483	0.0348791	0.0280416	0.0245382	0.0499112	0.040202	0.0284016	0.0323447	0.0544289	0.0269998	0.0447453	0.0500933	0.417974	0.0443764	0.0365312	0.0284936	0.0303439	0.209618	0.0361011	0.0244379	0.0322545	0.0353147	0.0328764
CSPG2_E38_F	0.560124	0.364922	0.0480241	0.287614	0.158957	0.30386	0.31764	0	0.339565	0.337346	0.129801	0.32956	0.687021	0.598611	0.412211	0.188481	0.273915	0.475383	0.00736766	0.445504	0.105576	0	0	0	0	0	0	0.00206927	0	0	0.00277247	0.00285842	0	0	0	0	0.00389023	0	0	0.00121459	0.00010925	0	0.00408186	0.406644	0.330371	0.433795	0.410791	0.44736	0.489078
CSPG2_P82_R	0.703899	0.5618	0.373575	0.644891	0.659502	0.453045	0.409106	0.265959	0.37942	0.450743	0.572508	0.40922	0.864749	0.574752	0.823218	0.586788	0.853699	0.655286	0.780455	0.590392	0.474932	0.0434353	0.0109114	0.0134257	0.0126503	0.0162714	0.229245	0.013275	0.00146456	0.00566504	0.0147954	0.01651	0.0101905	0.674125	0.40688	0.00728083	0.0170747	0.0185751	0.65581	0.0150621	0.0144684	0.0104641	0.00911931	0.597148	0.456013	0.733723	0.748184	0.553814	0.729863
CSTB_E410_F	0.00984104	0.00784138	0.00221326	0.00902531	0.00886251	0.00970246	0.0129468	0.0116543	0.00861524	0.0108199	0.0131637	0.24129	0.0109096	0.0107562	0.0221241	0.0248547	0.0227406	0.0191958	0.0246045	0.0152547	0.0141058	0.00718129	0.0789132	0.0117411	0.00909765	0.0131672	0.0126094	0.0142973	0.00939593	0.006635	0.0173707	0.0156576	0.0125604	0.0103394	0.0122167	0.00943508	0.0199742	0.0202637	0.00861341	0.0157926	0.0163854	0.0110984	0.0135089	0.0108796	0.00942682	0.00279117	0.00729039	0.0135349	0.011943
CTAG1B_P4_R	0.94841	0.986964	0.811066	0.992859	0.961105	0.936522	0.859263	0.949793	0.575909	0.863053	0.825526	0.952015	0.71354	0.598364	0.899594	0.698789	0.911489	0.843887	0.843385	0.955284	0.878612	0.994028	0.984	0.993737	0.991417	0.993824	0.980229	0.99433	0.926094	0.902698	0.859867	0.922619	0.846143	0.989206	0.882765	0.962418	0.972843	0.963041	0.917307	0.955135	0.91911	0.89907	0.762701	0.966611	0.990169	0.953015	0.898839	0.992053	0.953734
CTAG1B_P77_F	0.869118	0.728913	0.512185	0.774395	0.839281	0.802313	0.868317	0.692854	0.442962	0.76509	0.715159	0.820989	0.565294	0.843518	0.721705	0.675148	0.709665	0.650634	0.592953	0.581837	0.794309	0.675873	0.769707	0.864567	0.801598	0.859733	0.894459	0.88618	0.766756	0.543052	0.775454	0.74292	0.755844	0.877492	0.791733	0.822014	0.771216	0.755566	0.787763	0.786219	0.738247	0.859244	0.306291	0.8482	0.961335	0.550451	0.704983	0.803672	0.677902
CTAG2_P1426_F	0.993148	0.979009	0.769569	0.994012	0.990728	0.924399	0.985534	0.675375	0.992085	0.836041	0.960465	0.995256	0.804341	0.909218	0.827133	0.762418	0.706389	0.767431	0.803786	0.994383	0.994128	0.992196	0.993778	0.995249	0.984051	0.964736	0.952696	0.995103	0.995955	0.384967	0.934565	0.921768	0.885761	0.963545	0.93258	0.884458	0.927726	0.936944	0.892176	0.996138	0.855584	0.953892	0.993297	0.953222	0.994355	0.928228	0.991774	0.926261	0.995017
CTGF_E156_F	0.99307	0.988952	0.744459	0.986774	0.979727	0.986753	0.978263	0.972285	0.959383	0.736597	0.965916	0.983839	0.993879	0.960526	0.757785	0.898579	0.880091	0.755361	0.509087	0.971706	0.971355	0.0152801	0.0139887	0.0136375	0.0149086	0.0243375	0.0157368	0.0179179	0.0179115	0.0156167	0.0202444	0.0156905	0.0119614	0.0152405	0.0170723	0.00967234	0.0214433	0.0232949	0.0113664	0.0141502	0.0153782	0.0127352	0.021422	0.962534	0.976937	0.969532	0.908751	0.976161	0.968663
CTGF_P693_R	0.992824	0.993658	0.981642	0.991703	0.990567	0.993125	0.992027	0.782233	0.924596	0.86706	0.90765	0.728233	0.980714	0.991606	0.91711	0.83375	0.817999	0.858908	0.826977	0.922908	0.921003	0.994181	0.995151	0.995688	0.995082	0.996433	0.995727	0.966768	0.899753	0.689357	0.907039	0.963394	0.956911	0.995704	0.993242	0.893251	0.883744	0.841998	0.840489	0.857015	0.929515	0.926219	0.900101	0.993184	0.993194	0.991702	0.990358	0.993845	0.992945
CTLA4_E176_R	0.980448	0.98664	0.981967	0.983356	0.979294	0.940409	0.732592	0.237769	0.962272	0.69612	0.906119	0.881734	0.991183	0.840802	0.844383	0.868732	0.760953	0.78708	0.867035	0.853277	0.954259	0.754387	0.991583	0.993494	0.993615	0.987569	0.886246	0.942698	0.830716	0.990451	0.897938	0.980425	0.908848	0.982466	0.962987	0.702956	0.84377	0.629737	0.842872	0.903053	0.852298	0.952709	0.92626	0.993034	0.99136	0.988629	0.954411	0.956989	0.786977
CTLA4_P1128_F	0.631644	0.374602	0.352776	0.574086	0.693399	0.444498	0.30042	0.581397	0.47342	0.608601	0.58749	0.391123	0.381671	0.609668	0.474578	0.479392	0.541802	0.740645	0.662596	0.555902	0.580295	0.687624	0.767784	0.837332	0.780386	0.781358	0.73571	0.739248	0.649762	0.620289	0.695155	0.768177	0.824112	0.69314	0.86536	0.748126	0.781996	0.746654	0.643546	0.793829	0.804959	0.634815	0.864454	0.458763	0.490217	0.519216	0.637303	0.571586	0.600838
CTNNA1_P185_R	0.377712	0.516955	0.495561	0.075788	0.642247	0.00412486	0.00505806	0.00681992	0.00125693	0.00356596	0.0552962	0.00483755	0.574516	0.789965	0.767003	0.0610126	0.00689783	0.330089	0.0117905	0	0.00757301	0.00337987	0.00306373	0.00814583	0.00520992	0.00911682	0.00570787	0.00854585	0	0.000297489	0.0102494	0.00612126	0.00732611	0.00634886	0.00619334	0.000324391	0.0140515	0.0109909	0	0.00841712	0.00942228	0.00445425	0.00714669	0.737311	0.368331	0	0.000583745	0.0037161	0.262158
CTNNA1_P382_R	0.56588	0.497909	0.316591	0.536941	0.641676	0.574805	0.521083	0.0426764	0.632205	0.483486	0.696252	0.0344752	0.0437691	0.532855	0.59769	0.104082	0.334988	0.613215	0.309006	0.142247	0.0603518	0.0335614	0.0315102	0.0954248	0.0308815	0.0363371	0.0283022	0.0388179	0.222253	0.0134457	0.0352763	0.0317849	0.0313864	0.0328079	0.034953	0.0185462	0.0916835	0.0422608	0.0306955	0.0311628	0.0352864	0.0322811	0.0335083	0.557267	0.390734	0.50318	0.444934	0.779132	0.622141
CTNNB1_P757_F	0	0	0.0530569	0	0.000311404	0	0.00355284	0.00672994	0	0.0911583	0	0	0	0	0.00571867	0.0018599	0.00266992	0.101901	0.00557293	0.00281854	0.270227	0	0	0	0	0	0.229079	0	0	0	0	0.235193	0	0	0	0	0.00458905	6.66e-05	0	0.0017435	0.00212078	0	0	0	0	0	0	0	0.000461616
CTSD_P726_F	0.695841	0.742191	0.46294	0.695025	0.398861	0.66208	0.68171	0.872276	0.615531	0.474083	0.432116	0.709099	0.698292	0.46531	0.713774	0.38229	0.621867	0.302573	0.596728	0.708992	0.384365	0.950263	0.722477	0.821647	0.834336	0.833851	0.772913	0.60364	0.710369	0.2252	0.626096	0.777193	0.742032	0.675859	0.743295	0.636064	0.615811	0.749798	0.768165	0.828156	0.869846	0.908316	0.609966	0.720041	0.771264	0.768076	0.684595	0.709976	0.565579
CTSH_E157_R	0.992277	0.991235	0.972231	0.990364	0.89439	0.990632	0.92061	0.873703	0.664006	0.802984	0.761143	0.85459	0.990622	0.862515	0.937018	0.947253	0.950998	0.831729	0.749679	0.990729	0.989524	0.0333896	0.000962309	0.00332914	0.00280501	0.00310526	0.00453631	0.00547829	0	0.0064045	0.00379913	0.00602272	0.0039361	0.00177344	0.00365689	0	0.00630345	0.00862391	0	0.00455918	0.00102621	0.00282338	0.00199997	0.990693	0.988974	0.986663	0.97643	0.992259	0.990037
CTSH_P238_F	0.994964	0.995694	0.987984	0.99412	0.99527	0.990931	0.995186	0.929696	0.934861	0.990873	0.981705	0.915798	0.995345	0.956283	0.995467	0.907997	0.892069	0.900588	0.921733	0.950751	0.921515	0	0	0	0.0983361	0.241093	0.142408	0.0058694	0	0.00159569	0.00434948	0.00181548	0.103676	0	0.000114351	0	0.00764427	0.00458453	0	0.0067862	0.00503116	0.000109434	0.175207	0.97062	0.995903	0.978172	0.993398	0.972116	0.994908
CTSL_P264_R	0.990363	0.882127	0.792656	0.868969	0.979938	0.82108	0.662676	0.914447	0.685116	0.656374	0.767301	0.84105	0.873978	0.850468	0.868585	0.801158	0.684052	0.607029	0.869008	0.849856	0.418127	0.951188	0.943817	0.974151	0.944749	0.945788	0.930216	0.954276	0.881602	0.751015	0.858259	0.956974	0.863579	0.951251	0.96324	0.834568	0.834986	0.817768	0.853222	0.950225	0.898833	0.950624	0.831567	0.989874	0.920596	0.835589	0.976025	0.911266	0.896551
CTSL_P81_F	0.992646	0.993169	0.983553	0.983684	0.989768	0.992523	0.977335	0.987444	0.839025	0.924942	0.92661	0.993768	0.994385	0.959543	0.955588	0.886879	0.941653	0.85785	0.896719	0.957314	0.993306	0.00393646	0.110674	0.0844071	0.00557742	0.0101727	0.114775	0.010632	0.303176	0.0053908	0.0133485	0.00848551	0.115469	0.00399595	0.00759131	0	0.0145758	0.0140045	0	0.0102899	0.0103751	0.00817158	0.0103578	0.989958	0.990166	0.991083	0.989918	0.993067	0.993383
CTTN_E29_R	0	0	0	0	0.272498	0	0	0	0	0.00414567	0	0	0	0	0.012254	0.0154176	0.000734743	0.00635916	0.0032666	0	0	0	0.0075846	0.0157037	0.00611774	0	0.00496033	0.0127882	0	0	0.0059343	0	0	1.41e-05	0	0	0.00248192	0.0180905	0	0.0132544	0.0124359	0.0245244	0	0	0	0	0	0	0
CXCL9_E268_R	0.557625	0.533684	0.2111	0.456783	0.277933	0.319944	0.0244804	0.014685	0.36798	0.298457	0.305569	0.73433	0.228194	0.521575	0.468593	0.456444	0.495623	0.617387	0.420553	0.397058	0.317705	0.792039	0.967062	0.990451	0.956172	0.994153	0.942036	0.853075	0.875094	0.786155	0.881871	0.89027	0.965466	0.983411	0.943181	0.775466	0.889919	0.381071	0.853778	0.926821	0.929665	0.60716	0.3567	0.396364	0.371782	0.488725	0.520261	0.409056	0.451052
CYP1A1_P382_F	0.00174637	0.0789027	0.110779	0.0756616	0.000533998	0.00227398	0.122536	0	0	0.00221537	0.00393205	0.428163	0.000160444	0.145762	0.131971	0.159455	0.0964479	0.00366256	0.0112096	0.0051959	0.00974993	0.0016246	0	0	0	0	0.0023869	0.00313993	0	0	0.00476695	0.00410643	0.0011793	0	0	0	0.00841326	0.00379026	0.241004	0.00348784	0.00565714	0	0.00359224	0	0.0850613	0	0	0.00560034	0.073064
CYP1B1_E83_R	0.00719256	0.00598968	0	0.00412697	0.00538109	0.00597377	0.00998464	0.00685269	0.00296692	0.00441204	0.00554266	0.00968559	0	0.0103879	0.0094175	0.0107193	0.010316	0.0120224	0.0215282	0.0068473	0.00959473	0.0164296	0.0156918	0.0186414	0.017208	0.0248296	0.0168631	0.0200769	0.00190454	0.00420767	0.0165335	0.0209781	0.011238	0.0187738	0.0287282	0.0124061	0.0254338	0.0173749	0	0.0183746	0.412757	0.00852318	0.01424	0.000578466	0.00120036	0	0.00363452	0.00652634	0.00551307
CYP1B1_P212_F	0.0213697	0.0368329	0.121026	0.0978806	0.191992	0.00812239	0.203972	0.105597	0.00862397	0.0149639	0.188112	0.0122947	0.283509	0.100275	0.390546	0.20846	0.0215682	0.0209081	0.0792799	0.0242407	0.0176375	0.678529	0.00973417	0.193539	0.208764	0.106744	0.0878785	0.442746	0.0132519	0.0540454	0.0194072	0.462544	0.110569	0.0097372	0.0129771	0.0068146	0.0295565	0.213627	0.123366	0.0152205	0.291508	0.410243	0.0157479	0.15488	0.0755847	0.0794243	0.0494348	0.195543	0.160134
CYP2E1_E53_R	0.941669	0.992086	0.963865	0.921232	0.957048	0.698029	0.990865	0.986965	0.216991	0.987609	0.97201	0.993248	0.978048	0.985582	0.96992	0.666957	0.772765	0.673976	0.626073	0.965021	0.990604	0.85643	0.988046	0.904389	0.99036	0.984804	0.9621	0.988555	0.932807	0.0263215	0.964996	0.806724	0.806997	0.654107	0.946541	0.991775	0.984512	0.923795	0.928166	0.0644388	0.771323	0.989536	0.652323	0.909561	0.993251	0.986279	0.894481	0.964122	0.887928
CYP2E1_P416_F	0.994219	0.994679	0.888698	0.992212	0.994444	0.991005	0.987047	0.992166	0.640583	0.81821	0.900818	0.840987	0.961202	0.972738	0.881298	0.866042	0.8542	0.751722	0.879743	0.943958	0.846787	0.986847	0.991944	0.992244	0.992287	0.989907	0.993192	0.962139	0.743378	0	0.859121	0.919865	0.961286	0.79565	0.815671	0.925006	0.983736	0.859765	0.719174	0.992406	0.922018	0	0.896274	0.995044	0.97122	0.989798	0.991407	0.994055	0.993819
DAB2_P35_F	0.0114644	0.00877122	0.0103847	0.00878841	0.00756246	0.00755832	0.0108947	0.0151591	0.00716364	0.00807243	0.0103462	0.0111499	0.00968406	0.0100222	0.0197981	0.01631	0.016088	0.0155205	0.0179598	0.0208221	0.0112045	0.0148709	0.00715468	0.00937441	0.0116574	0.0135205	0.00913248	0.0071912	0.000980224	0.00513172	0.0105405	0.0110957	0.0071438	0.00454501	0.00918078	0.000900762	0.0162973	0.0141491	0	0.012768	0.0110806	0.00993952	0.0076541	0.0101879	0.00925907	0	0.00809634	0.0117166	0.00920318
DAB2_P468_F	0	0	0	0	0	0.00191425	0	0.0139972	0	0.000273356	0.000669011	0	0.325681	0	0.00574629	0.00513494	0.00431935	0.00433491	0.00420741	0	0.00201964	0	0	0	0	0	0	0.000672354	0	0	0.00241704	0.00195643	0	0	0	0	0.00253041	0.00389594	0	0.000301835	0	0	0.00250428	0	0	0	0	0	0
DAB2IP_E18_R	0.00596656	0.0642942	0.00296775	0.0337971	0.0901881	0.0072181	0.0910233	0.010011	0.00447979	0.0166798	0.0139167	0.00648471	0.00914729	0.00955447	0.01991	0.027719	0.0188048	0.0166517	0.0201137	0.0165371	0.0129314	0.0059832	0.00513914	0.00619061	0.00542678	0.0097126	0.00716675	0.0116944	0.258856	0.00198326	0.0144992	0.0120569	0.00992451	0.006655	0.0073186	0.00492347	0.0154147	0.247515	0.115516	0.191777	0.149679	0.00929713	0.0104417	0.00720554	0.00741806	0	0.0461904	0.0353362	0.0100968
DAB2IP_P671_F	0	0	0	0.199646	0.60161	0	0.373397	0	0	0	0.58498	0	0	0.142711	0.672658	0	0.295561	0.039347	0.293878	0	0	0.841366	0.742801	0.899111	0.642371	0.841497	0	0.745592	0	0	0.342318	0.5534	0.106577	0.487895	0.294311	0	0.547963	0	0.0207672	0	0.667247	0.781191	0	0.0258589	0.0932183	0.139492	0	0.349367	0.5467
DAB2IP_P9_F	0.0120774	0.00883262	0	0.0113842	0.0124372	0.0131172	0.0142146	0.0163322	0.00847244	0.0105951	0.0146658	0.0156903	0.0113029	0.0145518	0.0246407	0.0222134	0.0201814	0.0183147	0.0217546	0.0131007	0.0152239	0.00919781	0.0144777	0.0149589	0.0159068	0.014704	0.0180163	0.0169325	0.0069809	0.00845613	0.0206747	0.0175672	0.0145571	0.0127919	0.0124414	0.0101172	0.0224277	0.021573	0.0024366	0.0193331	0.01784	0.0239189	0.022188	0.0106801	0.00947884	0	0.0101248	0.0168881	0.0131305
DAPK1_E46_R	0.463194	0.487731	0.194046	0.52581	0.367831	0.436603	0.589785	0.270779	0.202043	0.602747	0.481989	0.534526	0.710455	0.532049	0.246819	0.774255	0.525204	0.579926	0.526138	0.211747	0.461912	0.00510113	0.179754	0.00941573	0.248866	0.00905797	0.112732	0.0119486	0.00338869	0.450247	0.146339	0.518038	0.00662159	0.00669077	0.0981104	0.277243	0.183223	0.0147688	0	0.326043	0.263768	0.464081	0.0104	0.437926	0.613341	0.432303	0.506225	0.667583	0.282454
DAPK1_P10_F	0.5816	0.576962	0.285069	0.544715	0.531762	0.558807	0.631332	0.697892	0.303205	0.290504	0.608561	0.495406	0.745475	0.523521	0.658116	0.74226	0.677674	0.802057	0.67855	0.752018	0.540732	0.00611561	0.00630201	0.00989057	0.00677488	0.0121179	0.00903827	0.0134611	0.00765048	0.00551836	0.0129551	0.0119988	0.00878495	0.0076071	0.00781081	0.00451547	0.0153121	0.0135462	0.00461682	0.0121551	0.0107799	0.0113762	0.0120663	0.501594	0.548987	0.701102	0.452111	0.504773	0.631869
DAPK1_P345_R	0.800319	0.724234	0.496322	0.69045	0.611448	0.784798	0.795513	0.649721	0.497372	0.625436	0.704648	0.797539	0.747877	0.619325	0.802268	0.771196	0.801144	0.633749	0.670557	0.853234	0.837933	0.00207803	0.000343683	0	0.000925468	0.0035805	0.00177686	0.00333844	0.000227696	0.00173306	0.00416384	0.145061	0.00128671	0	0.0023976	0	0.00662482	0.00284569	0	0.0043614	0.0048935	0.00206969	0.00205803	0.80258	0.779854	0.656758	0.694259	0.700788	0.647304
DBC1_E204_F	0.983172	0.987255	0.650563	0.966479	0.993967	0.986756	0.939389	0.97586	0.603592	0.75954	0.751364	0.498047	0.643661	0.989197	0.960748	0.923402	0.85208	0.772598	0.852566	0.957288	0.933043	0.034929	0.746393	0.803365	0.615618	0.109165	0.361942	0.0417927	0.447631	0.0113193	0.357675	0.664005	0.252774	0.72092	0.743518	0.671174	0.269018	0.637835	0.55362	0.449234	0.677139	0.607277	0.31558	0.936712	0.844489	0.966848	0.94853	0.991453	0.963453
DBC1_P351_R	0.993102	0.993312	0.977121	0.992901	0.991574	0.99269	0.990001	0.994935	0.663856	0.766284	0.694512	0.74722	0.821412	0.991741	0.6899	0.624448	0.846431	0.659021	0.787787	0.993281	0.499338	0.931369	0.959229	0.826834	0.944201	0.988697	0.713472	0.50394	0.530245	0.717383	0.477121	0.399275	0.718257	0.859218	0.847616	0.656009	0.714475	0.26335	0.707692	0.902706	0.613081	0.828097	0.733205	0.99361	0.992537	0.98683	0.992242	0.993431	0.992369
DCC_E53_R	0.935126	0.992808	0.828627	0.926976	0.942882	0.950755	0.745649	0.97481	0.00548814	0.721198	0.830948	0.909325	0.887834	0.809709	0.892672	0.620644	0.802784	0.8548	0.782827	0.985729	0.833729	0.134485	0.496207	0.522766	0.563607	0.013033	0.746233	0.163535	0.00654649	0.211874	0.246118	0.657072	0.564929	0.639914	0.474724	0.316888	0.23101	0.502133	0.417199	0.698138	0.53983	0.803034	0.576298	0.970188	0.940467	0.940698	0.960822	0.935864	0.975301
DCC_P177_F	0.902851	0.779635	0.614398	0.556823	0.701163	0.664743	0.692452	0.528037	0.572296	0.601892	0.507019	0.533873	0.892353	0.682469	0.699407	0.524883	0.680592	0.75275	0.562987	0.585294	0.856039	0.908989	0.435985	0.567506	0.598863	0.0244847	0.785412	0.424889	0.0098692	0.610136	0.339671	0.752534	0.756482	0.714247	0.846005	0.546458	0.8083	0.76497	0.643221	0.898909	0.776448	0.54707	0.539415	0.831363	0.776099	0.78065	0.779422	0.653725	0.80395
DCC_P471_R	0.992996	0.989936	0.980798	0.985271	0.942514	0.993159	0.857651	0.992958	0.723356	0.859452	0.853363	0.743934	0.941315	0.984115	0.958734	0.793971	0.861606	0.842582	0.873964	0.869302	0.982036	0.017089	0.176521	0.138154	0.464086	0.510483	0.0182217	0.0212464	0.0119468	0.00711369	0.0191554	0.249004	0.16272	0.0159016	0.0156677	0.54362	0.355909	0.0240709	0.00511064	0.0189543	0.20564	0.0141434	0.0129327	0.992827	0.991074	0.991627	0.992167	0.990879	0.917856
DCN_P1320_R	0.993254	0.994325	0.806173	0.993524	0.995361	0.992745	0.991617	0.904437	0.895795	0.825767	0.801683	0.679614	0.842486	0.636931	0.444309	0.308452	0.788855	0.817472	0.658954	0.834157	0.783844	0.993025	0.992978	0.985838	0.994305	0.994178	0.993346	0.735959	0.797562	0.480116	0.784615	0.888537	0.913671	0.973256	0.955294	0.760149	0.807029	0.889673	0.922196	0.755556	0.895336	0.992469	0.904342	0.993208	0.992101	0.991164	0.992699	0.99212	0.979298
DDB2_P407_F	0.489871	0.542619	0.321051	0.545036	0.477836	0.454222	0.448711	0.51757	0.655692	0.387981	0.426339	0.57158	0.495638	0.393783	0.430223	0.373572	0.273792	0.443953	0.271122	0.619417	0.78445	0.00348843	0.102051	0.00544615	0.0239076	0.014893	0.0440607	0.00745786	0.00671008	0.00326081	0.140873	0.0408946	0.00628039	0.011087	0.137613	0.00295561	0.0400612	0.00901887	0.00151102	0.00531237	0.00674284	0.0062779	0.00714336	0.504612	0.551763	0.635268	0.473881	0.484039	0.554744
DDB2_P613_R	0.758737	0.694178	0.407858	0.53942	0.816729	0.690159	0.731603	0.645338	0.538015	0.666488	0.705478	0.842296	0.638523	0.425823	0.714317	0.619366	0.720003	0.715606	0.745756	0.764581	0.754779	0.0187233	0.0176086	0.0180556	0.0144572	0.0151819	0.016463	0.0197289	0.0115631	0.00999827	0.0271779	0.019611	0.0185752	0.0190125	0.0153824	0.011624	0.0319155	0.0375086	0.0105185	0.0298706	0.0252522	0.0178516	0.0183476	0.580932	0.30942	0.675885	0.650463	0.824285	0.660936
DDIT3_P1313_R	0.994606	0.99432	0.962525	0.985869	0.947526	0.994371	0.92468	0.000164007	0.989454	0.9787	0.897167	0.801185	0.841114	0.927316	0.765209	0.80197	0.871128	0.664377	0.836146	0.920049	0.914441	0.719639	0.34728	0.569628	0.529689	0.330457	0.460502	0.41258	0.495219	0.519601	0.417478	0.519844	0.211799	0.547919	0.399752	0.301888	0.182825	0.366199	0.385938	0.270728	0.317875	0.00400947	0.574195	0.964669	0.957466	0.994045	0.99263	0.976083	0.994644
DDR1_E23_R	0.326661	0.359504	0.157873	0.374706	0.598382	0.265497	0.566236	0.643065	0.308069	0.150409	0.580657	0.390703	0.0104604	0.0626244	0.248831	0.619497	0.491887	0.019107	0.506629	0.250704	0.532331	0.000453926	0.0011996	0.0084863	0.00263602	0.00881099	0.00501588	0.00489517	0	0	0.0088923	0.00773094	0.412602	0.00660803	0.0109327	0	0.0283557	0.0117216	0	0.010038	0.00908799	0.397289	0.00932897	0.117949	0.00416527	0	0.217829	0.35584	0.21116
DDR1_P332_R	0.948241	0.964341	0.90481	0.924737	0.949643	0.814488	0.822515	0.988835	0.982429	0.767378	0.99332	0.795619	0.935783	0.817923	0.484874	0.754057	0.700959	0.691072	0.915561	0.924085	0.993962	0	0.213756	0	0.410699	0.80331	0	0	0	0	0	0.322732	0	0.286547	0	0	0.00512695	0.00229598	0	0.675657	0.368226	0.983368	0.669561	0.94303	0.993176	0.991959	0.711658	0.794613	0.747095
DDR2_E331_F	0.994041	0.992738	0.981219	0.992689	0.98484	0.989892	0.965719	0.811808	0.919435	0.952489	0.962071	0.88023	0.991196	0.9879	0.952431	0.913018	0.890338	0.944682	0.910643	0.990855	0.867271	0.978817	0.995245	0.995121	0.995209	0.995272	0.994958	0.993729	0.979526	0.937439	0.959788	0.991721	0.987006	0.993312	0.992914	0.949201	0.989861	0.978773	0.979404	0.989116	0.972869	0.973143	0.985269	0.992516	0.99163	0.959157	0.991908	0.992608	0.985029
DDR2_P743_R	0.975592	0.946444	0.843972	0.971192	0.841317	0.826289	0.652253	0.529796	0.611184	0.835822	0.876625	0.908306	0.914535	0.843691	0.864925	0.767702	0.671699	0.750005	0.859366	0.994286	0.834494	0.972441	0.994925	0.988155	0.982841	0.995316	0.942574	0.941267	0.890961	0.659598	0.902921	0.967496	0.948406	0.942427	0.940177	0.893516	0.753667	0.86766	0.907268	0.900092	0.946502	0.985816	0.726113	0.968709	0.920669	0.972728	0.912617	0.794925	0.800403
DES_E228_R	0.977276	0.949878	0.785138	0.901491	0.941746	0.96705	0.70958	0.949484	0.785319	0.465918	0.878516	0.475657	0.677595	0.793987	0.839454	0.728723	0.703567	0.523436	0.609785	0.85922	0.168693	0.928195	0.934608	0.947794	0.943104	0.857898	0.939288	0.867805	0.862535	0.700847	0.837834	0.829807	0.811086	0.936127	0.931092	0.929697	0.874068	0.790088	0.713959	0.770489	0.742564	0.896687	0.6141	0.926338	0.915302	0.901765	0.938447	0.871127	0.752651
DES_P1006_R	0.723299	0.659131	0.511731	0.575347	0.492878	0.749349	0.479493	0.00868367	0.698389	0.429844	0.621856	0.641077	0.912063	0.60822	0.401179	0.289804	0.451685	0.601916	0.338286	0.697848	0.753923	0.861166	0.952456	0.893652	0.93612	0.958274	0.85878	0.789308	0.836431	0.814435	0.814301	0.904207	0.868944	0.826328	0.905795	0.787962	0.846082	0.736259	0.922614	0.945911	0.788543	0.945793	0.78186	0.527357	0.543969	0	0.757497	0.410271	0.169704
DHCR24_P406_R	0.00254222	0.00506769	0	0.002827	0.00498276	0.0025836	0.00766786	0.00646875	0.00413528	0.00831496	0.00586944	0.00608624	0.00222266	0.00496816	0.0160348	0.012079	0.0107116	0.00873581	0.0153686	0.00665993	0.00857382	0.00134825	0.00298668	0.00686858	0.00354267	0.00725187	0.00721392	0.00642616	0	0.00396752	0.0103634	0.00770961	0.00631764	0.0042302	0.00471086	0.00367158	0.0141719	0.0108467	0.00173723	0.00789438	0.00813696	0.00610028	0.00608462	0.0042438	0.00330836	0	0.00252308	0.00762468	0.00496789
DHCR24_P652_R	0.686558	0.461604	0.0841778	0.399233	0.618009	0.576847	0.519671	0.0058675	0.00512729	0.162544	0.431194	0.356305	0.421447	0.469562	0.463594	0.37741	0.369031	0.310075	0.30226	0.332997	0.505785	0.104548	0.534783	0.474333	0.57107	0.787712	0.557214	0.562647	0.743294	0.745374	0.381779	0.7218	0.285393	0.389004	0.639787	0.00287929	0.319604	0.221993	0.48053	0.447322	0.223433	0.817797	0.321931	0.463794	0.400537	0.339801	0.286793	0.502297	0.34252
DIO3_E230_R	0.996662	0.994832	0.848024	0.975339	0.995409	0.982858	0.975193	0.996687	0.89379	0.943522	0.866464	0.930087	0.969815	0.968178	0.956283	0.902772	0.935999	0.875827	0.930118	0.877141	0.784146	0.995667	0.985449	0.995543	0.965657	0.960235	0.996044	0.966798	0.966666	0.960399	0.875656	0.977211	0.905832	0.995546	0.991885	0.971415	0.941949	0.920237	0.950912	0.897716	0.920863	0.979412	0.925785	0.988009	0.906971	0.973632	0.974018	0.996149	0.982277
DIO3_P674_F	0.951594	0.919694	0.265443	0.935575	0.990678	0.99342	0.938796	0.99389	0.802958	0.920777	0.924114	0.736621	0.994169	0.98848	0.923384	0.912256	0.870033	0.839112	0.739363	0.62236	0.908052	0.986649	0.892756	0.883591	0.982322	0.989256	0.989188	0.992116	0.905531	0.800252	0.952723	0.842303	0.886908	0	0.980632	0.953494	0.990298	0.615052	0.703694	0.899001	0.849705	0.993358	0.886858	0.943587	0.99352	0.991225	0.942063	0.990441	0.994329
DIO3_P90_F	0.795498	0.852229	0.714487	0.887163	0.928376	0.817645	0.786821	0.535008	0.897981	0.685052	0.909135	0.622016	0.717703	0.837605	0.880583	0.754141	0.813434	0.815314	0.744601	0.476376	0.64046	0.653323	0.526284	0.852291	0.69572	0.899756	0.827412	0.92075	0.812359	0.804011	0.912745	0.916071	0.754494	0.745866	0.761104	0.765399	0.724164	0.705485	0.833403	0.847625	0.854576	0.937242	0.354969	0.903465	0.988741	0.948773	0.907662	0.712616	0.701899
DIRAS3_E55_R	0.992807	0.990967	0.843589	0.991692	0.992818	0	0.840939	0.995404	0.845049	0.982479	0.993102	0.942581	0.993697	0.991325	0.99253	0.95833	0.93179	0.984506	0.954838	0.965504	0.993225	0.992502	0.992102	0.992336	0.992141	0.991655	0.990489	0.776289	0.962318	0	0.953681	0.994038	0.987951	0.837351	0.986712	0.964269	0.907955	0.930405	0.951486	0.963155	0.974735	0.992626	0.926246	0.993026	0.99214	0.991896	0.988825	0.991214	0.991613
DIRAS3_P745_F	0.970904	0.971466	0.834146	0.993002	0.979302	0.99177	0.904939	0.98934	0.802081	0.93452	0.942601	0.790168	0.858641	0.979563	0.919378	0.883181	0.91723	0.878271	0.825778	0.99505	0.930937	0.874823	0.851791	0.774702	0.768853	0.922398	0.835404	0.814588	0.920995	0.433244	0.818225	0.448383	0.58722	0.787155	0.917183	0.824337	0.774702	0.862084	0.763441	0.696557	0.802091	0.881626	0.989446	0.982924	0.958534	0.932972	0.992721	0.964495	0.961677
DKC1_E101_F	0.00592307	0.00573014	0	0.00309516	0.00617672	0.00166367	0.00729334	0.822734	0.00540409	0.00804887	0.00824155	0.0055866	0.00623392	0.00776981	0.0153333	0.0165072	0.0146891	0.0143108	0.0291454	0.011362	0.0267441	0.00173707	0.00556372	0.00578579	0.00315818	0	0.00927319	0.00861989	0	0	0.0107044	0.0109323	0.00829333	0	0.00239036	0	0.0124133	0.0106022	0	0.0111555	0.0101954	0.00852031	0.0112301	0.00674901	0.000834547	0	0.00451853	0.00715318	0.00633613
DKC1_P276_F	0.000184126	0	0.0866945	0.00127819	0.00847425	0.0101511	0	0	0	0	0.076037	0	0.13376	0	0.0109054	0.233604	0.00887999	0.00501918	0.00486639	0.00322637	0	0.00461605	0.00608508	0.139432	0	0.00806773	0.00797084	0.00712293	0.261241	0	0.00219684	0.00236731	0.002829	0	0.00225611	0	0.00788909	0.00781804	0.367916	0	0.00497169	0.000954937	0.00202868	0	0.00247399	0	0	0	0.155441
DKFZP564O0823_E45_F	0.70701	0.786053	0.407022	0.395975	0.763471	0.590959	0.614935	0.0470549	0.554574	0.557852	0.793441	0.165851	0.86823	0.669467	0.614622	0.341155	0.849046	0.490801	0.562667	0.798614	0.922062	0.0162194	0.0280324	0.0256728	0.0362437	0.0343427	0.0297379	0.0437668	0.0344469	0.0133581	0.0351149	0.035694	0.0180231	0.0320556	0.0395773	0.0147043	0.0354602	0.033647	0.0630507	0.03292	0.0296451	0.0298465	0.0419137	0.730644	0.846405	0.766086	0.640266	0.825048	0.77885
DKFZP564O0823_P386_F	0.93899	0.885635	0.550765	0.934741	0.808239	0.708747	0.722647	0.689566	0.180553	0.278672	0.552797	0.103791	0.726895	0.692957	0.416117	0.751981	0.4329	0.274806	0.275838	0.632964	0.285969	0.688054	0.873799	0.315823	0.715093	0.36704	0.543795	0.227473	0.565668	0.0593288	0.410964	0.19282	0.575249	0.527471	0.728281	0.0795363	0.645239	0.702178	0.0459434	0.0957032	0.267261	0.128919	0.188863	0.75956	0.940911	0.941504	0.500434	0.958365	0.776275
DLC1_E276_F	0.993695	0.940001	0.793096	0.969458	0.936555	0.896898	0.944036	0.978527	0.770278	0.860801	0.820985	0.818915	0.978681	0.810611	0.816716	0.728665	0.762898	0.804147	0.908471	0.453237	0.918162	0.0255465	0.0224109	0.0207778	0.0186962	0.0361673	0.0224829	0.0257087	0.0259106	0.0929239	0.0528843	0.0225776	0.0466517	0.0311229	0.0340004	0.0435136	0.0517898	0.0238631	0.133257	0.0182459	0.139871	0.470765	0.0217979	0.987494	0.966277	0.992572	0.991727	0.941633	0.963981
DLC1_P695_F	0.484397	0.390451	0.0746011	0.390823	0.357986	0.382501	0.120394	0.975282	0.196249	0.196904	0.354222	0.216904	0.727858	0.243281	0.48672	0.287255	0.348825	0.155966	0.477855	0.469155	0.525383	0.00579632	0.00971267	0.0572888	0.0758695	0.00848529	0.00978425	0.0102215	0	0.00478333	0.0116281	0.010855	0.047894	0.00856131	0.0081413	0.00464462	0.0135887	0.010988	0.000840151	0.0108702	0.0103303	0.011746	0.0137386	0.239387	0.440723	0.577825	0.328973	0.124585	0.216198
DLC1_P88_R	0.843032	0.924199	0.847377	0.835112	0.543223	0.984316	0.646015	0.458831	0.177062	0.733762	0.837181	0.989345	0.541878	0.705766	0.801049	0.65618	0.781745	0.712055	0.851421	0.742769	0.00673937	0	0.00751337	0.00729147	0.119366	0.00750978	0.0095339	0.0103859	0	0.00371695	0.0131781	0.00897208	0.00654689	0.00568512	0.00963976	0.003121	0.015011	0.014255	0	0.0140242	0.0796911	0.164286	0.0111262	0.642521	0.862572	0.965671	0.817199	0.858941	0.980395
DLG3_E340_F	0.86131	0.974316	0.947126	0.904499	0	0.969122	0.584914	0.984452	0.571102	0.954813	0	0.984618	0	0	0.968506	0.846432	0.978989	0.78083	0.983289	0.404143	0	0.44011	0	0	0	0	0	0.535654	0	0	0	0.741056	0	0	0	0	0.00225087	0.000197447	0	0	0	0	0	0	0	0	0.978348	0.947007	0
DLG3_P62_R	0.737679	0.710394	0.623694	0.583996	0.288604	0.840507	0.398892	0.789948	0.597857	0.424578	0.664893	0.388208	0.878604	0.655718	0.773205	0.652874	0.804268	0.666851	0.697752	0.516004	0.783686	0.1068	0.0797847	0.17645	0.398703	0.092521	0.0753304	0.336007	0.0693702	0.0389218	0.256986	0.21923	0.0538588	0.0702838	0.242832	0.081041	0.0896874	0.0679102	0.0453417	0.0507953	0.0812745	0.439993	0.0851187	0.757578	0.684787	0.839404	0.845353	0.786323	0.741839
DLK1_E227_R	0.995236	0.995347	0.964804	0.994552	0.995364	0.993796	0.972227	0.995186	0.920693	0.96575	0.944825	0.927733	0.877119	0.993016	0.938644	0.953264	0.953496	0.879477	0.926517	0.969911	0.959346	0.927032	0.884876	0.964802	0.981543	0.990281	0.968079	0.957542	0.85681	0.865663	0.930115	0.886685	0.9079	0.935893	0.969792	0.984793	0.930165	0.759084	0.726966	0.95813	0.960408	0.958171	0.990086	0.995441	0.992733	0.992627	0.99378	0.968218	0.988132
DLL1_P386_F	0.0955594	0.125778	0	0	0.00165914	0.216013	0.000895712	0.00276406	0	0.0367314	0	9.25e-05	0.00423486	0.00367696	0.00460875	0.00331461	0.100351	0.000733425	0.164308	0.000796075	0	1.67e-06	0	0	0	0	0.000467718	0.00232773	0	0.00230575	0.00321355	0.00035628	0.00188481	0.00209801	0.000959065	0	0.00643146	0.000915982	0	0	0	0.00289969	0.00367051	0	0	0.17971	0	0.190071	0
DLL1_P832_F	0.955538	0.990013	0.974993	0.946884	0.970977	0	0.892822	0.99208	0.929444	0.947018	0.991834	0.851457	0.923712	0.963135	0.949831	0.972263	0.991301	0.976137	0.937516	0.992281	0.727919	0	0	0.00212411	0.00372731	0	0.00452265	0.536552	0	0	0	0.000466518	0.645514	0.00503001	0.000293282	0	0.00497222	0.00730311	0	0.661917	0.499046	0	0.00572829	0.953331	0.928529	0.890284	0.978654	0.992245	0.989125
DMP1_E194_F	0.970382	0.899883	0.679839	0.878122	0.923081	0.993016	0.85337	0.990042	0.987183	0.722764	0.849345	0.941234	0.513183	0.952326	0.883708	0.903826	0.887733	0.760586	0.898849	0.949715	0	0.86859	0.937052	0.986048	0.906573	0.991568	0.993261	0.958601	0.9819	0.743213	0.81125	0.951368	0.926505	0.972767	0.967551	0.905442	0.98559	0.956336	0.971233	0.952028	0.971233	0.980653	0.992273	0.989992	0.958876	0.773074	0.99124	0.928925	0.992108
DMP1_P134_F	0.963175	0.969136	0.446778	0.936386	0.858919	0.960096	0.933342	0.971973	0.48562	0.649151	0.854742	0.929355	0.11781	0.864132	0.833492	0.934262	0.776459	0.839732	0.895726	0.788518	0.811252	0.0369456	0.861048	0.903821	0.847328	0.891278	0.917749	0.947123	0.749113	0.23231	0.674849	0.820114	0.779215	0.837671	0.726119	0.828178	0.801533	0.763232	0.792813	0.783433	0.70545	0.937815	0.607131	0.91741	0.957445	0.93126	0.885378	0.974075	0.858066
DNAJC15_E26_R	0.859912	0.473457	0.351899	0.498534	0.10258	0.598816	0.569819	0.269457	0.290166	0.247915	0.469231	0.296441	0.0133283	0.490289	0.242853	0.185253	0.219779	0.298405	0.263094	0.126438	0.263369	0.00790477	0.573726	0.40112	0.496173	0.727995	0.521119	0.0665412	0.268384	0.11846	0.380528	0.368287	0.55034	0.175253	0.57968	0.431006	0.393206	0.301179	0.507118	0.372295	0.204582	0.616524	0.332675	0.581724	0.547877	0.610738	0.220847	0.502144	0.489273
DNAJC15_P65_F	0.992903	0.993842	0.978749	0.992286	0.969114	0.918561	0.943056	0.655392	0.846128	0.916111	0.978969	0.892141	0.87641	0.945922	0.884829	0.890893	0.761136	0.80386	0.802621	0.797346	0.881506	0.995022	0.994197	0.994046	0.994351	0.995076	0.974339	0.891803	0.934124	0.716846	0.802994	0.962256	0.947731	0.994475	0.970331	0.963935	0.945107	0.845971	0.950803	0.979478	0.948456	0.993481	0.92419	0.993768	0.983167	0.993182	0.99127	0.990338	0.978464
DNASE1L1_E178_R	0.011219	0.0213061	0	0.0114097	0.360421	0.454281	0.0151619	0.00906045	0.00593404	0.0106357	0.0149163	0.399062	0.00848935	0.0167085	0.229557	0.0199555	0.492148	0.131837	0.0216041	0.0138597	0.017755	0.017953	0.0095956	0.076621	0.11356	0.453262	0.0225498	0.0225145	0.00477636	0.010957	0.0210794	0.0179807	0.0200727	0.012862	0.0190929	0.0028666	0.0208069	0.0260703	0	0.324966	0.0143418	0.0184239	0.695557	0.00898586	0.384434	0.190295	0.00874843	0.0164206	0.232012
DNASE1L1_P108_F	0.00509989	0.00531962	0.0145589	0.0046929	0.00700687	0.00291157	0.00738934	0	0.0032193	0.00374392	0.00492073	0	0.00788516	0.00671201	0.0157439	0.0120644	0.0102678	0.00926382	0.0135733	0.00818604	0.00700736	0.000282688	0.000830671	0.00337213	0.000955005	0.00367381	0.00477174	0.0099638	0	0.000367009	0.0101014	0.00609671	0.00202595	0.00219967	0.00133074	0	0.330325	0.012339	0	0.00115563	0.00811679	0.00181729	0.00243283	0.00403788	0	0	0.000144188	0.00536792	0.00529706
DNASE1L1_P39_R	0.00929834	0.0087057	0.0328321	0.00977111	0.0121243	0.00909176	0.0133321	0.0166435	0.0117055	0.014428	0.152712	0.0238515	0.0123784	0.0139872	0.0711196	0.0266009	0.0263699	0.0316948	0.0289128	0.0211968	0.0157537	0.0121077	0.0173792	0.0172952	0.0169047	0.0177122	0.019011	0.0185547	0.0109884	0.0111549	0.0234561	0.0245059	0.0168665	0.0171688	0.0143338	0.0103707	0.0254645	0.0238674	0.0145918	0.0205148	0.294266	0.0173744	0.0168988	0.0106812	0.0161415	0.00584387	0.0108985	0.0133948	0.0132715
DNMT1_P100_R	0.0032696	0.0141296	0.016035	0.00238515	0.00396197	0.00216105	0.0689049	0.00419631	0.00087465	0.0349646	0.00489326	0.00371531	0.00636161	0.00446411	0.00804392	0.00736501	0.00630727	0.075422	0.00787147	0.00678426	0.00509184	0.108335	0.00085056	0.00178638	0.0456331	0.00389696	0.00266975	0.00524213	0.129458	0.00204849	0.0042461	0.0034137	0.0839725	0.00207163	0.00254553	0	0.00554073	0.00368242	0	0.00240766	0.00390555	0.00256943	0.00401603	0.00258359	0.00225961	0	0.00178392	0.00267615	0.00316321
DNMT2_P199_F	0.493914	0.48474	0.474289	0.516024	0.396224	0.505093	0.37008	0.492212	0.213562	0.390574	0.616388	0.267709	0.604756	0.263372	0.468381	0.336224	0.386949	0.693833	0.520647	0.510745	0.0739538	0.64189	0.920794	0.896214	0.936953	0.202129	0.875397	0.827711	0.857389	0.917004	0.889814	0.951051	0.925002	0.951646	0.892573	0.908292	0.788241	0.825227	0.824103	0.921997	0.913653	0.931538	0.904944	0.649054	0.401389	0.463693	0.341309	0.218188	0.36204
DNMT3B_P352_R	0.00609565	0.00717618	0.0223764	0.0624827	0.0101731	0.0076281	0.0141835	0.00976841	0.0067788	0.0105345	0.178683	0.390576	0.0115379	0.00985553	0.0223321	0.0208303	0.0216087	0.0242199	0.0209572	0.011596	0.0123537	0.376725	0.521145	0.353568	0.216864	0.572336	0.325169	0.322734	0.00741907	0.0174923	0.269839	0.184475	0.254238	0.02018	0.31045	0.0215388	0.0241508	0.0293407	0.624716	0.0192141	0.17263	0.0205806	0.0217979	0.0139631	0.00510845	0	0.00865388	0.0131746	0.0126624
DSC2_E90_F	0.992841	0.99356	0.712467	0.99307	0.953939	0.993587	0.98272	0.950605	0.988533	0.82184	0.912932	0.908018	0.949763	0.952717	0.924797	0.867998	0.922722	0.850405	0.922561	0.891571	0.992557	0	0.476928	0.504597	0.393889	0.00175666	0.423708	0.171088	0.634701	0.0743816	0.266623	0.552326	0.33765	0.28319	0.502629	0.208068	0.398399	0.0131933	0.724393	0.699696	0.382591	0.00108289	0.00584634	0.984179	0.922847	0.968334	0.977486	0.992898	0.978522
DSC2_P407_R	0.992699	0.991466	0.966777	0.983285	0.93644	0.98526	0.926093	0.952706	0.822658	0.782263	0.987832	0.9536	0.799327	0.969078	0.951893	0.891023	0.906234	0.941555	0.919407	0.410143	0.852287	0.97965	0.988922	0.991635	0.990571	0.979115	0.988905	0.98997	0.966646	0.88519	0.966643	0.960515	0.97094	0.988609	0.982106	0.328642	0.98997	0.97451	0.947957	0.992075	0.966771	0.9889	0.884382	0.979556	0.985603	0.987097	0.987997	0.989902	0.977402
DSG1_E292_F	0.969031	0.926263	0.523293	0.890117	0.907959	0.917309	0.774514	0.880895	0.661578	0.782837	0.9464	0.889048	0.846661	0.761825	0.889057	0.902779	0.89108	0.825213	0.882402	0.840196	0.840924	0.781703	0.865486	0.800232	0.843796	0.487978	0.896905	0.548096	0.768664	0.634324	0.858984	0.778465	0.800711	0.829218	0.715991	0.853384	0.681032	0.740998	0.847271	0.816815	0.824036	0.848252	0.176645	0.919817	0.84166	0.771583	0.88673	0.883316	0.859091
DSG1_P159_R	0.898672	0.626467	0.213225	0.613843	0.634416	0.947144	0.524416	0.749293	0.230554	0.634232	0.740165	0.40387	0.989828	0.748651	0.438218	0.615247	0.442919	0.544826	0.534397	0.506167	0.601527	0.989379	0.841208	0.690997	0.740865	0.179119	0.782275	0.0589146	0.835451	0.462859	0.607621	0.894304	0.667629	0.645912	0.629816	0.0921973	0.631702	0.537377	0.496498	0.903641	0.646657	0.88906	0.0511941	0.740338	0.910541	0.753721	0.648663	0.435782	0.600583
DSP_P36_F	0.977388	0.996648	0.898696	0.995386	0.949821	0.995998	0.970688	0.993492	0.94004	0.894236	0.885671	0.959409	0.9844	0.967416	0.942369	0.924763	0.954247	0.901587	0.960814	0.946802	0.969763	0.0231471	0.0196322	0.323259	0.238726	0.49221	0.0198884	0.357672	0.0140331	0.0101038	0.178811	0.049283	0.151311	0.0172973	0.512054	0.0170339	0.032676	0.0290815	0.00647844	0.0235283	0.0216579	0.0228377	0.0201878	0.996483	0.995954	0.970488	0.985011	0.995558	0.995854
DSP_P440_R	0.389001	0.261646	0	0.572118	0.340674	0.00170396	0.206964	0.00405457	0.00287621	0.240779	0.478982	0.00294795	0.989157	0.490331	0.458332	0.00722194	0.27965	0.00577531	0.37521	0.00334326	0.531584	0.00430152	0.330364	0.00208838	0.00131865	0.0037304	0.00616349	0.00352207	0.338738	0	0.00680063	0.00614478	0.00463899	0.00443554	0.00369879	0	0.00902345	0.00923032	0	0.00711065	0.00677374	0.00209634	0.00837993	0.00299652	0.582927	0	0.373191	0.310229	0.416066
DST_E31_F	0.00664386	0.041661	0.00141764	0.00693396	0.00760068	0.00651153	0.0097546	0.0111138	0.0090861	0.125678	0.00998945	0.00976358	0.00958033	0.00956927	0.0175603	0.0183177	0.0157627	0.0167524	0.0848496	0.0104041	0.0111637	0.156952	0.00664333	0.0463888	0.00713665	0.010604	0.0541894	0.011824	0.00772702	0.00724533	0.0148909	0.0109364	0.0308049	0.00875655	0.0833929	0.0507981	0.0168969	0.0133783	0.00876117	0.0117942	0.0110387	0.0103713	0.0105283	0.0492254	0.0056114	0.000365848	0.0265514	0.0721085	0.0323722
DST_P262_R	0.0105042	0.0104053	0.0351219	0.0148188	0.0189597	0.0148808	0.0190801	0.0223554	0.0183688	0.0175653	0.0212187	0.0222694	0.0237721	0.0209974	0.0324045	0.0312782	0.024707	0.0312633	0.0325138	0.0228644	0.0253735	0.0162507	0.0145392	0.0129317	0.0169485	0.0246767	0.0149373	0.019942	0.0131534	0.0099119	0.158759	0.0229774	0.0165009	0.218784	0.0229467	0.0129785	0.0279634	0.028538	0.0171621	0.0169717	0.0252818	0.0208342	0.0187026	0.0107634	0.0118545	0.0096713	0.0198973	0.019069	0.0226529
DUSP4_E61_F	0.120199	0.0853749	0.0712064	0.181508	0.0760211	0.293697	0.0974931	0.467667	0.00375018	0.131531	0.348187	0.00970503	0.00641838	0.00876201	0.0165653	0.0160615	0.187255	0.176218	0.0174538	0.143755	0.20388	0.00525993	0.170744	0.120607	0.0477209	0.306968	0.198557	0.204247	0.166279	0.00241543	0.0130628	0.121296	0.101545	0.00680799	0.26818	0.264848	0.135796	0.546471	0	0.01073	0.150405	0.00732256	0.402391	0.00695371	0.00137366	0.185212	0.00659515	0.130677	0.177092
DUSP4_P925_R	0.291764	0.265025	0.104551	0.338546	0.387904	0.139514	0.55463	0.0119042	0.00499044	0.365541	0.388163	0.406278	0.00805168	0.313586	0.155115	0.442948	0.436426	0.439009	0.642044	0.20338	0.22442	0.502151	0.301967	0.266512	0.186308	0.155802	0.0118834	0.351166	0.11729	0.186536	0.0125667	0.0136825	0.0808722	0.138693	0.178858	0.00708155	0.0679933	0.0143141	0.282565	0.296533	0.0796816	0.0452604	0.275506	0.575425	0.706792	0.236682	0.467275	0.29541	0.398855
E2F3_P840_R	0.00625537	0.00605605	0.0223963	0.0367204	0.012043	0.0122017	0.0138342	0.0114699	0.00917828	0.0100106	0.0933435	0.0106593	0.00892827	0.00972201	0.0248806	0.13432	0.02157	0.0213256	0.0204337	0.0164798	0.0128326	0.621699	0.0284633	0.0349305	0.0251536	0.024296	0.0234326	0.317706	0.0158679	0.0136408	0.027268	0.264778	0.0200623	0.0219623	0.0266633	0.0419471	0.0399062	0.0313699	0.0194433	0.0255389	0.030645	0.0244435	0.0260017	0.00777583	0.0132235	0.00169976	0.00960551	0.106496	0.0119692
E2F5_P516_R	0.571951	0.505548	0.280644	0.474864	0.436079	0.446856	0.395788	0.43088	0.690316	0.58672	0.547475	0.436589	0.234761	0.568043	0.4354	0.696087	0.361671	0.421539	0.414295	0.339355	0.413214	0.919097	0.877787	0.922619	0.914615	0.907373	0.860131	0.808995	0.87424	0.917192	0.89001	0.904103	0.792051	0.944941	0.883535	0.823263	0.858197	0.787533	0.912997	0.825735	0.838692	0.874964	0.904133	0.502335	0.449791	0.463187	0.384159	0.419019	0.379742
EDN1_E50_R	0.798768	0.413105	0.618016	0.551408	0.89297	0.348826	0.778633	0.379413	0.00427634	0.397607	0.457151	0.791274	0.00233036	0.588537	0.589114	0.667128	0.262297	0.507512	0.454892	0.631652	0.00111268	0	0	0	0	0	0	0	0	0	0	0	0	0	0	0	0	0	0	0.00119423	0	0	0	0.294508	0.525005	0.873474	0.529626	0.659796	0.593357
EDN1_P39_R	0.0486435	0.110389	0.190617	0.0461862	0.0680127	0.000227294	0.140581	0.407315	0.00310956	0.0477453	0.00678668	0.00652337	0.00272203	0.147761	0.0146425	0.0169325	0.0127625	0.160265	0.164769	0.13763	0.00544629	0	0.000786614	0.00280743	0	0	0.00520021	0.00476365	0	0.00362512	0.00724968	0.00351437	0.00427353	0.00122093	0.00469939	0.000662608	0.00867477	0.00893547	0	0.00672981	0.00999189	0.00377068	0.00697451	0.0685312	0	0	0.0228158	0.131085	0.0899124
EDNRB_P148_R	0.978645	0.963563	0.939023	0.946974	0.952082	0.886883	0.952662	0.00416883	0.841127	0.735961	0.862731	0.816587	0.791522	0.947202	0.912314	0.795882	0.911786	0.815372	0.804161	0.935868	0.894153	0.99216	0.97871	0.967573	0.959802	0.972025	0.9664	0.855273	0.965808	0.566017	0.886076	0.905873	0.922326	0.99301	0.949112	0.924963	0.884199	0.954843	0.905941	0.902486	0.912194	0.983672	0.947551	0.967259	0.961327	0.968809	0.959945	0.977853	0.976396
EDNRB_P709_R	0.994667	0.99238	0.942035	0.978283	0.970211	0.993553	0.895644	0.99302	0.781609	0.959341	0.885261	0.862055	0.971984	0.978474	0.826098	0.802925	0.874902	0.8141	0.859825	0.934818	0.394634	0.993996	0.994303	0.994713	0.994239	0.994535	0.988186	0.944983	0.916411	0.938292	0.875069	0.922784	0.931739	0.992342	0.990549	0.841287	0.951353	0.958329	0.932558	0.951443	0.950758	0.944997	0.853963	0.994254	0.993533	0.992869	0.99171	0.981709	0.939968
EFNA1_P591_R	0.5213	0.401056	0.117838	0.511163	0.387604	0.488304	0.624932	0.00622814	0.00203296	0.332589	0.0505612	0.794965	0.112292	0.198896	0.326138	0.433623	0.253149	0.753513	0.665952	0.626714	0.0046718	0.00568944	0.00473796	0.00478231	0.00386089	0.00763796	0.00631882	0.00884325	0.00104033	0.00442292	0.0109831	0.00802259	0.00580574	0.00441619	0.00712981	0	0.0128007	0.00850465	0	0.0102959	0.00788563	0.00803123	0.0100207	0.194849	0.189684	0	0.196988	0.520753	0.371871
EFNA1_P7_F	0.508227	0.418022	0.184047	0.471584	0.425034	0.228798	0.539974	0.26288	0.191656	0.21411	0.28289	0.232746	0.439086	0.259601	0.366912	0.16867	0.371236	0.351154	0.269225	0.130039	0.293142	0.072927	0.092458	0.0512129	0.00351774	0.00746222	0.00905928	0.0109265	0	0.0043538	0.0108833	0.00797256	0.0301719	0.00522594	0.00546726	0.00339867	0.0137384	0.0119265	0	0.0087861	0.0222684	0.00729486	0.00770995	0.199967	0.400744	0.393477	0.269917	0.453244	0.361691
EFNB1_E69_F	0.013449	0.0962923	0.15592	0.0181062	0.0107173	0.00820681	0.0528944	0.0393531	0.102932	0.0129408	0.125868	0.0111579	0.00729045	0.0585664	0.0579932	0.0818515	0.11745	0.0129844	0.190596	0.208107	0.0146836	0.00681729	0.0783234	0.0109228	0.0607657	0.0116202	0.00816297	0.0132951	0.0959634	0.0100382	0.0306967	0.0674735	0.00898679	0.00564832	0.0082068	0.00668506	0.018214	0.0158748	0.00443702	0.12439	0.0139635	0.0113533	0.00908679	0.0557742	0.0581165	0	0.11465	0.197801	0.0713187
EFNB1_P136_R	0.0154074	0.0174155	0.00549444	0.0175111	0.0247987	0.0161892	0.0381362	0.0195332	0.0230188	0.0203769	0.0233672	0.0275657	0.0204769	0.0401111	0.0460331	0.0317794	0.0216437	0.0371298	0.0323624	0.0224133	0.0216362	0.146501	0.0126593	0.0160372	0.0179049	0.0318341	0.0174365	0.0313707	0.0163471	0.00807679	0.0227129	0.0191425	0.0129836	0.0142481	0.0216034	0.0135672	0.0278694	0.0234297	0.007656	0.0163053	0.0148899	0.0305214	0.0243053	0.0129914	0.0196769	0.0218626	0.0155681	0.029653	0.0245697
EFNB1_P17_F	0.151544	0.109896	0.127717	0.224048	0.108573	0.104134	0.153708	0.130938	0.137687	0.121422	0.198534	0.160485	0.16746	0.145731	0.161835	0.1758	0.179229	0.234293	0.175214	0.18529	0.228919	0.168055	0.24121	0.26573	0.284549	0.281126	0.345119	0.198383	0.243271	0.139821	0.216752	0.305812	0.203197	0.25655	0.307413	0.285974	0.194387	0.490674	0.271842	0.282989	0.241395	0.276595	0.241667	0.200663	0.212232	0.218949	0.256141	0.222617	0.212815
EFNB3_E17_R	0.965921	0.990566	0.877128	0.957522	0.787848	0.983318	0.989144	0.990689	0.837677	0.88557	0.794898	0.992134	0.98487	0.837476	0.570536	0.795667	0.84141	0.852306	0.986263	0.95019	0.989785	0.982487	0.991406	0.989743	0.878842	0.864495	0.992065	0.987999	0.829627	0.55456	0.897299	0.942513	0.799335	0.990919	0.849422	0.928149	0.945999	0.886438	0.627089	0.927318	0.989566	0.495891	0.782376	0.808748	0.880011	0.988461	0.764309	0.924095	0.771224
EFNB3_P442_R	0.98883	0.95274	0.655815	0.944951	0.900393	0.928702	0.134087	0.957964	0.715716	0.730206	0.635193	0.831785	0.725125	0.876868	0.838894	0.972757	0.42509	0.660735	0.764268	0.814241	0.598656	0.952322	0.972513	0.916342	0.964299	0.570976	0.910561	0.932961	0.339472	0.612577	0.729096	0.894795	0.628186	0.96181	0.902459	0.919687	0.896173	0.92176	0.926613	0.912395	0.721475	0.950945	0.681951	0.907042	0.585779	0.949444	0.568202	0.956466	0.950007
EGF_E339_F	0.923471	0.995657	0.983318	0.993976	0.984636	0.99346	0.99551	0.994515	0.989283	0.760447	0.807286	0.945444	0.994533	0.951099	0.852172	0.912322	0.881431	0.812347	0.755544	0.93648	0.99414	0.996558	0.995518	0.993363	0.991603	0.994163	0.994312	0.946984	0.963332	0.991062	0.83296	0.974495	0.986082	0.995198	0.963696	0.982215	0.930692	0.942436	0.834727	0.914528	0.933474	0.995534	0.828888	0.985297	0.976816	0.99357	0.992756	0.995162	0.979028
EGF_P242_R	0.994251	0.973579	0.310845	0.962732	0.959874	0.993615	0.894621	0.826448	0.707063	0.727126	0.927287	0.814674	0.93411	0.913516	0.893469	0.814482	0.77134	0.852268	0.889809	0.862008	0.732457	0.863992	0.684267	0.816519	0.870694	0.681165	0.834653	0.855684	0.237703	0.440921	0.77121	0.742396	0.600697	0.906218	0.823511	0.543543	0.797739	0.779486	0.79731	0.952167	0.84422	0.773338	0.0939497	0.985259	0.923123	0.959096	0.87316	0.956684	0.894453
EGF_P413_F	0.990148	0.821348	0.901173	0.966418	0.838619	0.980053	0.679681	0.757554	0.812948	0.650795	0.825109	0.559371	0.992801	0.635499	0.662024	0.383284	0.680295	0.498786	0.54436	0.724	0.603064	0.644654	0.854278	0.805794	0.927782	0.748026	0.854037	0.768761	0.898172	0.461523	0.547909	0.905851	0.697414	0.61761	0.752745	0.661024	0.539031	0.733447	0.252337	0.578496	0.685352	0.589213	0.746885	0.950145	0.813922	0.819134	0.85844	0.88724	0.883818
EGFR_E295_R	0.994608	0.992159	0.978401	0.992126	0.990195	0.982541	0.905559	0.987688	0.949143	0.988191	0.924645	0.957097	0.994943	0.990498	0.930831	0.982546	0.685696	0.675651	0.657707	0.993763	0.993376	0.00384935	0.00227161	0.00467057	0.00385863	0.00937829	0.00779411	0.0102397	0.0032348	0.0256584	0.0129896	0.00895709	0.0062161	0.00555651	0.00649016	0.00112674	0.0140454	0.0105095	0.00043773	0.00986979	0.00600322	0.00700524	0.00314429	0.992486	0.990864	0.990986	0.990467	0.994026	0.992525
EGFR_P260_R	0.992779	0.993675	0.938519	0.992909	0.991598	0.988048	0.928017	0.991857	0.846295	0.913177	0.932782	0.981128	0.985961	0.89981	0.876661	0.833705	0.927309	0.821167	0.940627	0.97028	0.875278	0.0128197	0.0102775	0.0123178	0.0111672	0.0120399	0.0137903	0.0152188	0	0.00542112	0.0144296	0.0159671	0.0133638	0.0110096	0.0167813	0.00348728	0.0211566	0.0159244	0	0.013797	0.014529	0.0123481	0.0244257	0.992602	0.954392	0.990212	0.992586	0.993095	0.990867
EGR4_E70_F	0.393893	0.328104	0.188024	0.410209	0.158265	0.507343	0.296646	0.585898	0.0397592	0.300412	0.187718	0.347883	0.347431	0.117897	0.289814	0.505953	0.420609	0.239517	0.343097	0.190765	0.0679224	0.240155	0.100081	0.362016	0.258432	0.345309	0.307511	0.499143	0.353612	0.100642	0.13187	0.261666	0.140853	0.294844	0.343231	0.000104945	0.426542	0.0107472	0.1703	0.123535	0.394431	0.418407	0.633657	0.427029	0.284648	0.197196	0.361249	0.250001	0.259508
EGR4_P479_F	0.0101244	0.0124668	0.00319858	0.0109548	0.00874802	0.0162912	0.0187952	0.0104722	0.0129594	0.0145128	0.0180167	0.0142753	0.00699256	0.0180936	0.0189142	0.0176864	0.013646	0.0141063	0.0198921	0.0141672	0.0228277	0.0200312	0.0242624	0.0807911	0.0213583	0.0785708	0.0233684	0.032506	0.00897277	0.00351746	0.0238565	0.0202371	0.0165053	0.024913	0.0136073	0.00901675	0.0185854	0.0276621	0.00813441	0.0138259	0.0203706	0.0186283	0.0196279	0.0168629	0.0118882	0.00132892	0.00913182	0.00978482	0.0140214
EIF2AK2_E103_R	0.0496077	0.0211949	0.00703957	0.00910769	0.00858563	0.0112385	0.0456325	0.403041	0.00671374	0.0140187	0.089807	0.172443	0.0126531	0.0130563	0.0235689	0.0245157	0.0213231	0.0210039	0.161939	0.0164249	0.0166499	0.00705297	0.115278	0.00958046	0.00644674	0.0134034	0.117376	0.0155635	0.00587424	0.00625809	0.0178469	0.0139935	0.0616529	0.00971999	0.0109334	0.00327097	0.0225715	0.0172044	0.00727818	0.0152199	0.0164645	0.0111821	0.0123742	0.0100218	0.00903991	0	0.00879559	0.0413364	0.0120221
EIF2AK2_P313_F	0	0	0.0492412	0.0837164	0.00262481	0.286522	0.165054	0	0	0.000323998	0	0	0.00062893	0.00228294	0.00835851	0.00744754	0.00479091	0.00694194	0.00829085	0.00336996	0.00607707	0	0	0.134433	0.164554	0.00373667	0.0026607	0.00423448	0.233248	6.53e-05	0.00479623	0.291456	0.00089873	0.521086	0.00329657	0.439386	0.236881	0.00644917	0.266925	0.00406097	0.00384047	0.00166215	0.0027227	0	0	0	0.0922725	0.000116215	0
ELK1_E156_F	0.0737864	0.155268	0.0855296	0.06425	0.00936885	0.273172	0.221249	0.0211626	0.24247	0.00586339	0.327302	0.369428	0.00893416	0.00722743	0.340443	0.0213293	0.163593	0.0187396	0.190789	0.199832	0.0109432	0.901784	0.275967	0.153947	0.212644	0.00552502	0.00818282	0.257093	0.279036	0	0.0105886	0.108288	0.147651	0.0029878	0	0	0.0126229	0.287544	0	0.00761366	0.148057	0.190622	0.350789	0.188038	0.00674499	0.17397	0.109653	0.148798	0.0106204
ELK1_E53_F	0.0155946	0.0250705	0.036666	0.021268	0.0296867	0.0206372	0.0442998	0.0285012	0.0413053	0.0268303	0.0292799	0.0262449	0.100046	0.0297055	0.0403115	0.0330787	0.029556	0.0353677	0.0297758	0.0248681	0.0216355	0.985632	0.552309	0.374717	0.222036	0.63956	0.0521236	0.226549	0.491452	0.021061	0.0706834	0.561534	0.366197	0.876553	0.140811	0.0308127	0.693338	0.40536	0.461231	0.635054	0.402847	0.868507	0.0499364	0.0196581	0.0253727	0.0138812	0.0250373	0.0348465	0.021193
ELK1_P195_R	0.000635416	0	0	0.00159527	0.000964863	0.00117183	0.00333396	0.00190428	0.000109252	0	0.00167702	0.000458508	0.000599161	0.000655123	0.00593288	0.00625418	0.00748251	0.137713	0.006369	0.00235209	0.000735785	0.981239	0.987861	0.982591	0.986028	0.991707	0.991176	0.985345	0.973158	0.49521	0.614254	0.710722	0.936452	0.987699	0.988401	0.825856	0.919425	0.990212	0.849503	0.908774	0.923981	0.932864	0.00443422	0	0	0	0	0.00113511	0.000173466
ELK1_P569_R	0.205869	0.473935	0.305401	0.245618	0.349926	0.000863232	0.0217678	0.751494	0.154887	0.310402	0.488452	0.283473	0.338572	0.184113	0.216613	0.00436186	0.443074	0.137255	0.0120501	0.340636	0	0.990081	0.975837	0.988798	0.993478	0.989924	0.992808	0.988477	0.993483	0.967366	0.915486	0.971367	0.94797	0.990614	0.95643	0.940403	0.961601	0.875978	0.928498	0.891221	0.941451	0.989291	0.963493	0.347899	0.206122	0.198933	0.224874	0.362263	0.397962
ELK1_P6_R	0.00291788	0.00189291	0.0237518	0.00318921	0.00561317	0.0112919	0.00643173	0.0226576	0.000719135	0.00489533	0.00690569	0.00944527	0.00269412	0.00479409	0.0144449	0.0123292	0.0103157	0.0136079	0.0134831	0.00531163	0.00899676	0.943269	0.609804	0.252533	0.472567	0.00745962	0.818436	0.788263	0.764213	0.00264299	0.693844	0.0048693	0.741746	0.930804	0.00211881	0	0.355849	0.540952	0.603457	0.0107312	0.498825	0.00570741	0.584842	0.00211706	0.00111061	0	0.00220598	0.00614505	0.00385356
ELK3_P514_F	0.00536452	0.00768384	0.0976224	0.00726854	0.0133876	0.0234167	0.0178929	0.292514	0.00342272	0.0388536	0.0149904	0.0253628	0.232765	0.032358	0.0475519	0.0276235	0.0328934	0.0309623	0.0288095	0.0107034	0.0359111	0.994317	0.990012	0.986495	0.991625	0.991052	0.983287	0.988302	0.986963	0.989978	0.920142	0.985444	0.984429	0.99144	0.989336	0.959837	0.899536	0.953893	0.987865	0.529625	0.986436	0.349281	0.983327	0.0150554	0.0479075	0	0.0223634	0.0226867	0.0442652
ELL_P693_F	0.521107	0.645301	0.360936	0.5536	0.56147	0.411995	0.527284	0.525883	0.631346	0.571155	0.527755	0.547833	0.462598	0.578685	0.41405	0.336469	0.491507	0.556042	0.574481	0.532515	0.664543	0.00106336	0.00625884	0.0246637	0.0843545	0.0471167	0.049487	0.101057	0.031242	0.00192272	0.00426927	0.111663	0.0398229	0.0528902	0.102149	0	0.00573575	0.00375695	0.182518	0.00787751	0.00496491	0.0946593	0.241711	0.328253	0.616379	0.521946	0.487087	0.600885	0.551099
EMR3_E61_F	0.724415	0.6761	0.568291	0.751974	0.677664	0.895547	0.628133	0.445698	0.676408	0.71916	0.796657	0.644778	0.775957	0.740183	0.575041	0.614198	0.651137	0.553974	0.691268	0.703419	0.747179	0.00214035	0.00293959	0.0038796	0.118971	0.127111	0.00396222	0.00597411	0.000146143	0.00271732	0.00683731	0.0957538	0.089601	0.00278183	0.00465137	0.0010983	0.00727355	0.00812754	0	0.136848	0.00678356	0.00397849	0.00640342	0.808554	0.895984	0.798323	0.748597	0.647589	0.809736
EMR3_P1297_R	0.960029	0.976276	0.910729	0.986356	0.955932	0.936683	0.930273	0.916026	0.82921	0.923795	0.942718	0.95302	0.929404	0.943163	0.900679	0.868116	0.893821	0.874938	0.936605	0.98645	0.939924	0.00751698	0.133102	0.0890129	0.0807463	0.0108374	0.110003	0.108281	0.0761776	0.00653193	0.132132	0.0133425	0.0114904	0.112681	0.112328	0.00635544	0.0190942	0.201687	0.00563659	0.0137677	0.0130285	0.168615	0.0101987	0.947285	0.977673	0.972123	0.983215	0.97312	0.959912
EMR3_P39_R	0.201045	0.177329	0.0627922	0.0709564	0.507305	0	0.152226	0.568855	0	0.393696	0.176557	0	0	0.279302	0.107354	0.407731	0.216746	0.34072	0.00156039	0.376911	0.188744	0	0.199715	0.254062	0	0	0.380146	0	0	0	0	0	0	0	0	0	0.000969341	0	0	0	0.489456	0	0.000821855	0.317723	0	0.331805	0.142107	0.215527	0.163282
ENC1_P484_R	0.036734	0.023776	0.0193108	0.0234775	0.0302574	0.0225004	0.0379981	0.0365415	0.0248172	0.0276713	0.0353333	0.0529974	0.0298219	0.0336053	0.0462119	0.0423496	0.031579	0.0296241	0.0316439	0.0303249	0.0233513	0.0288339	0.0298308	0.0351197	0.0249522	0.0435229	0.029841	0.0417937	0.0155014	0.0133411	0.0409224	0.0379092	0.0197512	0.0364474	0.0561506	0.0171726	0.0340244	0.0399485	0.0126429	0.0282112	0.0263062	0.0398498	0.0248708	0.0407524	0.021248	0.00682439	0.0205532	0.0269751	0.0273145
EPHA1_E46_R	0.131395	0.000934327	0	0	0.000690829	0	0	0.00192146	0	0.000607839	0.00178314	0	0	0.0032336	0.00717316	0.00495025	0.00581497	0.00620596	0.0064229	0.0036513	0	0	0.300211	0.52856	0.00429289	0.900242	0.342245	0.00898517	0	0.00275339	0.613228	0.00741409	0.00466327	0.862497	0.00286317	0.474564	0.368709	0.269794	0.590796	0.772035	0.00732924	0.00706445	0.00734548	0	0	0	0	0	0.000735597
EPHA1_P119_R	0.00988746	0.0134846	0.0375629	0.0141448	0.0117583	0.0120175	0.274332	0.0158906	0.0324938	0.0286028	0.0168459	0.0172705	0.0163683	0.017307	0.0251736	0.0264495	0.0243815	0.0252508	0.026867	0.0197409	0.0189467	0.0167492	0.0184074	0.0171515	0.0195661	0.02297	0.461497	0.024511	0.0115396	0.0355549	0.0280369	0.0189475	0.0195877	0.0235064	0.0248476	0.0123594	0.134602	0.0240518	0.0086067	0.269205	0.0189925	0.0177492	0.0181364	0.0139907	0.0137003	0.00164606	0.0209331	0.0206143	0.0152717
EPHA2_P203_F	0.954524	0.964004	0.779705	0.961752	0.964289	0.941056	0.861977	0.966746	0.652449	0.863313	0.933729	0.883897	0.952777	0.947387	0.864782	0.74096	0.86222	0.895648	0.890842	0.909748	0.930311	0.978706	0.944625	0.946427	0.969718	0.967231	0.933762	0.898203	0.952799	0.890675	0.915793	0.963052	0.931339	0.976185	0.924213	0.889452	0.892003	0.915632	0.853067	0.904039	0.911131	0.917262	0.941778	0.938834	0.955234	0.958257	0.939535	0.94147	0.854122
EPHA2_P340_R	0.986911	0.618798	0.498533	0.709818	0.470874	0.266979	0.795788	0.00890152	0.24232	0.168537	0.786371	0.598399	0.876916	0.343158	0.602577	0.00717897	0.21706	0.404151	0.642581	0.454804	0	0.993859	0.778914	0.988902	0.965798	0.94377	0.939296	0.868004	0.876202	0.750416	0.697833	0.738555	0.72273	0.987504	0.606959	0.606184	0.400498	0.0162539	0.650135	0.746107	0.902811	0.982379	0.0165387	0.496185	0.00291099	0.385955	0.785855	0.161304	0.508272
EPHA3_E156_R	0.557236	0.648179	0.300106	0.601366	0.681498	0.634714	0.829916	0.521848	0.756756	0.396617	0.770922	0.536727	0.723723	0.734283	0.630939	0.325197	0.610724	0.619173	0.719904	0.789739	0.637912	0.00753498	0.0120274	0.0127623	0.0128612	0.0202078	0.0154707	0.017422	0	0.00746493	0.0267114	0.0170226	0.128802	0.0276261	0.0159902	0.00794309	0.0213646	0.0265156	0.265246	0.0201788	0.424784	0.0188396	0.012934	0.668103	0.25426	0.865137	0.859703	0.540422	0.753757
EPHA3_P106_R	0.769718	0.788719	0.355493	0.787758	0.774048	0.960379	0.578547	0.00688139	0.00525169	0.755242	0.768818	0.48142	0.0166683	0.836417	0.815575	0.698248	0.828153	0.791937	0.839692	0.827154	0.675924	0.0069861	0.00703404	0.0079944	0.0111095	0.0151299	0.00992196	0.0207229	0	0.00840363	0.0147381	0.0120353	0.0103673	0.027442	0.0114076	0.00102371	0.0167516	0.0178119	0	0.0145198	0.0129724	0.0111291	0.0108843	0.932046	0.21407	0.952743	0.825279	0.925567	0.841141
EPHA5_E158_R	0.994797	0.970579	0.807576	0.904162	0.877754	0.829654	0.921349	0.852056	0.394174	0.655787	0.663678	0.600676	0.866537	0.698449	0.747763	0.670971	0.529257	0.599652	0.742296	0.802467	0.842202	0.877992	0.922705	0.911105	0.84988	0.644239	0.737454	0.712325	0.391198	0.737317	0.749224	0.76373	0.591006	0.953459	0.727089	0.65769	0.674077	0.442908	0.692723	0.662411	0.74739	0.93394	0.85072	0.945339	0.970128	0.862627	0.965617	0.925921	0.915597
EPHA5_P66_F	0.988255	0.972577	0.804352	0.970413	0.956656	0.981067	0.90352	0.93337	0.956272	0.966002	0.910579	0.969702	0.993166	0.698351	0.864584	0.962947	0.879033	0.840498	0.409905	0.970295	0.904212	0.976555	0.956615	0.980977	0.920193	0.966327	0.98915	0.808064	0.894033	0.835551	0.923441	0.942249	0.862968	0.741696	0.962146	0.920658	0.875534	0.937612	0.905151	0.956256	0.942042	0.975025	0.92107	0.974817	0.772532	0.899143	0.924008	0.867955	0.853906
EPHA7_E6_F	0.987838	0.991346	0.898616	0.991909	0.982092	0.9111	0.989743	0.98903	0.644234	0.62984	0.895907	0.859595	0.992682	0.939112	0.993208	0.912496	0.882084	0.844393	0.839846	0.950093	0.812889	0.00840959	0.0114296	0.0122437	0.0150728	0.0196552	0.0114943	0.0161276	0.00606752	0.00930348	0.020421	0.013862	0.0103274	0.0117772	0.0198911	0.0113187	0.0177488	0.0138436	0.00333615	0.0128726	0.0170934	0.00983967	0.0102569	0.993259	0.986393	0.988959	0.949353	0.990937	0.951457
EPHA7_P205_R	0.994792	0.994201	0.698515	0.993689	0.993832	0.991315	0.857308	0.976432	0.776966	0.866022	0.961475	0.966447	0.995387	0.980869	0.954312	0.945511	0.754903	0.884207	0.810755	0.96828	0.913359	0.0204843	0.0201395	0.0204754	0.0590158	0.0313203	0.0176073	0.031453	0.0251666	0.028058	0.0354531	0.02313	0.0214609	0.031778	0.0306577	0.0136042	0.032244	0.0324084	0.0225556	0.019609	0.0258474	0.0280314	0.0252365	0.9934	0.991017	0.990649	0.992944	0.994003	0.994689
EPHA8_P256_F	0.284186	0.654179	0.340638	0.43565	0.155128	0.336593	0.0198296	0.000787618	0.0100094	0.509982	0.154665	0.515399	0.983153	0.269329	0.501597	0.453364	0.597215	0.376841	0.458316	0	0.0141417	0.981707	0.987239	0.982004	0.95818	0.903959	0.833448	0.691095	0.264506	0.566485	0.783844	0.674283	0.729933	0.922891	0.863354	0.803157	0.615083	0.557689	0.600358	0.0261692	0.742541	0.666042	0.0172954	0.719908	0.843735	0.51189	0.968806	0.644398	0.0203172
EPHA8_P456_R	0.932832	0.829941	0.659812	0.91217	0.848307	0.938498	0.839504	0.86036	0.766695	0.686634	0.949944	0.866702	0.912586	0.572067	0.710187	0.602522	0.760138	0.760729	0.854692	0.664332	0.803745	0.994552	0.981797	0.978039	0.981397	0.993722	0.987125	0.967667	0.787856	0.976501	0.797749	0.984626	0.887396	0.977595	0.880619	0.971272	0.920397	0.897872	0.911856	0.960345	0.813462	0.834851	0.990797	0.601405	0.830124	0.868229	0.716268	0.942734	0.734347
EPHB1_E202_R	0.553658	0.757676	0.543691	0.774842	0.699388	0.755666	0.664027	0.581174	0.547595	0.544661	0.829037	0.727568	0.817278	0.81696	0.672799	0.660515	0.704094	0.750003	0.688614	0.703575	0.81917	0.685523	0.567106	0.560661	0.704717	0.697783	0.581244	0.610205	0.660766	0.118897	0.565081	0.725835	0.380642	0.581541	0.620645	0.72977	0.449904	0.525806	0.588072	0.268383	0.57495	0.592488	0.569352	0.736338	0.446171	0.829654	0.676014	0.780542	0.885236
EPHB1_P503_F	0.31089	0.211359	0.0576453	0.33691	0.23952	0.0488773	0.0361333	0.0494934	0.777257	0.0435118	0.275083	0.444289	0.0308486	0.32063	0.25449	0.288308	0.383902	0.048101	0.485653	0.513875	0.0339081	0.0278284	0.0431434	0.0389037	0.0469043	0.0427875	0.0310673	0.0382825	0.0293998	0.0197091	0.0313169	0.0446057	0.0244926	0.0410669	0.0438271	0.0276388	0.0459839	0.0375066	0.225993	0.0346694	0.0295694	0.0235992	0.0457179	0.255897	0.0373435	0.0485851	0.177826	0.182707	0.14699
EPHB2_E297_F	0.00702451	0.0866207	0.0106325	0.0954831	0.091359	0.46197	0.239674	0.00287026	0.0559499	0.0905317	0.00413723	0.226643	0.00158941	0.21896	0.0107199	0.0092923	0.182541	0.178224	0.123191	0.00423756	0.00764823	0.00298948	0.00366992	0.00414005	0.00261023	0.00539065	0.0576637	0.00783038	0.000842872	0.0721608	0.00930537	0.0072337	0.00444536	0.00434773	0.00551589	0	0.0110015	0.00790618	0	0.00698892	0.00655523	0.00546385	0.00665649	0.193329	0	0	0.14443	0.0859685	0.0235038
EPHB2_P165_R	0	0	0	0	0	0	0	0	0	0	0	0	0	0	0.00944431	0	0	0.00199852	0	0.00236706	0	0.000575652	0.742806	0	0	0	0.00926382	0.00029848	0	0	0.00403349	0	0	0	0	0	0	0.00633308	0	0.00456224	0	0.000706006	0.00182307	0	0	0	0	0	0
EPHB3_E0_F	0.719593	0.818281	0.579739	0.909243	0.888962	0.895915	0.533549	0.780776	0.561315	0.651283	0.698223	0.85463	0.982217	0.837039	0.758839	0.606483	0.736514	0.680086	0.830675	0.795212	0.826662	0.008624	0.00831585	0.0551081	0.00788628	0.0125568	0.00929472	0.0104898	0.00381247	0.000508866	0.0124499	0.0103376	0.00927004	0.00866009	0.00811763	4.95e-05	0.0131716	0.0159568	0	0.0119975	0.225659	0.0107553	0.0107429	0.778389	0.844884	0.894667	0.77933	0.871815	0.891615
EPHB3_P569_R	0.00581581	0.0483331	0.0342495	0.0263263	0.00815657	0.00754275	0.00929835	0.0176055	0.00690946	0.00769911	0.0887871	0.00991597	0.170747	0.0919631	0.0171342	0.131845	0.0143373	0.0146471	0.106474	0.0821177	0.18097	0.00834126	0.00882035	0.132192	0.00795348	0.173494	0.162894	0.108196	0.0114637	0.00789382	0.177859	0.083745	0.239577	0.187544	0.00985756	0.00557477	0.0166511	0.0158183	0.0897423	0.0111734	0.108999	0.0106257	0.00951178	0.129597	0.00531181	0	0.166415	0.00826388	0.00805018
EPHB4_E476_R	0.987063	0.992765	0.724814	0.980903	0.961534	0.993125	0.993858	0.84026	0.794496	0.946405	0.837058	0.760477	0.925407	0.927561	0.925338	0.828247	0.825268	0.859939	0.868008	0.981706	0.85956	0.00938481	0.00841971	0.0119846	0.00910352	0.0127458	0.0122077	0.0114878	0.00672672	0.00542045	0.187482	0.0124585	0.0951567	0.00695161	0.010193	0.0080564	0.016671	0.0138089	0.00346898	0.0129927	0.0132164	0.0129684	0.0103962	0.97635	0.992382	0.958826	0.928615	0.922549	0.991962
EPHB4_P313_R	0.945597	0.95353	0.845537	0.8079	0.602178	0.98673	0.361725	0.755398	0.403521	0.23797	0.856262	0.45652	0.570418	0.605246	0.603091	0.583479	0.407021	0.387086	0.65716	0.845831	0.989076	0.00296196	0	0.00141448	0.00165958	0.00345607	0.178159	0.196782	0.000366829	0.00244785	0.00812842	0.00584896	0.00159569	0.00422005	0.00363314	0	0.0100497	0.00532267	0	0.0100569	0.00572722	0.507817	0.409249	0.825127	0.984496	0.974204	0.71559	0.863687	0.834085
EPHB6_E342_F	0.00730238	0.00890277	0.178447	0.0802146	0.0387077	0.442045	0.0129037	0.0112295	0.00846649	0.0137839	0.0123596	0.0114099	0.0137622	0.0109097	0.021956	0.02488	0.0198824	0.01922	0.0231001	0.0125951	0.0151449	0.233335	0.158046	0.0108768	0.00840505	0.219596	0.120255	0.158479	0.242893	0.0073736	0.090635	0.0204975	0.0845011	0.00876722	0.012674	0.00848304	0.0204496	0.153774	0.178047	0.0130615	0.181506	0.0110622	0.011952	0.00834118	0.00776369	0	0.0077976	0.0109368	0.0125642
EPHB6_P827_R	0.00707097	0.00583269	0.0101531	0.041343	0.00722829	0.00561673	0.00927056	0.00748106	0.00541346	0.0359261	0.0103713	0.00775019	0.00876487	0.0103951	0.0197415	0.0207885	0.0505947	0.0334441	0.0196364	0.0103977	0.0126263	0.00667661	0.00520554	0.00703198	0.0100451	0.0117147	0.0251211	0.0409154	0.005349	0.00498186	0.0375767	0.0533604	0.0401989	0.0629584	0.00781826	0.0506437	0.0312014	0.119851	0.0458889	0.00943833	0.0260319	0.0881026	0.0591714	0.0139737	0.0822729	0	0.00280478	0.0114029	0.00797977
EPHX1_E152_F	0.0814588	0.114144	0.00344441	0.0744531	0.00584091	0.122327	0.0079873	0.00682107	0.0858795	0.11889	0.0633491	0.202124	0.0206155	0.0668677	0.231769	0.0155452	0.116606	0.0800169	0.0153796	0.00778285	0.157762	0.956926	0.961264	0.90345	0.957864	0.940249	0.884636	0.649953	0.652571	0.649909	0.724687	0.8102	0.802127	0.764926	0.848868	0.297719	0.621481	0.67146	0.638661	0.834023	0.809206	0.954938	0.905669	0.130483	0.135571	0.0957248	0.16204	0.104235	0.0794867
EPHX1_P1358_R	0.291308	0.120954	0.225003	0.439687	0.0328168	0.126127	0.222402	0.0460657	0.392799	0.283411	0.277375	0.283074	0.0374806	0.0367052	0.250802	0.0404282	0.127982	0.212733	0.0379761	0.172468	0.0225405	0.860251	0.854979	0.823427	0.883268	0.067694	0.765836	0.690704	0.519787	0.542389	0.517576	0.869866	0.577862	0.913281	0.865893	0.54294	0.630353	0.583806	0.759756	0.900097	0.726927	0.928961	0.567325	0.247248	0.673884	0.0265554	0.108262	0.04933	0.296846
EPHX1_P22_F	0.85754	0.944211	0.828224	0.913891	0.84231	0.599653	0.648805	0.667326	0.814673	0.86663	0.888894	0.931051	0.832395	0.778653	0.552204	0.826285	0.679829	0.761851	0.685048	0.804588	0.890663	0.994142	0.995524	0.995937	0.984509	0.968801	0.963543	0.940127	0.95239	0.806686	0.877954	0.99623	0.95108	0.932196	0.943518	0.861649	0.865196	0.867611	0.903091	0.974091	0.94755	0.956004	0.970821	0.97002	0.824555	0.964384	0.901174	0.870039	0.830621
EPM2A_P113_F	0	0	0	0.132848	0	0.00184539	0.00173042	0.00532929	0	0	0	0.00103952	0	0	0.00360392	0	0	0	0.00897219	0	0.00430134	0.0030451	0.142582	0.00165565	0.0769306	0.260797	0.0413063	0.00601917	0	0.000619835	0.00527946	0.00535842	0.00325451	0.00510147	0.00588689	0.222541	0.00840849	0.0140599	0	0.00732179	0.00510508	0.393746	0.00494767	0	0	0	0	0	0.000394454
EPM2A_P64_R	0.00469351	0.00528917	0	0.00376726	0.00441419	0.00448219	0.00935576	0.00739533	0.00375435	0.00826408	0.00577345	0.0024759	0.0109976	0.00647315	0.0122154	0.0112072	0.00896071	0.012014	0.0149657	0.00608462	0.00766144	0.00111206	0.00386674	0.00483871	0.00377162	0.00668466	0.00575213	0.00963606	0	0.00162043	0.00915214	0.00699693	0.00577906	0.00424256	0.00554347	0	0.014635	0.010078	0	0.00754936	0.00771374	0.00574543	0.0048804	0.00669937	0.00513235	0	0.00784318	0.00792185	0.00526775
EPO_E244_R	0.271013	0.775937	0.420536	0.905316	0.817743	0.594365	0	0	0.965146	0.754215	0.984058	0.570277	0	0.954945	0.709299	0.571496	0.53322	0.643526	0.916282	0	0.983423	0	0	0	0	0	0	0	0	0	0	0	0	0	0	0	0.00272603	0.00191336	0	0	0	0	0	0.955798	0.725256	0	0.795883	0	0.317812
EPO_P162_R	0.965909	0.807798	0.341832	0.77562	0.46466	0.341854	0.272572	0.995162	0.463377	0.257561	0.89638	0.982836	0.764377	0.536095	0.701079	0.504341	0.815938	0.630265	0.926319	0.738433	0.0333332	0.490325	0.022381	0.211344	0.204762	0.398541	0.191569	0.374322	0.0193969	0.0117281	0.0264315	0.0280515	0.0523679	0.0186916	0.0239074	0.711263	0.0307654	0.412449	0.0158519	0.0244236	0.375935	0.0294549	0.0298075	0.940495	0.716965	0.837488	0.95227	0.87496	0.857057
EPS8_E231_F	0.00758819	0.235689	0.160917	0.238378	0.208406	0.00720902	0.0105393	0.9909	0.00474926	0.12902	0.292401	0.00846218	0.00998749	0.157394	0.260306	0.0229023	0.013899	0.0178686	0.0170663	0.00939444	0.00997025	0.00437329	0.000165621	0.137234	0.175454	0.0141515	0.462087	0.0141133	0	0.00230978	0.012447	0.00825952	0.221829	0.00463166	0.367308	0	0.0191589	0.0207543	0	0.384085	0.0054511	0.00721545	0.00978824	0.153626	0.189114	0.0313215	0.00758704	0.23229	0.263654
EPS8_P437_F	0.992737	0.983824	0.426522	0.984638	0.984133	0.985251	0.815798	0.763156	0.58336	0.887783	0.993267	0.990958	0.9923	0.991494	0.652559	0.607782	0.761712	0.919985	0.838463	0.608749	0.914066	0	0.14291	0.121852	0.0826307	0.00349118	0.201543	0.00721436	0	0	0.00968782	0.00469256	0.00336637	0.551768	0.00382047	0	0.00844444	0.00687299	0.241448	0.00635867	0.00597521	0.00506272	0.392517	0.990186	0.992675	0.961942	0.828693	0.896238	0.845658
ER_seq_a1_S60_F	0.979043	0.967732	0.790555	0.917264	0.954301	0.907902	0.773057	0.735069	0.913031	0.827264	0.911637	0.907366	0.674769	0.931677	0.84495	0.80793	0.869917	0.88761	0.937014	0.879156	0.7956	0.00662086	0.00910336	0.0989249	0.0585189	0.0119591	0.0120756	0.0136925	0.00300322	0.00677451	0.0129783	0.181174	0.0109342	0.0085024	0.0104747	0.219518	0.016969	0.0125453	0.00498938	0.0124593	0.0118659	0.0108285	0.00959701	0.96965	0.952683	0.862135	0.915254	0.98507	0.946372
ERBB2_P59_R	0.00166182	0.00259545	0	0.0017284	0.00139198	0.00161058	0.00483193	0.00379168	0.00194584	0.00387262	0.00269435	0.00367807	0.00353126	0.00351172	0.0103488	0.0093826	0.00782523	0.00577596	0.00981077	0.00467071	0.00202374	0.00182747	0.00150092	0.00201795	0.00143368	0.00459608	0.00346516	0.00670455	0.00107809	0.00251788	0.00735069	0.0043701	0.00382734	0.00307873	0.00187961	0.000125353	0.00863547	0.00468862	0	0.00409285	0.116397	0.00271618	0.00459639	0.00140366	0	0	0.000628689	0.00203895	0.00305677
ERBB3_E331_F	0.30459	0.383332	0.0822769	0.419793	0.418829	0.146089	0.510447	0.525049	0.0536603	0.0705434	0.461627	0.252721	0.5965	0.463568	0.474499	0.135818	0.579683	0.54028	0.459196	0.463267	0.06026	0.0466704	0.347712	0.305003	0.491797	0.529735	0.555806	0.652676	0.260519	0.532365	0.4239	0.320787	0.266043	0.466892	0.308098	0.0982071	0.0577038	0.628867	0.588905	0.381967	0.539656	0.0711023	0.150428	0.432352	0.605761	0.146918	0.645377	0.469118	0.527793
ERBB3_P870_R	0.99554	0.994154	0.876745	0.99423	0.993637	0.933835	0.967806	0.992184	0.992994	0.995117	0.995134	0.962067	0.995926	0.850942	0.962056	0.969115	0.892177	0.853491	0.881108	0.940171	0.993151	0.00533871	0.0061459	0.00771451	0.00561711	0.0104303	0.00869541	0.0127806	0.00420655	0.00575403	0.013819	0.00992802	0.00965195	0.00704662	0.00864654	0.00419303	0.0154894	0.0127231	0	0.0104942	0.010357	0.00941649	0.00820477	0.99466	0.990871	0.995657	0.988258	0.994439	0.980511
ERBB4_P255_F	0.664435	0.751076	0.4245	0.653854	0.848866	0.739726	0.836511	0.534555	0.425364	0.627878	0.664867	0.166195	0.923518	0.708713	0.504757	0.737686	0.786542	0.671345	0.701407	0.533948	0.485582	0.000571951	0.10426	0.0854927	0	0	0.221437	0	0	0.00299354	0.0067444	0.248944	0.000271617	0	0.00249566	0.200213	0.0084629	0.00484564	0	0.00351802	0.172028	0.00146973	0.00524766	0.771842	0.60533	0.677325	0.569618	0.693451	0.840132
ERBB4_P541_F	0.834214	0.733516	0.265703	0.793477	0.413255	0.472043	0.676257	0.641874	0.598999	0.325946	0.475799	0.670206	0.746529	0.654915	0.681241	0.5409	0.752498	0.689118	0.217484	0.670731	0.620199	0.00629505	0.00645413	0.0102384	0.00823461	0.013556	0.0113763	0.0131456	0	0.00483292	0.0132902	0.0133604	0.00995956	0.00720863	0.0139598	0.00340928	0.017028	0.0141244	0	0.207649	0.210064	0.0110709	0.0105849	0.483759	0.643987	0.841901	0.59765	0.27726	0.476491
ERCC1_P354_F	0.00728046	0.0044519	7.36e-05	0.0073731	0.00722383	0.00615712	0.00891643	0.00766441	0.00328829	0.00829777	0.0096538	0.0084657	0.0093926	0.00762614	0.0141258	0.0151445	0.0136181	0.0132045	0.0139854	0.0102098	0.00798477	0.00297936	0.00430434	0.00584717	0.00388694	0.00799998	0.00602996	0.00852492	0.0020967	0.00297964	0.010365	0.00737966	0.00569665	0.00481229	0.00599241	0	0.0104873	0.0110803	0	0.00848381	0.00829225	0.223104	0.00845707	0.00657746	0.00495969	0	0.00527191	0.00817263	0.00699245
ERCC1_P440_R	0.00217068	0.00334745	0	0.00222826	0.00374808	0.00303174	0.00532915	0.00454693	0.000835289	0.00379083	0.00414298	0.00434446	0.00313555	0.00460874	0.0105932	0.0119342	0.00768678	0.00779863	0.00968908	0.00641932	0.00495844	0.00140861	0.000244523	0.00236021	0.000285537	0.00484939	0.00352677	0.00627653	0	3.51e-05	0.00617557	0.00428853	0.00339409	0.0019913	0.00400842	0	0.00863834	0.00540365	0	0.00449238	0.00327834	0.0031538	0.00473913	0.00288058	0.00195014	0	0	0.00461336	0.00407967
ERCC3_P1210_R	0.995378	0.995798	0.988702	0.994842	0.962718	0.948814	0.930643	0.99069	0.992124	0.931164	0.976913	0.980984	0.981246	0.955351	0.95422	0.905972	0.911848	0.931054	0.958617	0.982795	0.996038	0.703784	0.677553	0.588357	0.679835	0.571557	0.693359	0.649063	0.339282	0.481144	0.583961	0.470406	0.723415	0.639589	0.653109	0.696007	0.398647	0.597698	0.563287	0.649118	0.518813	0.708509	0.769962	0.995165	0.990746	0.99574	0.990262	0.993209	0.977238
ERCC6_P698_R	0.618535	0.795728	0.409706	0.819764	0.765086	0.743053	0.809577	0.683755	0.58175	0.56185	0.792714	0.89106	0.687547	0.690854	0.58282	0.418428	0.573122	0.67945	0.743447	0.700891	0.322267	0.0167118	0.0167991	0.0181282	0.0994415	0.532772	0.267073	0.0162918	0.00558864	0.0128837	0.558512	0.599178	0.0185294	0.0132508	0.27328	0.00899071	0.722512	0.0246325	0.00166087	0.553923	0.0248028	0.541071	0.0202881	0.774488	0.702143	0.732253	0.798959	0.514528	0.735713
ERG_E28_F	0.996798	0.996102	0.983943	0.994866	0.995078	0.994514	0.929645	0.929854	0.829686	0.953248	0.952232	0.976396	0.955283	0.922639	0.909354	0.878113	0.871142	0.916685	0.916354	0.941539	0.886281	0.680236	0.717242	0.688422	0.722655	0.624063	0.730817	0.761733	0.654365	0.542334	0.448678	0.676067	0.743223	0.793729	0.685614	0.648497	0.637747	0.506753	0.671026	0.553646	0.675667	0.852158	0.471241	0.995561	0.995854	0.983344	0.994741	0.995367	0.979089
ERN1_P809_R	0.505056	0.550557	0.443771	0.765967	0.64244	0.742075	0.413107	0.818034	0.294901	0.581688	0.47996	0.533813	0.742143	0.581643	0.603914	0.424711	0.314935	0.369771	0.354228	0.479282	0.623073	0.992148	0.94968	0.993629	0.970187	0.988702	0.970228	0.934019	0.953709	0.706365	0.906672	0.928508	0.917793	0.979845	0.952761	0.912559	0.847608	0.922715	0.781455	0.926914	0.867093	0.988777	0.867443	0.763293	0.654671	0.693265	0.719597	0.594298	0.704101
ESR1_E298_R	0.968444	0.994229	0.982635	0.971457	0.982363	0.963394	0.896361	0.925757	0.700013	0.908273	0.948044	0.912632	0.854324	0.840861	0.863212	0.820237	0.825801	0.77211	0.82566	0.94312	0.972241	0.0113817	0.0912233	0.0723975	0.0179759	0.0180106	0.016581	0.142692	0.0046526	0.0116496	0.0223191	0.0861458	0.0176875	0.0159909	0.180554	0.010896	0.111084	0.207155	0.0111338	0.0219894	0.0234431	0.0185924	0.0189261	0.994665	0.994585	0.965838	0.992096	0.965101	0.967074
ESR1_P151_R	0.994787	0.994934	0.956141	0.994252	0.970507	0.986053	0.950848	0.759515	0.990531	0.980802	0.980018	0.841182	0.993354	0.926786	0.929536	0.918775	0.90371	0.936481	0.914052	0.920148	0.99528	0.00181011	0.101235	0.147973	0.201168	0.00251002	0.149092	0.141109	0.305458	0.00221453	0.309439	0.169675	0.0645769	0.465641	0.142358	0.0122582	0.111826	0.137343	0.265875	0.186091	0.00512894	0.00382184	0.348614	0.994264	0.992841	0.955519	0.9927	0.994843	0.994493
ESR2_E66_F	0.996504	0.996481	0.939631	0.99148	0.990008	0.995381	0.964844	0.996724	0.973332	0.869381	0.9484	0.852832	0.861542	0.984516	0.916169	0.880373	0.863471	0.857606	0.858073	0.968287	0.967352	0.915015	0.818039	0.870075	0.82789	0.699526	0.973465	0.814181	0.850569	0.271382	0.827949	0.836045	0.765155	0.941289	0.756591	0.792499	0.601127	0.916113	0.743541	0.849248	0.815269	0.672449	0.618508	0.996326	0.995932	0.986683	0.995635	0.966369	0.99588
ESR2_P162_F	0.898323	0.904726	0.506981	0.958918	0.942708	0.731584	0.267295	0.718232	0.853516	0.628768	0.725704	0.550183	0.985923	0.848417	0.69437	0.789577	0.709675	0.665998	0.945723	0.776262	0.9272	0	0.265597	0.548431	0.580273	0.0045366	0.232406	0.00226753	0	0	0.0089074	0.0122197	0.828182	0.67185	0.446474	0	0.00793049	0.523717	0	0.402706	0.535201	0.658468	0.00603904	0.869647	0.947906	0.879299	0.844843	0.841029	0.913186
ETS1_E253_R	0.0905159	0.205553	0.693085	0.130675	0.0507418	0.0117052	0.227507	0.00463693	0.362953	0.337266	0.00654071	0.134426	0.299294	0.151549	0.0180041	0.169597	0.103861	0.173736	0.175085	0.00580393	0.0424151	0.0199012	0.263346	0.0910451	0.102046	0.49726	0.231236	0.224664	0.017523	0.691229	0.348489	0.00858473	0.283204	0.482842	0.0415047	0.295222	0.224707	0.235719	0.317836	0.277902	0.0219624	0.0877961	0.0540428	0.0200956	0.0794498	0	0.221387	0.0598423	0.0887822
ETS1_P559_R	0.0254443	0.00554335	0.00404252	0.00325155	0.00482817	0.00309962	0.00594201	0.0100263	0.00327436	0.00620604	0.00875228	0.00607474	0.0057065	0.00631359	0.0117585	0.0152123	0.0110927	0.0111636	0.0128928	0.00803299	0.00893586	0.00279404	0.00379951	0.00592624	0.00281191	0.00577087	0.0133355	0.0081776	0	0.00151227	0.089664	0.0160451	0.00624517	0.00334932	0.00429895	0.00242365	0.0103844	0.00824016	0.0516823	0.007351	0.00840915	0.00632059	0.00617973	0.00357528	0.00289416	0	0.00224701	0.00608331	0.00480184
ETS2_P684_F	0.00187199	0.00183957	0	0.00309855	0.00413635	0.00273523	0.00431038	0.00384891	0.00251556	0.00525388	0.00553911	0.00349608	0.00735718	0.00607923	0.010015	0.00921348	0.00828135	0.00621557	0.0106768	0.00719412	0.00357957	0.00348751	0.00377887	0.00569383	0.00184478	0.00537074	0.00534212	0.00616814	0	0.00273048	0.00792474	0.00548067	0.00277548	0.00296154	0.00606365	0.000666258	0.00878465	0.00636528	0	0.00716411	0.00673807	0.0054276	0.00680182	0.0016068	0.000731069	0	0.00111412	0.00461795	0.0037112
ETS2_P835_F	0.0161713	0.0180173	0.00623008	0.0208767	0.0175632	0.0231126	0.0308771	0.0271241	0.0196821	0.0179517	0.0234099	0.0215954	0.0812137	0.0226304	0.0369162	0.0317098	0.0279523	0.0338116	0.0285766	0.0221344	0.0198746	0.0162551	0.0116499	0.0159354	0.0191753	0.0209824	0.0180561	0.0223506	0.0134285	0.00842797	0.0222412	0.13668	0.0131164	0.0171181	0.0140878	0.250146	0.0233226	0.0195212	0.012686	0.0176437	0.0200604	0.0162512	0.0160661	0.0202587	0.0203401	0.0289068	0.0235696	0.0246947	0.0703674
ETV1_P235_F	0	0	0.098331	0	0	0	0	0	0	0	0	0	0	0	0	0	0	0	0	0	0	0	0	0	0	0	0	0	0	0	0	0	0	0	0	0	0	0	0	0.249703	0	0	0	0	0	0	0	0	0.276564
ETV1_P515_F	0.238426	0.110927	0.0555294	0.0376902	0.0249402	0.06277	0.0601498	0.0362079	0.27433	0.121708	0.0277026	0.0679955	0.0395627	0.042188	0.0485541	0.235315	0.146798	0.374966	0.294099	0.217849	0.031785	0.075652	0.0379603	0.0418333	0.0455397	0.229484	0.0345586	0.0421131	0.0404196	0.0317523	0.0470787	0.0463934	0.0423379	0.0362144	0.0473219	0.0563578	0.057887	0.0503135	0.199808	0.0430946	0.0368067	0.0747077	0.0371154	0.0309225	0.0964366	0.0346176	0.0578297	0.0516873	0.0350359
ETV6_E430_F	0	0	0	0	0	0	0	0	0	0	0	0.0064378	0	0	0	0	0.000840643	0	0	9.69e-05	0	0	0	0.000626839	0.000240353	0	0	0.00531907	0	0	0	0.00183555	0	0	0	0.746868	0.0108969	0	0	0	0	0	0	0	0	0	0	0.00274456	0
EVI1_E47_R	0.862459	0.845061	0.763517	0.867352	0.805218	0.928966	0.948448	0.656065	0.471589	0.702843	0.662329	0.741624	0.940168	0.868843	0.656974	0.727826	0.850943	0.872198	0.894261	0.542693	0.628864	0.00804353	0.0109402	0.0100855	0.00856287	0.0118687	0.0126404	0.013667	0	0.00318806	0.010189	0.242653	0.00817133	0.0109192	0.007969	0.00217763	0.0129774	0.0164523	0.0919882	0.0102945	0.0131405	0.0120106	0.00837133	0.924707	0.937087	0.971754	0.916928	0.956684	0.880179
EVI1_P30_R	0.168581	0.731045	0.120969	0.740063	0.308926	0.663706	0.595019	0.000798722	0.728211	0.418776	0.361135	0.00440428	0.215677	0.704838	0.15291	0.212434	0.458461	0.440055	0.343026	0.6968	0.566442	0	0.0021434	0.14261	0.160192	0.00504759	0.287148	0.00693465	0.376852	0.467917	0.00548913	0.00611557	0.317457	0.00116841	0.00117303	0	0.0122152	0.432613	0.225236	0.00538508	0.221445	0.00374261	0.00691667	0.638685	0.755527	0	0.295893	0.397927	0.592029
EVI2A_E420_F	0.246746	0.260705	0.267079	0.550932	0.370085	0.338027	0.0984647	0.509098	0.255792	0.319827	0.199772	0.590319	0.0140604	0.241658	0.153513	0.219811	0.346311	0.341666	0.34593	0.570957	0.00759532	0.636813	0.706214	0.751294	0.794045	0.57837	0.801077	0.556433	0.723805	0.562118	0.741112	0.759149	0.684261	0.697805	0.771636	0.725004	0.436472	0.573579	0.724818	0.766426	0.612504	0.78618	0.246076	0.595085	0.170088	0.354048	0.519535	0.357488	0.500593
EVI2A_P94_R	0.00491824	0.00422921	0	0.00536634	0.00697141	0.0064797	0.0058156	0.00734045	0.00309028	0.0066256	0.193249	0.00729275	0.00521593	0.0070158	0.0135205	0.0134933	0.0109118	0.0133281	0.015675	0.00862046	0.00829834	0.00425727	0.0725849	0.0606205	0.0619001	0.00810487	0.00724947	0.186103	0.117961	0.00294451	0.0104574	0.0134781	0.00841489	0.00707729	0.0488241	0.00161011	0.014824	0.0126142	0	0.0117155	0.0104637	0.00912541	0.009075	0.00492634	0.0024396	0	0.00201489	0.00738858	0.0841505
EXT1_E197_F	0.00653275	0.00667681	0.0358484	0.00839623	0.00755591	0.00756106	0.0125169	0.0104554	0.0101694	0.0103346	0.0625668	0.00974233	0.0111144	0.0147042	0.0203079	0.0193031	0.0182228	0.0178449	0.0204338	0.0117057	0.012593	0.0126129	0.0129094	0.149704	0.0141493	0.0139285	0.0163985	0.0188132	0.00719076	0.00798123	0.016266	0.0175539	0.0132777	0.143724	0.0155488	0.00814322	0.0207185	0.0228847	0.0052828	0.017559	0.0171567	0.0124306	0.0124778	0.00841372	0.00966576	0.000243556	0.0432086	0.0112061	0.0606213
EYA4_E277_F	0.992413	0.984787	0.920894	0.991331	0.992647	0.991142	0.97033	0.988616	0.886787	0.976109	0.993853	0.977489	0.992987	0.92664	0.98221	0.963281	0.964113	0.975027	0.966956	0.951968	0.91966	0.964293	0.942754	0.97087	0.91296	0.938882	0.923533	0.961567	0.93141	0.0149731	0.913878	0.942076	0.860177	0.855201	0.949433	0.787738	0.947697	0.851529	0.924867	0.882842	0.832059	0.959529	0.947763	0.992625	0.993073	0.987087	0.990165	0.991677	0.993639
EYA4_P508_F	0.717857	0.434295	0.689994	0.844225	0.00661828	0.95757	0.456304	0.770536	0.502431	0.548999	0.543353	0.714363	0.802823	0.514789	0.708937	0.68201	0.641571	0.750652	0.265274	0.755804	0.668338	0.00566592	0.00551985	0.00990984	0.0666285	0.00799149	0.00763509	0.00992029	0.00405662	0.186408	0.0770387	0.0113416	0.00833208	0.35914	0.0132926	0.00390672	0.175615	0.0127358	0.207542	0.0130408	0.144001	0.00732453	0.00930966	0.296826	0.927315	0.666886	0.835508	0.710921	0.74415
EYA4_P794_F	0.965835	0.960719	0.986361	0.979715	0.992705	0.974297	0.942902	0.99513	0.977141	0.826139	0.850953	0.839629	0.993371	0.929187	0.901024	0.853412	0.891035	0.856738	0.819734	0.950109	0.993057	0.993319	0.994428	0.995907	0.995444	0.991351	0.946215	0.95977	0.96688	0.219688	0.767153	0.899656	0.93449	0.959346	0.974825	0.951709	0.89725	0.834699	0.895569	0.965853	0.840203	0.963023	0.869615	0.968144	0.993568	0.993432	0.966982	0.992518	0.993644
F2R_P839_F	0.533434	0.421139	0.202316	0.466	0.49677	0.181299	0.488755	0.631607	0.265543	0.484644	0.544191	0.408723	0.576938	0.454632	0.246428	0.461797	0.475617	0.287219	0.632512	0.244851	0.341544	0.892404	0.769659	0.647501	0.699037	0.770978	0.542573	0.775826	0.781652	0.411763	0.738808	0.678295	0.520482	0.778814	0.648418	0.787065	0.752368	0.617158	0.282905	0.654649	0.86803	0.600873	0.781993	0.551743	0.522778	0.507139	0.241405	0.537861	0.457039
F2R_P88_F	0.00146703	0.0449378	0.0530628	0.00349376	0.00573418	0.358678	0.00562241	0.00522102	0.00134144	0.0238455	0.00990076	0.0099295	0.00478603	0.00683241	0.0151136	0.0103643	0.00904656	0.00823114	0.0129084	0.193227	0.0579576	0.00802933	0.00593402	0.00713391	0.00516292	0.00823978	0.249088	0.0112699	0	0.00144641	0.00928086	0.00907437	0.00469389	0.00748379	0.00861807	0.000574424	0.0131386	0.00902452	0	0.00781069	0.00615328	0.00833569	0.00960854	0.0953455	0.00542	0.251037	0.0025178	0.0105738	0.226188
FABP3_E113_F	0.988963	0.992066	0.950006	0.98944	0.949745	0.987831	0.859603	0.958577	0.728228	0.904773	0.974337	0.97027	0.776195	0.945474	0.713004	0.787433	0.759699	0.648913	0.921535	0.953159	0.816876	0	0.543599	0.448866	0.349854	0	0	0.550682	0.525157	0	0.351277	0.68175	0.228153	0	0	0.187012	0.277917	0	0.232522	0.719177	0.432723	0.628642	0.375175	0.990877	0.993568	0.985746	0.971399	0.992017	0.986061
FABP3_P598_F	0.988567	0.941048	0.718098	0.934313	0.849446	0.208772	0.756238	0.764339	0.388952	0.530861	0.651166	0.74623	0.436353	0.608561	0.6685	0.538166	0.640141	0.544774	0.503452	0.816992	0.122691	0.728185	0.628773	0.628482	0.591913	0.620155	0.776177	0.649006	0.69895	0.345173	0.262095	0.758683	0.646958	0.742184	0.626646	0.819235	0.684453	0.603163	0.648318	0.635123	0.328861	0.114445	0.613559	0.943212	0.951586	0.942819	0.691607	0.702638	0.881536
FANCA_P1006_R	0.991017	0.979234	0.932439	0.983741	0.839082	0.990565	0.860986	0.987159	0.951878	0.920425	0.964714	0.980603	0.745637	0.901997	0.8173	0.740838	0.637753	0.76469	0.789875	0.944542	0.978937	0.992396	0.963984	0.991011	0.985142	0.984612	0.977207	0.878968	0.893485	0.636512	0.799385	0.87407	0.935128	0.991554	0.974266	0.915587	0.805667	0.882215	0.83764	0.834534	0.960125	0.977181	0.898377	0.990669	0.979339	0.993535	0.987491	0.974456	0.935312
FANCE_P356_R	0.018319	0.0383458	0.0538628	0.0192386	0.14546	0.0121355	0.0211768	0.0343966	0.0221186	0.0689145	0.110671	0.159572	0.132136	0.0298086	0.0389408	0.042813	0.0306676	0.0392615	0.0297071	0.0212411	0.0243811	0.677007	0.394998	0.48662	0.502964	0.451273	0.532682	0.51286	0.349495	0.0155687	0.655353	0.554327	0.558422	0.420079	0.257193	0.676732	0.538887	0.523764	0.46024	0.741232	0.557974	0.527044	0.468996	0.0176122	0.0167482	0.103513	0.0193138	0.0249372	0.0181202
FANCF_P13_F	0.00325133	0.00270842	0	0.00444161	0.00426062	0.00392504	0.00729935	0.00517649	0.00319499	0.00637466	0.00638146	0.00586016	0.010946	0.00699638	0.0128822	0.0132278	0.0106739	0.00997542	0.0148329	0.00654688	0.0077262	0.00468161	0.00439642	0.00617007	0.00612419	0.00753847	0.00656386	0.00871848	0.00175377	0.00278622	0.0100621	0.00904913	0.00592047	0.00644863	0.00639247	0.00166066	0.0126678	0.24455	0	0.00893769	0.00713828	0.00860159	0.00789641	0.00472791	0.00272044	0	0.000390791	0.00639093	0.00584132
FANCG_E207_R	0	0	0.00172127	0	0.000268542	0	0	0	0	0	0	0	0	0	0	0	0.118518	0	0.00596923	0	0	0	0	0	0	0.000419801	0	0	0	0	0	0	0	0	0	0	0	0	0	0	0.00168691	3.31e-05	0.000196727	0	0	0	0	0	0
FAS_P322_R	0.00894211	0.00963922	0.00282334	0.00864998	0.0071816	0.0110291	0.0132584	0.0134258	0.0105566	0.0148457	0.0143262	0.0123162	0.015631	0.0166655	0.0225733	0.0207587	0.018723	0.016379	0.0229747	0.0134779	0.0137351	0.0186373	0.0152953	0.169988	0.0153205	0.0257703	0.0267607	0.0306035	0.00731758	0.00737857	0.0166517	0.022711	0.0110491	0.0265789	0.032833	0.00291434	0.0290902	0.032404	0	0.0173249	0.0159907	0.0198451	0.0347751	0.0122122	0.0102665	0	0.0113401	0.0183565	0.0154728
FAS_P65_F	0.0118574	0.0181793	0.0334592	0.0152103	0.0154246	0.0121986	0.0311772	0.0180747	0.0124255	0.0202904	0.0201255	0.0198515	0.0132681	0.024712	0.0727935	0.0309826	0.0229427	0.0264059	0.0294775	0.0193445	0.0263311	0.085415	0.0429032	0.0377684	0.0505233	0.0426568	0.039226	0.0430339	0.0905171	0.0302891	0.03323	0.0370733	0.0286171	0.0378983	0.0730253	0.0322422	0.0553982	0.0456878	0.0215282	0.0470065	0.0589738	0.0408772	0.0669511	0.0303334	0.0170028	0.0160676	0.0188677	0.027545	0.024641
FASTK_P257_F	0.345611	0.186073	0.090731	0.315432	0.308048	0.601901	0.179745	0	0.263292	0.251212	0.520655	0.00617333	0	0	0.00369343	0.00321755	0.00114876	0.301129	0.00101327	0	0	0.00071863	0	0.0165209	0	0.143258	0.00182165	0.000959235	0	0.00100574	0.00422027	0.00118242	0	0	0	0	0.00386398	0.00311809	0	0.00230655	0.000946629	0	0.00137103	0.481841	0.433394	0	0.379471	0.00307176	0.23265
FASTK_P598_R	0.665689	0.740984	0.386974	0.714578	0.758723	0.731154	0.549711	0.0147091	0.452197	0.50913	0.671469	0.70328	0.587554	0.343122	0.513293	0.395049	0.659023	0.611123	0.67375	0.531112	0.777373	0.425782	0.115903	0.339379	0.478817	0.566777	0.574402	0.206654	0.188001	0.203016	0.185798	0.385479	0.358034	0.158188	0.245309	0.599843	0.310777	0.166816	0.494414	0.548127	0.428042	0.0150244	0.0143135	0.566018	0.665248	0.330027	0.556678	0.671004	0.711616
FAT_P279_R	0.00911806	0.0130379	0.00913605	0.0134115	0.0134291	0.0155114	0.0135128	0.0138875	0.0588021	0.0231281	0.0167974	0.0199078	0.0104	0.0108199	0.0285122	0.0205757	0.0237729	0.0249317	0.0285856	0.0234157	0.0139512	0.015319	0.128816	0.063853	0.14108	0.0201705	0.0125707	0.0200161	0.00627602	0.00787745	0.0236015	0.0191836	0.0115578	0.0154346	0.0168702	0.00704961	0.177841	0.0242233	0	0.0185209	0.0166419	0.0199072	0.0147591	0.0898573	0.0146505	0.000359765	0.0196803	0.019582	0.0696903
FAT_P973_R	0	0	0	0	0	0	0	0	0	0	0	0	0.00278063	0	0.00125096	0	0	0	0.00293538	0.00116799	0	0	0	0.203855	0	0.342034	0.000584675	0.00423679	0	0	0.00322824	0.00167918	0	0	0	0	0.00592442	0.0034747	0	0	0.00114298	0.00274484	0	0	0	0	0	0	0
FER_E119_F	0.00332259	0.00306733	0.0553083	0.0986653	0.00343422	0.00653415	0.011947	0.00818961	0.00252474	0.227343	0.00561612	0.00598884	0.00568264	0.00537316	0.0110934	0.012824	0.136085	0.0108081	0.0121755	0.00540806	0.00748147	0.136231	0.00465508	0.183936	0.00485864	0.0121079	0.0077355	0.491529	0	0.00662251	0.276218	0.204784	0.25465	0.00622474	0.00823103	0.0045968	0.0101434	0.0139322	0.311356	0.0104939	0.145481	0.00643328	0.00662532	0.00266303	0.41463	0	0.0019857	0.00734743	0.00422219
FER_P581_F	0.883747	0.93848	0.47266	0.889385	0.825744	0.96937	0.929039	0.557742	0.0266196	0.768272	0.812007	0.901999	0.832121	0.808071	0.78546	0.868211	0.821041	0.751731	0.912502	0.717637	0.95851	0.991883	0.995251	0.970453	0.980028	0.99504	0.963585	0.947125	0.956878	0.658947	0.786433	0.936387	0.964968	0.991302	0.979503	0.969607	0.97785	0.921627	0.854601	0.840615	0.940624	0.951649	0.901626	0.93194	0.837571	0.509356	0.9605	0.889531	0.923978
FES_E34_R	0.0431226	0.00591444	0.021161	0.0358549	0.0670248	0.0567883	0.111166	0.0107954	0.0589046	0.00944921	0.00999428	0.0104288	0.0111795	0.066239	0.0814013	0.0194664	0.0552673	0.0158398	0.0629876	0.0797962	0.0109246	0.00599121	0.147317	0.0733768	0.0832645	0.00973252	0.125921	0.192765	0.00389173	0.00491576	0.012723	0.0112062	0.0100256	0.00737338	0.103171	0.129233	0.0919285	0.141386	0.155958	0.272624	0.0107903	0.00980964	0.0115739	0.0320743	0.00411383	0.050542	0.0624874	0.048043	0.0448378
FES_P223_R	0.104795	2.34e-05	0.102251	0.119265	0.00389423	0	0.000776115	0.00509831	0.00109731	0.00582156	0.197421	0	0	0	0.0173593	0.0125216	0.0110532	0.00824039	0.0109273	0.244695	0.0104178	0	0.207981	0.00337752	0.109396	0	0.411023	0.00252609	0	0	0.0129527	0.00677277	0.179154	0	0.00246858	0	0.0128364	0.00448921	0.274169	0	0.00256202	0.537526	0.00387922	0.203588	0.0014535	0	0.101096	0.0446424	0
FGF1_E5_F	0.810512	0.896877	0.505028	0.696304	0.864113	0.988832	0.890128	0	0.849655	0.733003	0.708075	0.62805	0.00339851	0.961187	0.683735	0.537755	0.687464	0.89381	0.753024	0.84438	0.733782	0.990842	0.930008	0.969883	0.951041	0.99463	0.918939	0.962487	0.861018	0.810986	0.905369	0.951183	0.941676	0.988265	0.9539	0.910114	0.92009	0.819536	0.880866	0.910932	0.921225	0.888583	0.803213	0.892011	0.982474	0.953319	0.908924	0.974444	0.602457
FGF1_P357_R	0.873631	0.72349	0.38329	0.868723	0.717229	0.019232	0.489033	0.717463	0.553246	0.625241	0.991877	0.574602	0.394279	0.502731	0.421125	0.212505	0.548564	0.443691	0.746949	0.740436	0.431288	0.993065	0.950266	0.931548	0.958195	0.991508	0.970904	0.611768	0.957094	0.564238	0.850197	0.939501	0.865085	0.868356	0.933606	0.00539527	0.86633	0.815943	0.805766	0.832803	0.900179	0.971532	0.934461	0.789434	0.850161	0.811018	0.761996	0.672097	0.870525
FGF12_E61_R	0.778848	0.801005	0.295064	0.788817	0.748166	0.78634	0.948897	0.654973	0.391195	0.571013	0.793931	0.709769	0.750118	0.580545	0.651729	0.746766	0.739131	0.816073	0.752567	0.87611	0.742239	0.544907	0.0124975	0.130756	0.142836	0.0227814	0.0139752	0.284088	0.570439	0.00782808	0.198613	0.160434	0.154085	0.598305	0.0134735	0.384499	0.0299012	0.0181386	0.00588573	0.0169671	0.0189568	0.0147841	0.461741	0.696597	0.812118	0.856592	0.764371	0.85529	0.732353
FGF12_P210_R	0.250054	0.447329	0.357231	0.344971	0.550006	0.501892	0.0327789	0.448087	0.645889	0.211739	0.202105	0.236972	0.293961	0.163611	0.16985	0.514722	0.44648	0.453917	0.330978	0.299785	0.634	0.763537	0.191786	0.0366846	0.216585	0.587284	0.0389399	0.635733	0.514425	0.0217553	0.330737	0.278236	0.0499808	0.0406716	0.357884	0.27966	0.0359592	0.493732	0.18005	0.288888	0.371806	0.604256	0.0245652	0.178559	0.230511	0.428779	0.498115	0.426874	0.190597
FGF2_P153_F	0.93574	0.985115	0.944421	0.973614	0.914065	0.934294	0.939991	0	0.932258	0.965256	0.962753	0.957522	0	0.906153	0.452768	0.974865	0.947024	0.709895	0.972178	0.910852	0.899631	0	0.0155927	0	0	0	0	0	0.583923	0	0	0	0	0.804107	0	0	0	0	0	0	0	0	0	0.962214	0.975275	0.922745	0.970195	0.949178	0.707651
FGF2_P229_F	0.983801	0.978845	0.205015	0.985426	0.932514	0.987197	0.965087	0.985003	0.958814	0.821026	0.956794	0.945606	0.985009	0.947421	0.947451	0.940644	0.856479	0.791447	0.828619	0.956271	0.717167	0	0.0811965	0	0.113179	0	0	0	0	0	0	0	0	0	0	0	0.00531366	0.00195141	0	0.00192887	0.00273875	0	0.00277776	0.988993	0.992213	0.991683	0.987451	0.920894	0.964577
FGF3_E198_R	0.97071	0.877405	0.590777	0.908371	0.797205	0.985646	0.572906	0.804927	0.823573	0.3745	0.877467	0.573323	0.99261	0.736371	0.835587	0.393876	0.57003	0.698886	0.654003	0.587866	0.820144	0.0058722	0.950127	0.538207	0.438768	0.938288	0.301361	0.32479	0	0.00152783	0.00871255	0.649741	0.399535	0.0217613	0.644643	0	0.399733	0.440748	0.597323	0.00560798	0.677971	0.532197	0.00405756	0.912184	0.857997	0.825361	0.961519	0.88539	0.871015
FGF3_P171_R	0.996086	0.996408	0.985631	0.994707	0.995029	0.994782	0.98477	0.990986	0.848486	0.92322	0.974308	0.985407	0.995054	0.972802	0.950764	0.960002	0.942394	0.890296	0.92037	0.956592	0.976669	0	0.189792	0.161428	0.155067	0.468244	0.271122	0.641565	0	0	0.00546224	0.115021	0.183513	0.0036721	0.00146722	0	0.305834	0.00218782	0.28305	0.200254	0.000351412	0.00277171	0.00443543	0.995693	0.995613	0.993836	0.994441	0.994055	0.995354
FGF5_E16_F	0.994191	0.951592	0.752212	0.987317	0.993927	0.991807	0.817528	0.991039	0.886234	0.894779	0.990749	0.970158	0.994326	0.99381	0.994947	0.959335	0.878179	0.886346	0.943357	0.933967	0.888536	0.0100873	0.00633277	0.0104651	0.00842664	0.0117012	0.00971695	0.0146082	0.77244	0.00460878	0.0142247	0.27742	0.0100541	0.0115133	0.00853095	0.00470946	0.018794	0.0162145	0.000402203	0.010892	0.0123205	0.0110208	0.00902986	0.920977	0.992101	0.991113	0.991877	0.865799	0.947944
FGF5_P238_R	0.996614	0.996192	0.941291	0.995487	0.995431	0.995085	0.994974	0.967094	0.894593	0.95364	0.918933	0.956575	0.996139	0.994454	0.984651	0.957725	0.956174	0.91437	0.980573	0.949705	0.995424	0.00405543	0.00216055	0.00591546	0.00353651	0.00225696	0.00842352	0.00895457	0	0.000122025	0.0113601	0.00706279	0.00734981	0.00116866	0.00579245	0	0.0150416	0.00952197	0	0.0108602	0.008946	0.00959433	0.00797486	0.989685	0.995872	0.991845	0.994786	0.995823	0.955442
FGF6_E294_F	0.990175	0.989035	0.847486	0.967373	0.991273	0.992805	0.937019	0.910288	0.581208	0.936287	0.757618	0.992998	0.989659	0.891156	0.920502	0.991047	0.922027	0.931667	0.974336	0.97798	0.990891	0	0.990619	0.989884	0.982697	0.979114	0.985778	0.990951	0.982217	0.857545	0.883394	0.940179	0.984525	0.987258	0.984387	0.989426	0.889767	0.972175	0.690351	0.931694	0.990989	0.983387	0.0131231	0.989756	0.992856	0.970523	0.909258	0.987921	0.990684
FGF6_P139_R	0.988217	0.989199	0.972499	0.988238	0.934334	0.988177	0.815993	0.98978	0.782447	0.985406	0.990877	0.987776	0.989912	0.935567	0.987096	0.852852	0.883805	0.881582	0.908794	0.989491	0.988614	0.981518	0.990104	0.988918	0.98875	0.982812	0.977014	0.444	0.987325	0.354202	0.868205	0.642676	0.959848	0.981956	0.982908	0.903031	0.839949	0.903653	0.977798	0.823221	0.859176	0.989303	0.989949	0.988858	0.991094	0.985783	0.981116	0.983868	0.963793
FGF7_P44_F	0.9921	0.992109	0.952759	0.988913	0.988719	0.98483	0.96745	0.931003	0.987537	0.976887	0.923428	0.978113	0.988369	0.965707	0.952647	0.953762	0.992638	0.917547	0.974891	0.963184	0.974563	0.992496	0.993389	0.991994	0.987291	0.991921	0.993409	0.991752	0.914908	0.846294	0.938739	0.992659	0.989639	0.989411	0.96799	0.990171	0.968397	0.958175	0.937156	0.960093	0.975669	0.972779	0.95695	0.989672	0.991671	0.954892	0.989592	0.988486	0.991247
FGF7_P610_F	0.956032	0.988718	0.924364	0.984561	0.937249	0.980684	0.966441	0.889551	0.907755	0.944616	0.960589	0.758331	0.806581	0.948345	0.926855	0.868021	0.909431	0.877764	0.93779	0.942608	0.966894	0.973699	0.970236	0.967368	0.930532	0.988778	0.98068	0.982386	0.820383	0.663507	0.917618	0.937396	0.915189	0.856818	0.934044	0.91783	0.943451	0.905026	0.873021	0.97338	0.917021	0.964146	0.914242	0.954873	0.955385	0.943993	0.951417	0.924593	0.948218
FGF8_E183_F	0.980215	0.984662	0.895695	0.780032	0.985054	0.976962	0.989369	0.985389	0.00228208	0.980634	0	0	0.986887	0	0.59289	0.729888	0.550659	0.777291	0.405176	0.666586	0.798513	0.0120396	0.0122106	0.0144051	0.00996645	0.0178111	0.0168017	0.0170274	0	0.00662826	0.0209439	0.0210988	0.0166729	0.0173433	0.0155927	0.00806709	0.0259646	0.0229687	0.00214683	0.018329	0.323072	0.0228805	0.0162543	0.985066	0.966962	0.960013	0.968334	0.974922	0.981471
FGF8_P473_F	0.988495	0.98752	0.475214	0.980034	0.982232	0.983426	0.612185	0.969813	0.606394	0.337292	0.831958	0.984696	0.98845	0.867865	0.528993	0.336234	0.638044	0.329525	0.635289	0.65581	0.972149	0.550394	0.0109223	0.173118	0.0135717	0.0552892	0.0185554	0.0118598	0.00125945	0.00588263	0.0235538	0.0219348	0.0121331	0.00680425	0.029663	0.0057343	0.0207849	0.0248631	0	0.0174699	0.0253299	0.575598	0.0152768	0.98311	0.985178	0.982164	0.982746	0.986908	0.988635
FGF9_P1404_F	0.105638	0.114959	0.0368161	0.137369	0.122679	0.114051	0.154597	0.00987238	0.117582	0.0311244	0.0432452	0.251962	0.0792262	0.0120581	0.063765	0.16595	0.126965	0.0466946	0.131445	0.0651728	0.0194265	0.00808535	0.015137	0.0899869	0.154662	0.0152455	0.0586778	0.017259	0.0448257	0.00816443	0.0749497	0.0719589	0.00887555	0.175692	0.122248	0.00802546	0.0274468	0.107524	0.0125974	0.121231	0.0593813	0.214871	0.0214606	0.0622336	0.214854	0.045929	0.0774028	0.0929365	0.0707509
FGF9_P862_R	0.173472	0.14324	0.322556	0.206393	0.126319	0.129454	0.169066	0.110938	0.318456	0.299094	0.203326	0.168262	0.0844737	0.122794	0.21788	0.231868	0.183608	0.257857	0.185918	0.206705	0.207365	0.224865	0.252211	0.297582	0.242309	0.21839	0.188325	0.174784	0.17588	0.391902	0.241307	0.236325	0.287834	0.232669	0.284312	0.479368	0.371383	0.272765	0.27511	0.232094	0.211891	0.241875	0.277503	0.122794	0.116901	0.234906	0.239264	0.147283	0.232858
FGFR1_E317_F	0.150823	0.0605784	0.05429	0.178316	0.191125	0.171106	0.295596	0.0119673	0.0754337	0.102653	0.153399	0.145415	0.0140244	0.248646	0.161322	0.427356	0.222212	0.0803617	0.214744	0.0136592	0.0132223	0.0109329	0.0111177	0.011561	0.0364542	0.012992	0.14738	0.109696	0.00964534	0.00754209	0.0154818	0.013944	0.0139995	0.00935791	0.0113858	0.00820482	0.155048	0.0182598	0.0097204	0.0151996	0.0134053	0.115138	0.015833	0.117834	0.123639	0.182321	0.162924	0.326161	0.116936
FGFR1_P204_F	0.913135	0.885868	0.692268	0.864606	0.852552	0.990532	0.781472	0.945988	0.67862	0.66596	0.949052	0.954174	0.993288	0.821183	0.750086	0.776794	0.620247	0.712475	0.676136	0.899318	0.728239	0.126141	0.00343043	0.0461605	0.00333671	0.00749076	0.0059476	0.00960158	0.00417691	0.00309953	0.0100686	0.00859435	0.04574	0.00450773	0.0625726	0.138002	0.123549	0.00751292	0.0713033	0.151649	0.00825288	0.00702113	0.00708082	0.960579	0.820005	0.923703	0.839999	0.928743	0.895544
FGFR2_P266_R	0.227905	0.421845	0.0807448	0.173384	0.231893	0.380083	0.0230097	0.560121	0.00956266	0.200352	0.0215187	0.0265274	0.028079	0.0500546	0.161028	0.20327	0.0257874	0.158168	0.0204318	0.407313	0.0812562	0.0250819	0.0236785	0.0362878	0.0347571	0.0258716	0.0196091	0.0185168	0.00765564	0.0142378	0.0331326	0.24443	0.0183475	0.0415547	0.0288778	0.0111463	0.02802	0.0378251	0	0.0667486	0.251072	0.0219044	0.0180064	0.262827	0.0231821	0	0.308251	0.576586	0.0257896
FGFR2_P460_R	0.934333	0.838738	0.64525	0.906317	0.816644	0.918561	0.897098	0.833492	0.885835	0.73317	0.700087	0.579139	0.879846	0.743034	0.807418	0.556749	0.855551	0.86799	0.936534	0.759656	0.844402	0.0239433	0.0336311	0.229252	0.0605241	0.0479649	0.0373418	0.428639	0.0943616	0.0283291	0.0369276	0.0365236	0.226509	0.397687	0.0240687	0.0296754	0.0424954	0.0643078	0.136778	0.0407961	0.0384285	0.0316936	0.0213673	0.906284	0.87477	0.817363	0.830389	0.82347	0.942993
FGFR3_E297_R	0.845988	0.459928	0.368961	0.68943	0.871471	0.787686	0.443153	0.728495	0.505196	0.536909	0.646134	0.537403	0.599964	0.74404	0.571133	0.68359	0.522961	0.4872	0.359511	0.66669	0.468088	0.00652756	0.0894221	0.00780525	0.0106437	0.0127268	0.011869	0.013304	0.108793	0.00460847	0.0164274	0.0136726	0.00958913	0.0112357	0.00904712	0.00661242	0.0186639	0.0159732	0.0978965	0.0134297	0.0141437	0.0112977	0.0114774	0.631682	0.988834	0.973297	0.759448	0.858807	0.746989
FGFR3_P1152_R	0.996679	0.996674	0.7958	0.990292	0.995046	0.995819	0.965718	0.9124	0.875427	0.916709	0.921069	0.904904	0.99656	0.947333	0.914192	0.878427	0.889647	0.863741	0.898088	0.965584	0.993094	0.00903829	0.116244	0.184067	0.0525462	0.249743	0.0110309	0.256434	0.194317	0.00637574	0.017171	0.0132985	0.169731	0.137339	0.0114165	0.120636	0.269193	0.0159005	0.00701881	0.419499	0.0150286	0.0133189	0.0114563	0.96629	0.986848	0.987786	0.992123	0.995937	0.996429
FGFR4_P610_F	0.993051	0.9934	0.869955	0.945417	0.959139	0.992599	0.872421	0.986508	0.933143	0.85319	0.929072	0.937819	0.993208	0.937877	0.878402	0.816721	0.954475	0.882037	0.892018	0.897249	0.959135	0.930782	0.807464	0.969426	0.935604	0.868916	0.944676	0.874006	0.94549	0.78058	0.920475	0.905797	0.822176	0.881225	0.931546	0.931832	0.851359	0.890438	0.910178	0.834271	0.935007	0.977956	0.943098	0.993689	0.993069	0.991912	0.990021	0.93226	0.933139
FGR_P39_F	0.996567	0.99691	0.945086	0.995529	0.962752	0.996194	0.939798	0.981029	0.995443	0.952449	0.918593	0.982258	0.980455	0.938912	0.808224	0.786859	0.77169	0.79072	0.940256	0.996256	0.996568	0.959181	0.995507	0.996538	0.996707	0.997147	0.9785	0.97914	0.963262	0.941223	0.895137	0.993198	0.985294	0.996153	0.991832	0.970579	0.924515	0.943926	0.935716	0.976853	0.949784	0.994443	0.974628	0.983796	0.996085	0.993503	0.993829	0.965332	0.969449
FHIT_E19_R	0.00944258	0.00929351	0	0.00862445	0.00904247	0.0098376	0.0135427	0.014174	0.00997146	0.00985195	0.0132794	0.0167108	0.0143926	0.0131054	0.0216169	0.0200863	0.0191008	0.0211349	0.0220793	0.0134373	0.0137064	0.00965719	0.0103295	0.0129671	0.009877	0.0153136	0.0141274	0.0184837	0.00168129	0.00465261	0.0186493	0.0241508	0.0116653	0.0142054	0.0135357	0.00669409	0.0197691	0.0167547	0.00110513	0.0141695	0.138395	0.0170624	0.0160588	0.0110423	0.0110103	0	0.00781594	0.015177	0.0111863
FHIT_P93_R	0.0037682	0.00580232	0.115368	0.00618166	0.00697214	0.00957094	0.00726642	0.00612756	0.00525337	0.00656764	0.00916938	0.00637216	0.0054009	0.00821173	0.0163034	0.015025	0.0119141	0.0148644	0.0138032	0.0097921	0.0049058	0.00281875	0.00201505	0.0819679	0	0.00517364	0.00264124	0.0097417	0	0.00220893	0.0101421	0.00509242	0.00454182	0.00146919	0.00309586	0	0.00948954	0.00717939	0	0.00646871	0.00868638	0.00116393	0.00809708	0.00570966	0.00737816	0	0.0498857	0.00740808	0.00674826
FHL1_E229_R	0.00047924	0.000956307	0.0299194	0.000952623	0.00300025	0.00370648	0.0011242	0.00177986	0	0.00477834	0.00426023	0.00352177	0.00115875	0.00411671	0.219066	0.0078067	0.00772079	0.00706943	0.00831847	0.00239486	0.00303628	0	0.000389588	0	0.00153539	0.00589135	0.00275378	0.00431811	0	0.00208829	0.00561885	0.00476647	0.125883	0.00100526	0.0019364	0	0.008621	0.00699369	0	0.00584459	0.00483131	0.000633031	0.00414723	0.000743131	0	0	0	0.134763	0.00287543
FHL1_P768_F	0.988312	0.986796	0.899654	0.987109	0.934528	0.866609	0.780414	0.737142	0	0.673446	0.715492	0.814188	0.881266	0.865081	0.612884	0.839869	0.755341	0.741213	0.859988	0.934109	0.886998	0	0	0.237621	0.425423	0.379214	0.000293032	0.00190775	0	0	0	0.00161639	0.222045	0	0.122789	0.333824	0.00537101	0.306055	0	0.60783	0.308658	0	0.00286268	0.81826	0.989789	0.960368	0.950619	0.941631	0.783021
FLI1_E29_F	0.0138169	0.0136443	0.107553	0.0134656	0.0127136	0.0145281	0.0183952	0.0186043	0.0138162	0.0254584	0.0202423	0.0198764	0.0198803	0.072902	0.0659997	0.0342892	0.02916	0.0280095	0.0317117	0.0219039	0.0227064	0.0120121	0.0118312	0.0155056	0.0138795	0.0198975	0.0157626	0.0214437	0.0128459	0.0102861	0.0226448	0.0184194	0.0143213	0.0169267	0.0174438	0.0095185	0.0247694	0.253776	0.00853078	0.0184411	0.210192	0.0159576	0.0148193	0.0163071	0.0125162	0.00831357	0.0142718	0.0201863	0.0192561
FLI1_P620_R	0	0	0	0	0	0	0	0	0	0.100028	0	0	0	0	0	0.00208258	0	0	0.00310229	0	0	0	0.163444	0	0	0	0.168786	0	0	0	0	0	0	0	0	0.463193	0.000832196	0	0	0	0	0	0.00235434	0	0	0	0	0	0.0904625
FLJ20712_P984_R	0.635256	0.461326	0.392094	0.578946	0.497931	0.430295	0.261396	0.00169021	0	0.340434	0.66496	0.368402	0.421001	0.408537	0.401078	0.0785504	0.16074	0.304495	0.0852705	0.704479	0.588804	0.663999	0.473393	0.460246	0.723021	0.376306	0	0.348303	0.374914	0.301588	0.376599	0.570517	0.279328	0.811855	0.625869	0.365121	0.2039	0	0.479795	0.639019	0.22921	0.644553	0	0.594354	0.568328	0.564104	0.511684	0.129529	0.734006
FLT1_E444_F	0.0460257	0.0425668	0.0461719	0.0526123	0.0975328	0.146546	0.123467	0.0066183	0.0555396	0.0430876	0.0697783	0.00609222	0.00547348	0.0066921	0.0845749	0.0804154	0.0864531	0.097099	0.0319893	0.0845449	0.00824839	0.00234557	0.000963866	0.00462001	0.00152655	0.00519423	0.0049377	0.00811057	0.00041683	0.00340014	0.00851729	0.00739295	0.00511439	0.00448029	0.00336174	0.00166856	0.00897091	0.00643451	0.000592612	0.00741955	0.00645948	0.00482224	0.00583259	0.00459296	0.0385861	0	0.0286695	0.0190938	0.0907316
FLT1_P302_F	0.259324	0.129591	0.131196	0.083829	0.101882	0.479012	0.186748	0.537906	0.0675655	0.276705	0.087125	0.227208	0.209277	0.269898	0.247733	0.235298	0.25518	0.428542	0.294275	0.435077	0.384039	0.00128421	0.00113348	0.00260621	0.000384084	0.004071	0.00324302	0.00379244	0	0	0.00430208	0.00498847	0.00190249	0.00155017	0.00200907	0	0.0461009	0.00467007	0	0.00553937	0.00442032	0.00392804	0.00545322	0.475498	0.166478	0.294429	0.395035	0.198195	0.0901521
FLT1_P615_R	0.995706	0.995403	0.943707	0.984428	0.995461	0.957389	0.943441	0.856233	0.959817	0.900843	0.995536	0.885744	0.950181	0.899346	0.940603	0.91115	0.902344	0.89995	0.92405	0.952851	0.995677	0.00767136	0.00774277	0.00831621	0.00860587	0.0117317	0.00918193	0.012759	0.000761286	0.00541719	0.0131647	0.0124692	0.00797217	0.0130788	0.0132142	0.00465964	0.0132875	0.0130957	0.00248155	0.0126798	0.0115582	0.00972848	0.0125728	0.980172	0.995328	0.993574	0.980449	0.992814	0.971195
FLT3_E326_R	0.99297	0.958584	0.760754	0.888835	0.937876	0.990365	0.742667	0.591511	0.841441	0.82344	0.711429	0.97152	0.965048	0.911038	0.923878	0.954076	0.801496	0.819684	0.778804	0.971357	0.802978	0	0	0	0	0	0	0.00338418	0	0	0	0.000673853	0	0	0	0	0.00194231	0	0	0.00199725	0	0	0	0.966331	0.991549	0.97484	0.86977	0.963224	0.930689
FLT3_P302_F	0.0984807	0.0584294	0.0123457	0.0594522	0.000163211	0	0.00364707	0.00114312	0	0.00117819	0.00614808	0.55798	0.00276116	0.00207543	0.00907824	0.112655	0.00797805	0.00788909	0.12568	0.00662164	0.000789504	0.000103238	0	0.00235252	0.000244972	0.00890333	0.0023733	0.189037	0	1.43e-05	0.00836302	0.00436845	0.00588799	0.174072	0.00174646	0	0.0109902	0.00540947	0	0.0052587	0.0037795	0.00399285	0.00229059	0	0	0	0.0785323	0.00103664	0.190015
FLT4_E206_F	0.56078	0.541819	0.32038	0.52416	0.393141	0.954061	0.0721287	0.77534	0.983483	0.274333	0.200366	0.213013	0.448598	0.62412	0.29252	0.383326	0.447061	0.193186	0.562408	0.56569	0.411091	0.00798851	0.0090337	0.0118092	0.0115724	0.651937	0.164185	0.0170124	0.00733577	0.00596249	0.0143266	0.203542	0.0102165	0.123188	0.0121216	0.00321041	0.0171371	0.0162436	0	0.0155002	0.251914	0.0100398	0.00921516	0.576615	0.810653	0.89055	0.695145	0.539589	0.439211
FLT4_P180_R	0.98284	0.976424	0.875194	0.981515	0.960801	0.911709	0.86726	0.995642	0.989802	0.937545	0.958166	0.865053	0.987249	0.98441	0.920392	0.891583	0.890683	0.907092	0.905235	0.927136	0.818011	0.353862	0.0668728	0.198784	0.245052	0.0156309	0.12881	0.14525	0.00965363	0.00723039	0.0190141	0.220483	0.185778	0.011042	0.119421	0.105855	0.0207651	0.137334	0.0135179	0.248403	0.158903	0.162546	0.0151368	0.965908	0.992123	0.983265	0.982253	0.982025	0.981363
FMR1_P484_R	0.408347	0.195751	0.996942	0.209698	0.0999045	0.919672	0.199907	0.581792	0.996318	0.996613	0.294799	0.362069	0.581963	0.513929	0.908905	0.987441	0.855204	0.551958	0.711129	0.741722	0.948039	0.984858	0.970726	0.913783	0.496096	0.36729	0.445806	0.239313	0.673649	0.996958	0.98847	0.439856	0.995294	0.991915	0.729655	0.991902	0.994469	0.360131	0.977179	0.964043	0.146353	0.937044	0.949953	0.241733	0.936373	0.899698	0.982445	0.818989	0.127176
FMR1_P62_R	0	0	0	0	0.000315396	0.00083926	0.00372178	0.00101829	0.00110408	0.00193204	0.00107081	0.00234948	0.00197053	0.0026062	0.0073413	0.00861941	0.00696863	0.00323223	0.00793188	0.00262563	0.00389196	0	0	0	0	0.00255482	0.000648553	0.00341268	0	0.00127493	0.00306555	0.0010234	0.000612283	0.000411051	0.00243653	0	0.00619775	0.00204715	0	0.000658623	0.00135609	0	0	0	0	0	0	0.000232719	0.00235227
FN1_E469_F	0.946307	0.888958	0.592876	0.903546	0.802985	0.853147	0.546808	0.745369	0.759411	0.63441	0.867729	0.72545	0.595616	0.693151	0.721433	0.603205	0.655762	0.686225	0.790416	0.843334	0.761852	0	0.314717	0.269541	0.281058	0.280972	0.319141	0.224817	0.298287	0.571087	0.429424	0.217873	0.337113	0.106894	0.083069	0.268824	0.271393	0.549881	0.137491	0.601596	0.435332	0.450545	0.00591482	0.886424	0.861974	0.849961	0.891007	0.943647	0.76285
FN1_P229_R	0.785691	0.833881	0.551724	0.831647	0.696027	0.974377	0.892267	0.74102	0.723525	0.702627	0.739436	0.920479	0.897517	0.636067	0.709431	0.851234	0.793451	0.798277	0.801898	0.786247	0.72589	0	0	0.00311304	0	0.00112114	0.250629	0.00502892	0	0	0.00694355	0.00412877	0.00322142	0.00059867	0.00307849	0	0.0572453	0.0083522	0	0.00448992	0.00231874	0.00319635	0.00427788	0.691678	0.870347	0.794207	0.640968	0.750362	0.759029
FOLR1_E368_R	0.88765	0.934141	0.808046	0.935336	0.947866	0.94847	0.857931	0.776502	0.74168	0.769978	0.88779	0.895639	0.674721	0.938708	0.84442	0.780687	0.878673	0.877571	0.908335	0.964266	0.859467	0.988216	0.991013	0.988156	0.993851	0.994951	0.99356	0.994939	0.98828	0.987637	0.988171	0.980663	0.983499	0.993197	0.993388	0.956669	0.948471	0.970845	0.957437	0.985267	0.962929	0.994992	0.9204	0.943062	0.931276	0.955526	0.936323	0.91968	0.914005
FOSL2_E384_R	0.893286	0.874796	0.53346	0.835567	0.868508	0.802772	0.940861	0.920104	0.840078	0.814685	0.836721	0.922357	0.882816	0.878787	0.944675	0.87808	0.868828	0.931516	0.924089	0.909998	0.890645	0.88685	0.915858	0.92531	0.958018	0.969152	0.92262	0.961562	0.966153	0.901368	0.932079	0.930505	0.895177	0.944619	0.96257	0.936618	0.947138	0.966673	0.977912	0.911848	0.966057	0.891467	0.934555	0.852662	0.8567	0.942869	0.826926	0.900105	0.900139
FRK_P258_F	0.915034	0.781238	0.535959	0.73858	0.578703	0.594745	0.67538	0.875822	0.723145	0.653292	0	0.365549	0.991307	0.729079	0.691481	0.691013	0.739509	0.71206	0.95181	0.702565	0.499965	0.509217	0.968337	0.860109	0.867132	0.904162	0.858212	0.914622	0.865827	0.000889311	0.482791	0.934003	0.823849	0.866748	0.909873	0.771538	0.815027	0.396381	0.684805	0.876335	0.776559	0.554828	0.942781	0.794019	0.837382	0.791658	0.82967	0.965581	0.712955
FRK_P36_F	0.987998	0.990838	0.686407	0.989049	0.96883	0.867829	0.946573	0.960092	0.334623	0.840715	0.734262	0.589922	0.921065	0.982862	0.894533	0.71988	0.684921	0.714457	0.853674	0.874657	0.992689	0.916323	0.811737	0.725496	0.692236	0.926187	0.561948	0.771619	0.676669	0.368767	0.500015	0.613401	0.582419	0.84306	0.606476	0.656253	0.730041	0.456443	0.792438	0.494775	0.78065	0.346439	0.439508	0.856433	0.990962	0.990688	0.983	0.985332	0.964978
FRZB_E186_R	0.99604	0.995799	0.886962	0.995962	0.957679	0.993198	0.979072	0.984193	0.993461	0.899159	0.942481	0.869926	0.979582	0.995164	0.869621	0.886582	0.918814	0.888746	0.944889	0.99552	0.994673	0.993887	0.842245	0.755832	0.882018	0.585716	0.80307	0.66636	0.873845	0.42035	0.811492	0.660621	0.679377	0.726704	0.832789	0.42217	0.837227	0.730519	0.662991	0.922841	0.784747	0.974712	0.912612	0.995639	0.995047	0.994975	0.993344	0.995165	0.982819
FRZB_P406_F	0.990711	0.991193	0.731051	0.974472	0.951879	0.990795	0.930716	0.985467	0.578329	0.926057	0.875194	0.830225	0.993644	0.984672	0.860374	0.897984	0.837662	0.627549	0.686061	0.870703	0.948355	0.000183177	0	0	0	0.00294441	0.00127756	0.00370404	0	0	0.00711059	0.00449721	0.000183159	0.411465	0	0	0.00909658	0.00452577	0	0.00342326	0.00271045	0.363118	0.00361327	0.993108	0.989944	0.985945	0.982903	0.952434	0.89488
FVT1_P225_F	0.0138878	0.0203092	0.582756	0.010418	0.0436759	0.0134199	0.0137569	0.0130801	0.076745	0.0937733	0.016003	0.0172802	0.0164048	0.0136964	0.0992375	0.0307732	0.0283077	0.0287196	0.0308656	0.0611883	0.0172432	0.0129478	0.0153639	0.0142328	0.0162706	0.156392	0.0158057	0.0195113	0.0203756	0.0868494	0.0233588	0.0229315	0.0300088	0.0144721	0.0188524	0.0117583	0.0251771	0.0215627	0.0173089	0.0165873	0.0190307	0.0129766	0.0131296	0.0160828	0.0108708	0.00691422	0.0231886	0.0168225	0.0148421
FYN_P352_R	0.209318	0.118785	0.574266	0.219114	0.191656	0.367931	0.213728	0.0146817	0.0949816	0.0591867	0.0690885	0.0852728	0.151957	0.0131515	0.165761	0.02602	0.139266	0.0962449	0.0251825	0.121863	0.0203961	0.00886665	0.00848819	0.0119367	0.00914001	0.0137715	0.0125898	0.0167071	0.0106248	0.0129965	0.0163924	0.0148717	0.013616	0.0108104	0.0128267	0.00731626	0.0203046	0.0178469	0.0109465	0.0154402	0.0157358	0.0124239	0.0135702	0.167837	0.261606	0.167896	0.0992887	0.164534	0.149129
FZD7_E296_F	0.908158	0.879983	0.734992	0.853224	0.781188	0.984975	0.782022	0	0.597765	0.680153	0.62618	0.781307	0.585689	0.669863	0.829621	0.672736	0.810739	0.787204	0.917536	0.991371	0.85229	0.00517521	0.00631428	0.00647081	0.0670117	0.00910404	0.0100006	0.00941321	0.000418649	0.00166204	0.0105042	0.0111459	0.00725483	0.00436814	0.00555999	0	0.00960106	0.0101526	0	0.012929	0.0102705	0.0112956	0.00629027	0.842647	0.916194	0.809665	0.546459	0.869205	0.75169
FZD9_E458_F	0.996724	0.989696	0.990013	0.98603	0.970576	0.996802	0.982421	0.875452	0.868113	0.951223	0.933778	0.973185	0.943459	0.981222	0.942452	0.830646	0.90581	0.855798	0.876858	0.964003	0.979692	0.796438	0.709604	0.706099	0.7505	0.648686	0.684323	0.55207	0.490199	0.214803	0.610374	0.671287	0.502033	0.65973	0.633759	0.550238	0.688846	0.201446	0.631137	0.900458	0.620114	0.457446	0.732864	0.966179	0.99604	0.996488	0.993276	0.996615	0.985291
FZD9_P15_R	0.0384263	0.295242	0.072018	0.190918	0.211746	0.00665503	0.013108	0.012393	0.019183	0.014093	0.262388	0.00925738	0.0657947	0.0102335	0.0967272	0.0194489	0.0148596	0.144584	0.0639357	0.11393	0.169315	0.00293831	0.00078418	0.00337632	0.0011546	0.00664857	0.00709042	0.0111995	0.00203229	0.00339246	0.0140558	0.00906958	0.00576934	0.002082	0.00689865	0.000791313	0.0138853	0.0112384	0	0.00683179	0.0102258	0.0098074	0.00851882	0.224266	0.154817	0.0710051	0.0433181	0.272443	0.0218421
FZD9_P175_F	0.860112	0.820203	0.56011	0.789009	0.811599	0.842308	0.841392	0.715407	0.77707	0.686646	0.789609	0.846637	0.992039	0.832627	0.784659	0.791749	0.653295	0.764694	0.735637	0.888347	0.653481	0.12743	0.0652402	0.0550314	0.0807868	0.00906291	0.0801159	0.0104257	0.0320598	0.00519396	0.0561422	0.011364	0.157733	0.0721906	0.0600658	0.105898	0.0505325	0.227613	0.0456459	0.24495	0.189307	0.129894	0.185476	0.871174	0.674702	0.877341	0.893097	0.870772	0.828323
G6PD_E190_F	0.00598977	0.00641924	0	0.00637814	0.00673221	0.00322486	0.00620209	0.00856319	0.00427188	0.00635684	0.00870758	0.0081025	0.00815923	0.00694479	0.0150468	0.0134588	0.0135712	0.0117438	0.0164828	0.0102607	0.0109967	0.00462158	0.00131486	0.0055151	0.00441305	0.00746091	0.00757058	0.00617677	0.00376673	0.000305932	0.00940467	0.00643865	0.00535749	0.000986908	0.00349929	0.389172	0.00983874	0.00336903	0	0.00631014	0.23643	0.00741249	0.0051377	0.0955677	0.00169208	0	0.0769788	0.0997158	0.00432622
G6PD_P1065_R	0.00417301	0.00296982	0.0100136	0.00459277	0.00669861	0.00632386	0.00677147	0.00471049	0.00240034	0.00755871	0.00898168	0.00487555	0.00273943	0.00806824	0.0196463	0.0141745	0.0120279	0.00980427	0.0169636	0.0111535	0.00901681	0.00441293	0.00338786	0.00415498	0.00181294	0.00619109	0.00521654	0.00986596	0.171082	0	0.0121453	0.00817432	0.00630238	0.00329166	0.00577795	0	0.0124352	0.0111564	0	0.00721967	0.0079144	0.006797	0.00791628	0.00485919	0.0036473	0	0.00341443	0.00767834	0.00692693
G6PD_P196_F	0.0042584	0.0035175	0.00448488	0.00615391	0.00743472	0.00605445	0.167995	0.0132484	0.00752575	0.00909802	0.0130629	0.0118124	0.00734647	0.00749691	0.0165726	0.0191632	0.0142969	0.0138752	0.0154358	0.00946153	0.0116131	0.00520041	0.00744117	0.00917958	0.00654229	0.00928518	0.00816598	0.0122488	0.0052452	0.28907	0.0136032	0.0130595	0.00933699	0.00761721	0.0109544	0.00724715	0.0199246	0.0150876	0.183101	0.0109012	0.0128661	0.0127779	0.0153707	0.00615589	0.0047493	0	0.00462259	0.00695596	0.00758731
G6PD_P597_F	0.141457	0.162484	0.0938092	0.121191	0.0920343	0.35417	0.139172	0.0359894	0.288348	0.100926	0.169003	0.118413	0.0997546	0.0798857	0.202127	0.247371	0.157983	0.285747	0.420062	0.105742	0.361352	0.361851	0.251113	0.271385	0.327979	0.329087	0.138142	0.208559	0.138105	0.882183	0.770672	0.149045	0.215657	0.108011	0.212679	0.197781	0.251452	0.186956	0.101659	0.313025	0.279518	0.356471	0.237757	0.158313	0.210658	0.368002	0.172563	0.156454	0.219288
GABRA5_E44_R	0.793319	0.558171	0.308902	0.868704	0.880919	0.320688	0.900788	0.0869199	0.420301	0.311767	0.099487	0.261255	0.315936	0.147447	0.301024	0.0834271	0.385737	0.324718	0.449804	0.0888196	0.703083	0.101183	0.439833	0.216187	0.331868	0.704147	0.330158	0.0870796	0.122356	0.0455498	0.271974	0.428545	0.0614518	0.0790454	0.0872416	0.068923	0.149452	0.0793525	0.434708	0.0785585	0.0888637	0.150796	0.643624	0.774602	0.762262	0.818159	0.727493	0.202591	0.216827
GABRA5_P1016_F	0.973744	0.938152	0.869257	0.962137	0.949455	0.771526	0.821186	0.350921	0.64242	0.698758	0.866627	0.758037	0.992223	0.929571	0.850236	0.860483	0.792698	0.812812	0.821199	0.918564	0.859103	0.00855794	0.203289	0.110923	0.011052	0.0105608	0.0143868	0.205129	0.248796	0.00991689	0.0140247	0.011215	0.00954894	0.00942776	0.0131607	0.00538125	0.0148455	0.0145734	0	0.012502	0.013589	0.0111059	0.00848328	0.592396	0.993295	0.990993	0.949018	0.960067	0.962269
GABRA5_P862_R	0.551831	0.429163	0.411461	0.447744	0.516607	0.661631	0.556524	0.619779	0.0232705	0.567649	0.685034	0.390594	0.0286152	0.635992	0.528422	0.599229	0.443045	0.413572	0.447425	0.707323	0.548353	0.00638122	0.0388393	0.0146223	0.0685621	0.00837991	0.0718392	0.0140048	0	0.00700699	0.0178628	0.0182947	0.0117183	0.0125563	0.00887073	0.00403195	0.0140501	0.0205085	0	0.0255204	0.0190191	0.0162153	0.016875	0.316071	0.586132	0.383985	0.526151	0.522725	0.413019
GABRB3_E42_F	0.991503	0.99107	0.883408	0.933434	0.990023	0.982862	0.952699	0.989235	0.79512	0.684124	0.947823	0.575077	0.941588	0.747417	0.878938	0.680995	0.681768	0.718195	0.57529	0.890812	0.989285	0.00905294	0.00817153	0.00904651	0.00516409	0.0113682	0.0111834	0.0106195	0.00290638	0.00376621	0.0128531	0.0164693	0.101773	0.00768939	0.00954028	0.00395247	0.0149685	0.0147335	0	0.0103971	0.197703	0.00737803	0.0125264	0.991918	0.891886	0.920502	0.945072	0.981027	0.936768
GABRB3_P92_F	0.810465	0.727102	0.538681	0.800693	0.783452	0.900187	0.696617	0.666298	0.691665	0.684758	0.925364	0.544682	0.603726	0.500488	0.514876	0.57513	0.60059	0.433205	0.759631	0.893729	0.704697	0.243868	0.145319	0.134373	0.242137	0.255433	0.157117	0.143836	0.139241	0.323622	0.261885	0.128522	0.187645	0.0852338	0.188796	0.115022	0.279546	0.170475	0.139608	0.169817	0.171755	0.101867	0.180912	0.654352	0.945844	0.824906	0.852143	0.864749	0.579887
GABRG3_E123_R	0.897767	0.8932	0.687789	0.934127	0.88822	0.879335	0.812967	0.632375	0.455914	0.710005	0.753686	0.932405	0.504827	0.771158	0.656946	0.786412	0.776137	0.803392	0.752567	0.909494	0.929308	0.00783864	0.108926	0.0647786	0.0659357	0.0104099	0.0128915	0.0129669	0.00807927	0.24852	0.182273	0.0927247	0.0111498	0.232131	0.0217727	0.00567564	0.017868	0.0198623	0.00394254	0.0148219	0.0132029	0.0127523	0.0108618	0.874024	0.887841	0.840566	0.770331	0.87074	0.801625
GABRG3_P75_F	0.8429	0.807194	0.890517	0.74202	0.838258	0.732586	0.0117169	0	0	0.523026	0.207634	0.391406	0.00188388	0.549991	0.48588	0.453875	0.39224	0.547975	0.117864	0.901059	0.986135	0	0.170792	0.192422	0.10222	0.00676298	0.0022847	0.00539822	0.129653	0.00258948	0.00930419	0.163318	0.172577	0.000381661	0.138121	0.31304	0.0168044	0.313822	0.364625	0.520458	0.153363	0.340349	0.598894	0.624735	0.977169	0.515453	0.978278	0.683811	0.663404
GADD45A_P737_R	0.78177	0.466609	0.159773	0.392991	0.262397	0.0375882	0.371452	0.444616	0.22189	0.113185	0.675518	0.280581	0.0380519	0.272472	0.553953	0.696497	0.313721	0.294909	0.0487862	0.199641	0.499781	0.973895	0.754351	0.772314	0.781529	0.879957	0.728844	0.581505	0.539087	0.253734	0.597973	0.681216	0.781573	0.0762681	0.63006	0.884285	0.655949	0.650473	0.811705	0.368218	0.68919	0.559493	0.747507	0.545783	0.582191	0.807333	0.510259	0.377093	0.579947
GALR1_E52_F	0.973422	0.986563	0.964757	0.985587	0.869447	0.991752	0.971509	0.354178	0.806649	0.956113	0.938384	0.955627	0.992826	0.946872	0.885325	0.823337	0.732139	0.838313	0.747159	0.861969	0.781292	0.473813	0.413117	0.41682	0.245963	0.569458	0.664925	0.482726	0.610149	0.00403313	0.168631	0.317601	0.500073	0.354143	0.348268	0.678096	0.596383	0.742521	0.324043	0.558747	0.674105	0.3132	0.589785	0.988414	0.991299	0.988538	0.989269	0.986559	0.887737
GALR1_P80_F	0.485855	0.579745	0.290324	0.56627	0.815189	0.185442	0.00635543	0.00171201	0.186863	0.641816	0.557206	0.00791076	0	0.552959	0.759013	0.521352	0.54245	0.275396	0.617854	0.6215	0.978545	0.0186573	0.145775	0.0751576	0.0221946	0.0249303	0.163535	0.0248262	0.0175988	0.00522603	0.0223921	0.132097	0.0142509	0.0193782	0.0169977	0.00363882	0.0196161	0.0225991	0.0018238	0.0235353	0.018837	0.020803	0.0139437	0.564882	0.878623	0.589238	0.965699	0.283052	0.40589
GAS1_E22_F	0.0043984	0.00389718	0.0015976	0.00575918	0.00608821	0.00351885	0.0069445	0.00626276	0.00555946	0.00769711	0.00802978	0.00632087	0.00599664	0.00791043	0.0126608	0.0164524	0.0119968	0.013197	0.0139998	0.010485	0.0075482	0.00259687	0.10249	0.00379124	0.0372404	0.00493053	0.00481506	0.00712241	0.00151027	0.00389529	0.00920888	0.0800572	0.00489832	0.00303624	0.00526121	0.00298057	0.0108072	0.00956463	0	0.00668374	0.00701668	0.00385054	0.00574331	0.00484799	0.0039905	0	0.00384016	0.00574123	0.00547842
GAS1_P754_R	0.00432197	0.030593	0	0.00159797	0.00356877	0.00218879	0.00483653	0.00683274	0.00231433	0.00585621	0.00570529	0.00454815	0.00468629	0.00555946	0.0120859	0.0128544	0.0796707	0.00896096	0.0141013	0.00546284	0.278913	0.00351901	0.00246669	0.00652873	0.00375362	0.00751194	0.00538919	0.00839503	0.00164565	0.00292916	0.0105996	0.00820696	0.0067993	0.00460949	0.00502636	0.00318119	0.0126161	0.0106989	0	0.00829983	0.00779493	0.00785233	0.00663617	0.00338209	0.00105084	0	0.00138911	0.00533173	0.0559895
GAS7_E148_F	0.993542	0.992851	0.977003	0.9938	0.990928	0.993186	0.992699	0.981138	0.987808	0.858459	0.994829	0.954271	0.752587	0.954421	0.891236	0.905926	0.964741	0.953371	0.846185	0.952828	0.992843	0.00887378	0.0144537	0.128472	0.0144024	0.0183351	0.0172855	0.0160579	0.00674143	0.00668411	0.0238965	0.021585	0.0159858	0.011586	0.016398	0.012091	0.0247315	0.0202062	0.00246642	0.0176767	0.0193171	0.013836	0.0184896	0.992263	0.993512	0.990269	0.991592	0.99294	0.991873
GAS7_P622_R	0.99491	0.994978	0.986413	0.993561	0.994162	0.99392	0.992591	0.988903	0.972041	0.954742	0.979899	0.994128	0.994308	0.993168	0.985583	0.960526	0.99063	0.990921	0.989842	0.993266	0.986202	0	0.621506	0.393437	0.663924	0	0.446221	0	0.031568	0	0	0.395715	0.681318	0	0.417134	0	0	0	0	0	0.531762	0	0	0.994928	0.979163	0.994263	0.988598	0.993086	0.993317
GATA6_P21_R	0.528841	0.577154	0.428537	0.619702	0.349423	0.765597	0.674931	0.929133	0.05831	0.213391	0.37846	0.677705	0.398404	0.58521	0.756186	0.47111	0.47885	0.599366	0.544177	0.570636	0.684716	0.00750443	0.00674428	0.00983276	0.0744192	0.0129328	0.0104711	0.0137581	0.00547713	0.00578294	0.0146378	0.0135318	0.011619	0.00806959	0.0118545	0.142354	0.115528	0.221859	0.00703824	0.0148396	0.0138311	0.00995285	0.0108526	0.658061	0.587661	0.81909	0.65153	0.592843	0.601607
GATA6_P726_F	0.994294	0.986192	0.984976	0.975333	0.966512	0.993691	0.9679	0.992468	0.87991	0.794648	0.99382	0.827169	0.993707	0.913306	0.865071	0.896334	0.857022	0.899096	0.828294	0.950584	0.994645	0.29247	0.423461	0.360274	0.508331	0.827023	0.515223	0.688745	0.0137963	0.432524	0.485373	0.371705	0.441294	0.0208449	0.308157	0.00839919	0.564908	0.0223418	0.349548	0.39157	0.314809	0.602956	0.0195587	0.99413	0.994334	0.987279	0.969876	0.993129	0.984708
GDF10_E39_F	0.937298	0.833164	0.804877	0.945061	0.76585	0.953786	0.864032	0.352604	0.568625	0.684312	0.8086	0.933446	0.989986	0.86797	0.739985	0.900948	0.860186	0.794535	0.876753	0.793515	0.974427	0.984916	0.463576	0.461932	0.526116	0.494677	0.233231	0.359089	0.513998	0.770072	0.427837	0.531682	0.424214	0.369457	0.43274	0.465294	0.403195	0.639531	0.762237	0.402862	0.74837	0.259342	0.579243	0.897885	0.900832	0.883069	0.947991	0.870965	0.837585
GDF10_P95_R	0.960378	0.959444	0.788642	0.979432	0.981947	0.991769	0.91915	0.679539	0.580091	0.961074	0.899792	0.827003	0.982275	0.92796	0.954255	0.917217	0.933736	0.888322	0.924294	0.960444	0.959808	0.150992	0.800884	0.536464	0.786431	0.586694	0.570284	0.551998	0.238928	0.274473	0.162248	0.207693	0.188186	0.13186	0.67443	0.115642	0.156601	0.402075	0.241262	0.171772	0.311366	0.208874	0.256732	0.970527	0.929151	0.945066	0.984374	0.920463	0.895304
GFAP_P1214_F	0.810665	0.822202	0.700248	0.873849	0.869038	0.922386	0.623637	0.400402	0.692926	0.72409	0.759692	0.782861	0.8449	0.806351	0.715789	0.84834	0.782652	0.742657	0.723338	0.80722	0.895685	0.92184	0.969663	0.942114	0.961739	0.924336	0.915785	0.934866	0.90989	0.762764	0.922586	0.960697	0.950359	0.984026	0.942772	0.85833	0.901368	0.93354	0.925232	0.944731	0.924952	0.864538	0.929412	0.846063	0.857561	0.840617	0.883475	0.885875	0.673335
GFAP_P56_R	0.938762	0.311623	0.246817	0.80155	0.860049	0.638743	0.0352846	0.0559917	0.485963	0.609388	0.567129	0.634468	0.0746912	0.589069	0.37247	0.69391	0.678275	0.331563	0.447987	0.563962	0.0478534	0.0271088	0.185652	0.0193764	0.166477	0.026004	0.319806	0.020987	0.379529	0.0101475	0.0259962	0.173229	0.067344	0.0252171	0.0280827	0.254811	0.332946	0.431034	0.00904227	0.0445107	0.150021	0.0164074	0.0281341	0.84575	0.691808	0.500094	0.828926	0.824545	0.74069
GFI1_E136_F	0.128923	0.00163074	0	0.0052042	0.00308129	0.00456114	0.205676	0.00452276	0.00278518	0.00408028	0.00879494	0.00457932	0.00318985	0.00568892	0.0126551	0.0102959	0.00881381	0.00901613	0.0109868	0.00642999	0.00697282	0.00234783	0.00173808	0.00387361	0.00320292	0.00512323	0.0057666	0.00585033	0	0.00166527	0.0065614	0.00723487	0.00432677	0.0027132	0.291745	0	0.00805068	0.00777742	0	0.0055307	0.00708293	0.00895034	0.00592444	0.00222993	0.00364064	0	0.00288741	0.00455282	0.00513275
GFI1_P208_R	0	0	0	0.0295185	0	0	0	0.00242187	0	0.000201869	0	0.0015512	0	0.00139091	0.00403128	0.00356371	0.0305727	0.00498668	0.005388	0.00129111	0.00254921	0	0	0	0	0	0.000553718	0.00273082	0	0.00155142	0.0025467	0.000918635	0.00230593	0	0	0	0.00367234	0.00503792	0	0.00322231	0.00235642	0.00124454	0.0037955	0.00121981	0	0	0	0.00269797	0.000454058
GFI1_P45_R	0.00394373	0.00468671	0.0810469	0.0497926	0.00457472	0.00340284	0.00713061	0.00608011	0.00298996	0.00602281	0.00644612	0.00493824	0.00515346	0.00545735	0.0118347	0.0100936	0.0121584	0.010609	0.0142118	0.00776254	0.00694195	0.00425682	0.00257033	0.0703356	0.0326107	0.00794432	0.00513388	0.0983796	0.00397562	0.00313523	0.0441737	0.00621006	0.00607209	0.11125	0.0069227	0.00247844	0.0123145	0.114807	0	0.00688769	0.00635872	0.00571786	0.00691513	0.0420802	0.00569475	0	0.0113734	0.00662265	0.00442172
GJB2_E43_F	0.993931	0.994407	0.986228	0.989155	0.990831	0.0119346	0.98156	0.990054	0.991749	0.991063	0.992994	0.855178	0.964183	0.992377	0.954441	0.937878	0.994773	0.961611	0.989337	0.987968	0.988356	0.834646	0.00312063	0.475923	0.00631651	0.00739145	0.753185	0.0153529	0	0	0.0118706	0.0124781	0.544903	0.672005	0.0107332	0	0.012114	0.545582	0	0.0085742	0.496483	0.0107359	0.0114049	0.992752	0.985046	0.99305	0.992162	0.994566	0.992255
GJB2_P791_R	0.339992	0.0304875	0.180434	0.382173	0.0164363	0.547804	0.0223488	0.39214	0.135099	0.397064	0.4389	0.0359674	0.381526	0.253494	0.446051	0.21569	0.360059	0.191499	0.06781	0.31239	0.0203625	0.0288995	0.00790202	0.0191945	0.0197855	0.0249961	0.0344162	0.0171384	0.0148561	0.0195593	0.0171654	0.0128234	0.0112258	0.0139976	0.0335325	0.00401128	0.0692557	0.0167644	0.0111517	0.0128131	0.0776677	0.0166317	0.0205053	0.222269	0.391836	0.837683	0.330678	0.0330679	0.39883
GJB2_P931_R	0.612472	0.660184	0.444163	0.513745	0.660031	0.659492	0.540466	0.822081	0.394222	0.687855	0.639193	0.771922	0.713242	0.851097	0.796438	0.56631	0.470041	0.620829	0.723407	0.313238	0.744067	0.801292	0.357402	0.607688	0.464731	0.0350019	0.596136	0.340285	0.024013	0.0452197	0.0323657	0.144933	0.277202	0.0252953	0.0297443	0.0156685	0.593031	0.0299256	0.432102	0.303042	0.273628	0.503317	0.0191457	0.682992	0.753418	0.838863	0.788295	0.768628	0.802691
GLA_E98_R	0.00433737	0.00438054	0.00588525	0.00414048	0.00544985	0.00640244	0.00563071	0.00949756	0.0063489	0.00925182	0.00701047	0.00914509	0.0098096	0.00780622	0.0139129	0.0142544	0.0133907	0.0124095	0.0185609	0.00775368	0.00942441	0.00273768	0.0041933	0.00605431	0.00591702	0.00661584	0.00787943	0.00799732	0.0017331	0.00275944	0.00918122	0.00745299	0.00615581	0.00341833	0.00573492	0.00289951	0.0130714	0.0125992	0	0.00884173	0.00990498	0.00812744	0.00959977	0.00425492	0.0054555	0	0.00680086	0.00642125	0.00476713
GLA_P112_F	0.00924332	0.00797485	0	0.00812705	0.0100475	0.00934258	0.0198701	0.0129183	0.00869285	0.190868	0.0139717	0.012394	0.0166316	0.00971932	0.015058	0.0186006	0.0134277	0.016392	0.0209592	0.015212	0.0143967	0.00635218	0.01312	0.0127621	0.00816125	0.0203535	0.0113025	0.0131432	0	0.00477056	0.011197	0.00952347	0.00953504	0.0127131	0.014708	0.00232709	0.0147267	0.0185782	0	0.0130814	0.00934265	0.0184133	0.014092	0.012279	0.00570053	0	0.00785189	0.0122007	0.00994243
GLA_P343_R	0.0122102	0.00882973	0.0324059	0.0109023	0.0128638	0.0147393	0.014057	0.0122531	0.00833508	0.0106268	0.0116524	0.0115069	0.0137418	0.0128387	0.0213868	0.0211046	0.018737	0.124167	0.0192574	0.0151135	0.0129744	0.00762875	0.00693362	0.0109071	0.010966	0.0104151	0.010442	0.0141715	0.181701	0.00583584	0.0166525	0.0127912	0.00819139	0.00878459	0.0085563	0.00344452	0.0156196	0.0161186	0	0.0114744	0.0121091	0.0105614	0.0217644	0.0122921	0.00919091	0	0.0100732	0.0129003	0.0130444
GLI2_E90_F	0.995013	0.995139	0.989982	0.994845	0.994658	0.995433	0.957718	0.955774	0.990181	0.993756	0.994552	0.962579	0.98204	0.976035	0.959252	0.976397	0.968955	0.912544	0.945191	0.988258	0.963249	0.515051	0.58077	0.590015	0.788164	0.638198	0.795937	0.717298	0.568071	0.635473	0.652473	0.626835	0.335403	0.620634	0.380244	0.504102	0.614375	0.571551	0.47805	0.35196	0.63409	0.00130824	0.820836	0.994404	0.995041	0.99429	0.992819	0.995246	0.994852
GLI2_P295_F	0.977648	0.971492	0.987199	0.990611	0.960191	0.758186	0.824412	0.995126	0.831096	0.856324	0.806648	0.993624	0.98776	0.960238	0.843403	0.793427	0.833855	0.816011	0.882763	0.82542	0.949809	0.995984	0.988788	0.928202	0.986579	0.995327	0.943604	0.925663	0.84556	0.690863	0.876927	0.938833	0.9449	0.966489	0.881003	0.866346	0.93625	0.827449	0.941411	0.815637	0.96701	0.995847	0.833837	0.992004	0.972109	0.946418	0.991892	0.958454	0.979342
GLI3_E148_R	0.945823	0.955511	0.4657	0.960793	0.971002	0.861077	0.868151	0.925442	0.724996	0.797151	0.927704	0.915619	0.901941	0.806176	0.897174	0.861015	0.838173	0.900412	0.872086	0.948997	0.83598	0.994334	0.988263	0.97444	0.99142	0.972967	0.93884	0.94597	0.903695	0.820675	0.859006	0.950192	0.968728	0.990257	0.944764	0.909965	0.92079	0.946309	0.902921	0.982936	0.93826	0.995778	0.965855	0.939686	0.923039	0.892869	0.954675	0.97903	0.910087
GLI3_P453_R	0.953211	0.824337	0.474499	0.770842	0.822742	0.991785	0.728245	0.716282	0.707423	0.52822	0.894273	0.823646	0.9877	0.99002	0.625794	0.712179	0.831642	0.762794	0.909541	0.910927	0.482734	0.000567325	0	0.00402392	0	0	0.00108898	0.379083	0	0	0.313911	0.0025675	0.264043	0.00481541	0.796477	0	0.285394	0.547562	0	0.00317897	0.00850018	0	0.895183	0.989718	0.813246	0.827851	0.899057	0.981032	0.646163
GML_E144_F	0.746529	0.753529	0.196305	0.405794	0.12095	0.60343	0.575655	0.116079	0.29494	0.573211	0.70835	0.659025	0.526179	0.79813	0.803852	0.0446081	0.689797	0.444366	0.709527	0.188336	0.16134	0.978472	0.974023	0.948985	0.969231	0.996888	0.982802	0.955179	0.947107	0.799309	0.913148	0.981295	0.973066	0.996469	0.981435	0.901664	0.918058	0.962174	0.858685	0.96265	0.97246	0.978953	0.835765	0.772839	0.588209	0.0139195	0.557024	0.469781	0.481443
GML_P281_R	0.989767	0.968064	0.904617	0.958627	0.929253	0.882253	0.931809	0.944351	0.96438	0.919938	0.948399	0.994751	0.83955	0.957978	0.860852	0.683411	0.795453	0.831919	0.881422	0.951132	0.978614	0.579347	0.54433	0.322274	0.2697	0.494518	0.258963	0.240176	0.322712	0.26885	0.355718	0.426585	0.125708	0.337179	0.356345	0	0.307627	0.00783761	0.39424	0.324945	0.301985	0.459207	0.0282593	0.991488	0.955209	0.970556	0.968287	0.966804	0.938387
GNAS_E58_F	0.927633	0.900061	0.557858	0.859289	0.865324	0.800064	0.946851	0.82689	0.000642989	0.812669	0.819236	0.903955	0.892038	0.887652	0.742201	0.399133	0.907822	0.830749	0.897609	0.898713	0.949345	0.538483	0.887181	0.880475	0.846158	0.960194	0.913225	0.898949	0.906016	0.0312523	0.809999	0.95511	0.822611	0.992697	0.921104	0.939965	0.948255	0.95172	0.867395	0.930371	0.599649	0.970266	0.938591	0.867833	0.502217	0.981388	0.865311	0.902994	0.906733
GNAS_P86_F	0.661041	0.581289	0.378281	0.67555	0.564398	0.654818	0.908958	0.589042	0.590252	0.725851	0.861056	0.698898	0.432947	0.669053	0.657597	0.554917	0.573607	0.636095	0.762632	0.984264	0.652119	0.916112	0.791125	0.815119	0.840925	0.819189	0.765604	0.613101	0.756843	0.376961	0.807047	0.823945	0.695334	0.906631	0.806064	0.667513	0.693908	0.639056	0.849746	0.694995	0.789697	0.795105	0.967073	0.751362	0.653358	0.664622	0.580711	0.582576	0.637413
GNG7_E310_R	0.996073	0.996097	0.993047	0.995784	0.995513	0.995936	0.99451	0.981228	0.994881	0.995674	0.996061	0.996307	0.995496	0.995391	0.989753	0.98842	0.995832	0.994556	0.995947	0.996189	0.996133	0.995973	0.995371	0.995876	0.995917	0.996521	0.995896	0.995984	0.996365	0.972181	0.99343	0.995785	0.995336	0.995939	0.995849	0.995353	0.995184	0.994374	0.995602	0.995522	0.99535	0.995849	0.995395	0.995845	0.995602	0.996222	0.995522	0.995906	0.995788
GNG7_P903_F	0.994066	0.968138	0.859437	0.991725	0.862575	0.830913	0.790212	0.518911	0.893669	0.88204	0.853495	0.708827	0.0326967	0.878785	0.820396	0.720366	0.76682	0.878774	0.877132	0.690595	0.926929	0.991587	0.987731	0.992973	0.989541	0.925371	0.946663	0.910594	0.950282	0.71997	0.969111	0.987177	0.991127	0.99028	0.991209	0.992705	0.886846	0.901284	0.887311	0.99243	0.979644	0.99381	0.939652	0.982395	0.978702	0.989471	0.914798	0.860378	0.901447
GNMT_E126_F	0.995615	0.995526	0.947423	0.986757	0.989196	0.973942	0.955885	0.99597	0.940446	0.889402	0.969542	0.971899	0.994244	0.914515	0.802203	0.787678	0.88805	0.867253	0.963861	0.963435	0.996362	0.996995	0.995958	0.996525	0.996239	0.990116	0.996877	0.956329	0.988248	0.787525	0.956219	0.993827	0.975062	0.995935	0.994601	0.984975	0.947058	0.91841	0.946378	0.990147	0.970619	0.996834	0.956037	0.987244	0.97411	0.978319	0.989063	0.990205	0.989961
GNMT_P197_F	0.906234	0.934671	0.808867	0.923119	0.846604	0.905643	0.889121	0.855193	0.873764	0.808244	0.906018	0.910409	0.794331	0.897187	0.845267	0.84877	0.784587	0.778347	0.852834	0.843856	0.952005	0.967755	0.978456	0.98864	0.981182	0.992126	0.975201	0.940465	0.965577	0.856057	0.925602	0.979318	0.956032	0.976994	0.98413	0.933695	0.950193	0.91548	0.913726	0.965972	0.933284	0.985954	0.94782	0.934608	0.99575	0.970176	0.932411	0.932136	0.925456
GP1BB_E23_F	0.909868	0.896121	0.756013	0.886117	0.892552	0.928028	0.905074	0.630715	0.911417	0.835097	0.775103	0.9059	0.836638	0.668011	0.736027	0.725748	0.718987	0.795524	0.806161	0.859526	0.874174	0.00680882	0.0176185	0.0169137	0.00936583	0.0153422	0.00918865	0.013636	0.00883003	0.00746065	0.0933764	0.0144003	0.0134961	0.00946599	0.0129239	0.094183	0.021034	0.0196051	0.00907072	0.0134108	0.0143249	0.0110943	0.0156279	0.905427	0.792703	0.841956	0.877012	0.779077	0.826838
GP1BB_P278_R	0.992629	0.989334	0.968196	0.990053	0.990133	0.992499	0.987009	0	0.979708	0.879817	0.990408	0.990661	0.991724	0.823713	0.915955	0.76015	0.829986	0.947171	0.887681	0.901885	0.927856	0.128696	0.718235	0.743968	0.765744	0.758067	0.418815	0.600956	0.641316	0	0.371041	0.551096	0.751518	0.617971	0.858317	0.916187	0.523603	0.779971	0.74557	0.89864	0.631615	0.63733	0.283757	0.992378	0.993456	0.986506	0.989745	0.9914	0.962791
GPATC3_P410_R	0.995332	0.996132	0.989407	0.99572	0.986828	0.994068	0.971466	0.995193	0.972567	0.976284	0.98373	0.99589	0.975222	0.975551	0.913595	0.888562	0.937543	0.968455	0.96858	0.995516	0.938782	0	0.124755	0	0.058758	0	0	0	0	0	0	0.147978	0	0	0	0	0.129908	0.328221	0.139652	0.302337	0	0	0	0.994104	0.995658	0.99557	0.994049	0.995843	0.996016
GPC3_E72_F	0.0152244	0.207814	0.0470766	0.235067	0.158056	0.0395358	0.0128008	0.02738	0.0196576	0.0937344	0.0182228	0.0124365	0.0176964	0.0170002	0.0400389	0.0360307	0.187827	0.0231572	0.0293813	0.0507051	0.403159	0.012137	0.0191215	0.0292512	0.0256652	0.0231704	0.0255491	0.0249894	0.00724422	0.0155626	0.0164865	0.0247515	0.0200054	0.0128247	0.0240365	0.0106665	0.0436721	0.0187687	0	0.0277341	0.0202955	0.0185938	0.0130356	0.028802	0.362194	0.210817	0.145537	0.0292468	0.099966
GPC3_P235_R	0.106496	0.102756	0.00140081	0.00782115	0.179257	0.00504666	0.070511	0.531393	0.00477926	0.0104272	0.0128574	0.00912364	0.0113782	0.189477	0.103443	0.0265451	0.139772	0.248601	0.0270413	0.0129129	0.0172274	0.00137155	0.0084004	0.00917202	0.00595456	0.0112403	0.0107171	0.0141493	0.00820355	0.00486153	0.0152864	0.0151445	0.00852056	0.00685096	0.0100278	0	0.0199473	0.0128789	0.184768	0.0110035	0.0126724	0.00985511	0.0121527	0.00810971	0.00397415	0	0.00330677	0.010161	0.0108868
GPR116_E328_R	0.995532	0.986128	0.921019	0.994596	0.96734	0.968763	0.979804	0.974424	0.932445	0.964612	0.950801	0.980042	0.989135	0.927515	0.92929	0.875697	0.894995	0.961248	0.980417	0.979882	0.958482	0.993102	0.99647	0.996743	0.996496	0.996866	0.995298	0.966954	0.986708	0.791678	0.950004	0.985675	0.978078	0.996451	0.996392	0.98147	0.982448	0.95915	0.969549	0.97587	0.984202	0.992927	0.978033	0.995937	0.995	0.990349	0.994598	0.98961	0.995105
GPR116_P850_F	0.433014	0.55564	0.421844	0.77679	0.569255	0.703871	0.401629	0.00134655	0.583937	0.424933	0.629785	0.270556	0.000609653	0.453472	0.451925	0.431723	0.536475	0.476667	0.832384	0.465167	0.737943	0.965191	0.994756	0.99543	0.994883	0.992392	0.988351	0.958983	0.959968	0.651163	0.961094	0.99566	0.967115	0.984713	0.971884	0.865367	0.96351	0.956584	0.968863	0.970452	0.961989	0.995954	0.889673	0.492136	0.247208	0.485701	0.254784	0.287006	0.561476
GPX1_E46_R	0.0123055	0.0111307	0.015274	0.012042	0.0109019	0.0101582	0.0128688	0.0126801	0.0129593	0.0106358	0.0124175	0.013148	0.0144002	0.0109201	0.0181003	0.0176239	0.0155127	0.0181841	0.0203823	0.0145412	0.015217	0.00806237	0.00837899	0.00980112	0.00890487	0.00991446	0.0107483	0.0126009	0.00673916	0.00700746	0.0152378	0.0123294	0.0114642	0.0122665	0.0099908	0.00964888	0.0147503	0.0172827	0.00326589	0.0136721	0.0118024	0.00993098	0.0123213	0.0101593	0.00942669	0	0.00892137	0.0166976	0.014134
GPX1_P194_F	0.0139875	0.00943919	0.0113975	0.0172577	0.0109003	0.0106745	0.0131805	0.0135238	0.141057	0.015881	0.022463	0.0275374	0.0130751	0.10068	0.218448	0.265605	0.0232073	0.0283546	0.0232903	0.0198092	0.0196268	0.497536	0.0258642	0.0952094	0.137125	0.0280677	0.0238316	0.0247901	0.0114972	0.0226748	0.0369283	0.0281005	0.0296232	0.0204988	0.030588	0.0152267	0.0385811	0.0399601	0.011298	0.0317479	0.0353015	0.0278869	0.0214233	0.0128906	0.0104612	0.00309519	0.0124268	0.019399	0.0141975
GPX3_E178_F	0.208143	0.375255	0.215701	0.39117	0.509325	0.799707	0.147673	0.232782	0.317357	0.390434	0.226052	0.0350225	0.554736	0.379524	0.410827	0.340765	0.410366	0.342793	0.22466	0.437627	0.0415374	0.0242405	0.213726	0.281566	0.205111	0.404403	0.266612	0.281188	0.0257612	0.013284	0.19533	0.372362	0.245181	0.506694	0.177225	0.379371	0.157739	0.399503	0.347938	0.188572	0.107384	0.353075	0.0249015	0.549768	0.409222	0.424667	0.466493	0.398828	0.165956
GRB10_E85_R	0.511897	0.623727	0.155191	0.457519	0.18173	0.774942	0.193826	0.469961	0.00850604	0.42812	0.544133	0.607689	0.675758	0.372704	0.664964	0.581153	0.591267	0.317288	0.314785	0.663369	0.520113	0.00877912	0.00922512	0.0120541	0.0698211	0.309992	0.0118613	0.0149499	0.00576286	0.00563543	0.0161532	0.0134747	0.0102377	0.0121721	0.0110446	0.00705114	0.0217223	0.0208867	0.00744908	0.0183677	0.0138441	0.238084	0.0102305	0.710221	0.773912	0.876481	0.246837	0.570117	0.503736
GRB10_P260_F	0.303039	0.316412	0.18371	0.419271	0.694717	0.00480375	0.20427	0.404892	0.30488	0.538201	0.51268	0.698973	0.00348497	0.625	0.335531	0.522518	0.415586	0.364662	0.437048	0.466876	0	0.00189551	0.00278631	0.00411492	0.00385589	0.00543662	0.00698899	0.00855717	0.000272766	0.00406297	0.0104283	0.125469	0.00467551	0.00339011	0.00498663	0	0.011396	0.00855777	0	0.00730732	0.00468568	0.0072693	0.00520409	0.360682	0.353499	0.277233	0.579844	0.561534	0.258693
GRB10_P496_R	0.931084	0.950501	0.437921	0.905467	0.941422	0.852562	0.848349	0.992277	0.95577	0.894883	0.952645	0.938662	0.927615	0.987101	0.937005	0.924718	0.883244	0.935928	0.879524	0.916128	0.940971	0.885941	0.876648	0.862582	0.918282	0.82464	0.941024	0.880799	0.933206	0.825692	0.890833	0.925811	0.815178	0.905278	0.81721	0.693087	0.91084	0.909123	0.741538	0.822267	0.736206	0.948192	0.952479	0.833265	0.944858	0.804781	0.942204	0.886818	0.929666
GRB7_E71_R	0.888705	0.904113	0.630659	0.826683	0.86761	0.893356	0.778479	0.482282	0.841355	0.491931	0.792002	0.624401	0.696645	0.793207	0.641558	0.774309	0.652535	0.753207	0.653949	0.957298	0.959864	0.928484	0.862387	0.952542	0.945975	0.940679	0.939878	0.936756	0.882279	0.562701	0.876576	0.904888	0.780763	0.954977	0.915815	0.877724	0.697708	0.855143	0.850612	0.810608	0.810469	0.84621	0.79037	0.939287	0.880242	0.923742	0.815902	0.795458	0.852162
GRB7_P160_R	0.754608	0.936193	0.227818	0.751159	0.778535	0.820831	0.442669	0.983543	0.704343	0.613176	0.900627	0.54905	0.878441	0.703047	0.667486	0.740452	0.555795	0.550698	0.878033	0.883082	0.918359	0.153061	0.968573	0.922906	0.863047	0.930183	0.950334	0.914728	0.856879	0.843677	0.82865	0.980438	0.85453	0.971401	0.894536	0.978114	0.923317	0.915568	0.790589	0.852057	0.86891	0.973471	0.450081	0.889417	0.941542	0.831907	0.866378	0.797248	0.759317
GRPR_P200_R	0.864623	0.8105	0.616895	0.892554	0.894908	0.728503	0.324877	0.267525	0.531286	0.63959	0.07813	0.0829625	0.955853	0.712821	0.27724	0.528972	0.772345	0.80513	0.598563	0.85312	0.474781	0.596156	0.579287	0.681131	0.754503	0.666962	0.322686	0.671115	0.30312	0.733926	0.761894	0.65208	0.777329	0.436293	0.529597	0.555606	0.665957	0.604136	0.573865	0.461168	0.518142	0.687626	0.642096	0.908418	0.872646	0.871818	0.928913	0.905092	0.886418
GSTM1_P266_F	0.655017	0.686286	0.472301	0.669581	0.760395	0.77881	0.480025	0.839939	0.59025	0.519242	0.654447	0.596718	0.815521	0.626802	0.518544	0.831335	0.662713	0.582314	0.774148	0.713739	0.845935	0.931221	0.800558	0.848798	0.8291	0.528582	0.849311	0.783782	0.787424	0.740073	0.846861	0.797767	0.573565	0.541348	0.705025	0.7195	0.838383	0.774987	0.755828	0.767919	0.732136	0.847638	0.851183	0.709005	0.77016	0	0.694124	0.827188	0.625973
GSTM1_P363_F	0.888949	0.936645	0.697972	0.931991	0.959088	0.91431	0.787507	0.974942	0.836126	0.889759	0.940458	0.893987	0.895868	0.856976	0.913949	0.943684	0.888354	0.928033	0.903195	0.921102	0.936161	0.975903	0.996752	0.996924	0.987482	0.983166	0.993646	0.977144	0.994479	0.934747	0.951638	0.974534	0.982558	0.98846	0.992752	0.969985	0.967785	0.974258	0.969615	0.980634	0.968529	0.98593	0.948793	0.932179	0.928322	0.939437	0.943284	0.93205	0.866784
GSTM2_E153_F	0.979847	0.978294	0.697083	0.994534	0.991247	0.927788	0.958572	0.0156267	0.788636	0.875582	0.923281	0.815732	0.909901	0.821283	0.884435	0.684631	0.884209	0.689452	0.848836	0.962111	0.943328	0.790107	0.83995	0.905566	0.901515	0.630019	0.783447	0.670595	0.943764	0.569086	0.684864	0.844419	0.819695	0.666049	0.853947	0.901866	0.765065	0.354068	0.769493	0.715811	0.886782	0.411683	0.00756334	0.978733	0.995878	0.994388	0.945233	0.953025	0.943271
GSTM2_P109_R	0.968471	0.96073	0.66493	0.976863	0.861132	0.940603	0.92538	0.757887	0.809316	0.824361	0.943774	0.991903	0.819832	0.884709	0.900475	0.82217	0.923466	0.765046	0.86731	0.936744	0.802377	0.397493	0.547056	0.782518	0.701769	0.696852	0.794249	0.783937	0.714248	0.796526	0.608329	0.627693	0.643316	0.330937	0.660397	0.804923	0.575923	0.746943	0.582646	0.882449	0.731614	0.588912	0.52248	0.976972	0.909914	0.876416	0.988832	0.979522	0.968627
GSTM2_P453_R	0.930756	0.981238	0.932109	0.970318	0.944778	0.991237	0.943321	0.989608	0.471616	0.839627	0.949027	0.919478	0.958687	0.780872	0.887421	0.831444	0.778218	0.85027	0.92164	0.742871	0.922046	0.994804	0.987863	0.993407	0.995204	0.995778	0.969816	0.975654	0.955288	0.781933	0.906309	0.938209	0.937692	0.988806	0.982946	0.931168	0.940958	0.941974	0.929418	0.843019	0.924511	0.994438	0.825801	0.951255	0.922339	0.993995	0.958839	0.938319	0.907405
GSTP1_E322_R	0.00320941	0.00379581	0.000813781	0.00344375	0.00358409	0.00313004	0.0063992	0.00327651	0.00228645	0.0498894	0.04317	0.00365345	0.00509141	0.00416728	0.011122	0.0123284	0.00996395	0.00928952	0.0134442	0.00688104	0.00709859	0.00560586	0.00480226	0.00602567	0.00603603	0.00598062	0.00830387	0.010324	0	0.00300423	0.0131842	0.00958229	0.00495589	0.00711269	0.00952595	0	0.010644	0.0143142	0	0.00771515	0.00907223	0.00720152	0.00890098	0.00444324	0.00271898	0	0.00106411	0.0594739	0.00470701
GSTP1_P74_F	0.0635634	0.0485883	0.00886079	0.0384662	0.0500921	0.0410937	0.0401033	0.0471692	0.0203272	0.0342044	0.0690012	0.0569518	0.0408797	0.0384336	0.0583862	0.0666908	0.061199	0.0461242	0.069571	0.0518216	0.0443395	0.0231939	0.0264502	0.031694	0.0320214	0.0347522	0.0329865	0.0427706	0.032978	0.015712	0.0428572	0.0360464	0.031814	0.0275871	0.0316303	0.0193032	0.0330417	0.0365833	0.0247794	0.0379898	0.0322143	0.0271752	0.0441479	0.0845992	0.0519711	0.0289025	0.0379137	0.040697	0.0529007
GSTP1_seq_38_S153_R	0.00872273	0.00862051	0.00162701	0.0101334	0.00967655	0.0101	0.0147785	0.0143887	0.00835533	0.0131739	0.0160813	0.0134157	0.0153582	0.0124682	0.0286537	0.0287876	0.0233692	0.024317	0.0276427	0.0156701	0.0192226	0.00847455	0.00841442	0.0126809	0.00682068	0.0198954	0.0128925	0.0187298	0.00801121	0.00561333	0.0165465	0.0148478	0.0111201	0.00589798	0.0118879	0.00721946	0.0240488	0.016144	0.00268806	0.0127234	0.0135429	0.0133949	0.0119354	0.0125264	0.00825839	0.00167227	0.00554379	0.0146432	0.0125869
GUCY2D_E419_R	0.253404	0.125365	0	0.00774606	0.00259246	0.00193425	0.00486651	0	0.000637489	0.248412	0.00997309	0.00387475	0	0.238363	0.00968995	0.00960431	0.0132981	0.0102977	0.014724	0.00648149	0	0.843839	0.632132	0.85889	0.88085	0	0.831324	0	0.485311	0.730208	0.394695	0.833422	0.816161	0.910491	0.712815	0.981916	0.715585	0.000327074	0.709769	0.868994	0.871544	0.984993	0.49469	0.00666928	0	0	0.311417	0.00462352	0.383373
GUCY2D_P48_R	0.353639	0.235906	0.0468727	0.0609687	0.0964346	0.0818252	0.703217	0.205016	0.0642053	0.200453	0.0639072	0.638862	0.0654924	0.270269	0.105523	0.0764373	0.191702	0.0746547	0.0757457	0.10448	0.224648	0.669408	0.0824342	0.0970365	0.164796	0.156558	0.0687499	0.104163	0.158212	0.0532831	0.0996839	0.0859695	0.0740324	0.0765072	0.633974	0.093474	0.0923863	0.0809694	0.0744613	0.115618	0.0700207	0.134444	0.0574804	0.243646	0.0670929	0.181687	0.221962	0.385466	0.374697
GUCY2F_P255_F	0.937553	0.915834	0.754528	0.947805	0.887491	0.754044	0.471894	0.847016	0.686152	0.595791	0.797334	0.869504	0.63464	0.722843	0.632613	0.731946	0.673727	0.763593	0.847795	0.857236	0.795216	0.942177	0.928404	0.978879	0.973981	0.99583	0.8798	0.759207	0.901778	0.918014	0.858373	0.932942	0.926177	0.938879	0.991929	0.729595	0.874807	0.880974	0.80204	0.520702	0.900475	0.958374	0.753448	0.777143	0.694858	0.891145	0.893297	0.835757	0.766227
H19_P1411_R	0.785886	0.879545	0.746417	0.849737	0.932775	0.750982	0.698292	0.864704	0.783828	0.862421	0.952521	0.70655	0.836462	0.806167	0.854918	0.678245	0.825862	0.846294	0.8937	0.780754	0.924122	0.984087	0.747037	0.764399	0.789833	0.363071	0.792305	0.847496	0.749307	0.730943	0.749748	0.690719	0.623416	0.0341824	0.686871	0.840567	0.650849	0.811422	0.82409	0.590688	0.748555	0.908986	0.735264	0.874912	0.930576	0.716126	0.894498	0.850064	0.831986
H19_P541_F	0	0.168218	0	0.0545192	0.155474	0.336078	0.198488	0.388951	0.16805	0.13551	0.00212974	0	0.51974	0	0.126332	0.177533	0.064996	0.0025878	0.151039	0.00409089	0.00442011	0	0.206506	0	0.228216	0	0.187261	0	0	0	0.00383359	0.23834	0	0	0.203755	0	0.00446948	0.425976	0	0.00329494	0.303443	0.00241791	0.529699	0.000848013	0.0681018	0	0.0999301	0.119965	0
HBEGF_P32_R	0.00890382	0.00462068	0.009876	0.00454314	0.00523423	0.00416585	0.00764823	0.00893906	0.00423365	0.00548905	0	0.00704662	0.0048453	0.00545157	0.0174071	0.00914138	0.0140819	0.0121058	0.0165908	0.00906636	0.00680039	0.00300018	0	0.00245352	0.000220406	0.00505871	0.00534852	0.00746305	0	0.0027527	0.0100708	0.00637104	0.00586287	0.00286761	0.413286	0.00263374	0.0095364	0.00656474	0	0.00780216	0.00823613	0.00387329	0.00690218	0.00859207	0.00297333	0	0	0.00567997	0.00445807
HBII-13_E48_F	0.646271	0.543032	0.458666	0.657501	0.647026	0	0.544684	0.984051	0	0	0.354274	0.478014	0	0.305466	0.668008	0.821686	0.665388	0.3502	0.758789	0.0950859	0	0.982119	0.942512	0.966537	0.955804	0.980513	0.979933	0.976918	0.926811	0.777041	0.788277	0.942063	0.938956	0.989501	0.942184	0.984735	0.929959	0	0.912773	0.593924	0.852164	0.921936	0.892492	0.6613	0.529938	0.453092	0.377958	0.578059	0.450636
HBII-13_P991_R	0.890633	0.81534	0.51895	0.759207	0.719201	0.945409	0.819406	0.499045	0.777946	0.843233	0.8071	0.891382	0.922843	0.852927	0.890258	0.7187	0.804949	0.905852	0.88345	0.788711	0.966821	0.939796	0.968753	0.795019	0.85679	0.91298	0.858376	0.86802	0.888312	0.865834	0.812527	0.868039	0.885351	0.873051	0.898304	0.856292	0.905395	0.913091	0.925235	0.892625	0.940678	0.797956	0.955116	0.904306	0.897108	0.906871	0.767798	0.838975	0.901016
HBII-52_E142_F	0.00950288	0.0199868	0	0.0171341	0.0102838	0.00956934	0.0167382	0.140909	0.00400835	0.00978941	0.013834	0.297733	0.10148	0.0135048	0.0272912	0.016258	0.0175775	0.0237306	0.406124	0.0186676	0.0183276	0.00935998	0.0849267	0.0688329	0.00842033	0.0152885	0.0113318	0.0118115	0.38368	0.00353747	0.249414	0.13431	0.128818	0.291921	0.0130803	0.00387421	0.231286	0.0125678	0.120134	0.0110465	0.13248	0.0100236	0.0145347	0.457423	0.0122555	0	0.0108863	0.408154	0.0247734
HBII-52_P563_F	0.896178	0.817205	0.769664	0.843745	0.814391	0.889	0.957514	0.982329	0.250626	0.49107	0.303899	0.46822	0.991891	0.511532	0.585429	0.742067	0.564544	0.51056	0.488115	0.894806	0.988429	0.843592	0.760866	0.705529	0.572539	0.0416805	0.746978	0.681594	0.0356863	0.471381	0.232457	0.409864	0.432825	0.661861	0.472996	0.311954	0.556282	0.23327	0.36895	0.577356	0.573019	0.548703	0.293555	0.969402	0.952264	0.988787	0.859131	0.990707	0.734409
HBII-52_P659_F	0.990273	0.989765	0.954927	0.955029	0.824798	0.965331	0.905524	0.737184	0.927803	0.782936	0.984331	0.606699	0.988641	0.884939	0.840243	0.00759143	0.793929	0.789672	0.844758	0.826584	0.895126	0.983404	0.978819	0.992588	0.982226	0.944853	0.99172	0.933449	0.982068	0.0037792	0.90242	0.949595	0.475722	0.859767	0.954989	0.933362	0.889078	0.558936	0.914381	0.91423	0.928066	0.914975	0.988509	0.990987	0.926208	0.986809	0.990041	0.985175	0.932371
HCK_P46_R	0.941602	0.908403	0.723428	0.990019	0.832338	0.988537	0.81561	0.184391	0.715206	0.779504	0.677768	0.988389	0.991763	0.545769	0.748695	0.906429	0.597664	0.742257	0.746216	0.823524	0.649674	0.00841764	0.00913919	0.0123668	0.0733604	0.0139726	0.0108583	0.0137776	0.00681793	0.00876728	0.0138048	0.013916	0.0126304	0.0102365	0.0133138	0.00816142	0.0216692	0.0166509	0	0.0138587	0.0128845	0.0123439	0.0170769	0.900451	0.831748	0.990492	0.855985	0.749282	0.904041
HCK_P858_F	0.99406	0.994993	0.987666	0.993808	0.985583	0.991398	0.950009	0.981343	0.991438	0.92873	0.960058	0.918228	0.988506	0.96803	0.931712	0.94797	0.938522	0.893389	0.891638	0.95568	0.911988	0.0080892	0.00642252	0.152873	0.00793445	0.0107037	0.30581	0.0116093	0.000901689	0.0106303	0.0136092	0.0123354	0.00810274	0.0108094	0.0100843	0.00263332	0.0175586	0.0163741	0	0.0131554	0.0124502	0.0112061	0.0111082	0.991518	0.993009	0.993843	0.99089	0.993742	0.961048
HDAC1_P414_R	0.0478955	0.00372097	0	0.0366215	0.00460759	0.00281761	0.0889109	0.00430747	0.00419352	0.0597265	0.00632955	0.00549948	0.00512604	0.00589575	0.0725009	0.0120395	0.0102569	0.00943141	0.0946798	0.156421	0.201659	0.208623	0.0031794	0.0630649	0.0638052	0.00854125	0.00580588	0.169443	0.14537	0.00186874	0.00903653	0.06908	0.0403853	0.00609968	0.00669133	0.00148946	0.0110332	0.00862712	0.206403	0.00686172	0.00665084	0.00429264	0.00653913	0.00538902	0.00115652	0	0.00299547	0.00613916	0.00459342
HDAC11_P556_F	0.00300922	0.00152776	0	0.00227723	0.00172783	0.00312356	0.00440423	0.000418717	0.000266178	0.00432855	0.00584927	0.00459854	0.00104789	0.000679688	0.0121637	0.0126642	0.0104644	0.0079753	0.0108646	0.00309199	0.00738873	0.000868243	0.000785534	0.00214682	0	0.00088922	0.00161954	0.00453615	0	0	0.0042619	0.00628717	0.00128263	0	0	0	0.00758394	0.00685796	0	0.00242731	0.00369278	0.00214996	0.00615214	0.00289547	0	0	0	0.00295765	0.00185087
HDAC5_E298_F	0.307561	0.364806	0.241285	0.368833	0.33304	0.221146	0.232804	0.0172474	0.286783	0.31741	0.615239	0.403116	0.204706	0.267741	0.418163	0.295481	0.518497	0.472516	0.453695	0.319394	0.431772	0.505386	0.342234	0.2589	0.346855	0.564465	0.360418	0.475608	0.357358	0.286372	0.321785	0.263849	0.240151	0.552781	0.233879	0.57012	0.310842	0.464833	0.294601	0.3537	0.54349	0.193435	0.647022	0.301065	0.50051	0.294006	0.409187	0.310298	0.341456
HDAC6_E102_F	0	0	0	0.000316022	0	0.000923154	0.332629	0.00098092	0	0	0.00214172	0	0	0.0619944	0.00556155	0.00444564	0.00912714	0.00285641	0.00498787	0.427327	0.00425205	0	0	0	0.458932	0.00216824	0.000846324	0.00403346	0	0	0.00425755	0.00251187	0.000121669	0	0.00137465	0	0.00470306	0.00302304	0	0.00390206	0.00256533	0.00282888	0	0	0	0	0	0	0.224229
HDAC6_P153_F	0	0	0	0	0.000690418	0	0	0	0	0	0	0.00306361	0.000427637	0	0.00619799	0	0.00808322	0.0062754	0.00821539	0	0	0	0	0	0	0	0	0	0	0	0	0.00112807	0	0	0	0	0.0226661	0.00232111	0	0.00302663	0.00181942	0.000642316	0.00357518	0.000809668	0	0	0	0	0
HDAC7A_P344_F	0.884943	0.954898	0.873112	0.898093	0.767504	0.688006	0.527027	0.84812	0.77423	0.77614	0.896953	0.946609	0.644352	0.532201	0.526606	0.478507	0.726337	0.707875	0.673931	0.722333	0.843184	0.993928	0.972409	0.992066	0.98468	0.941659	0.994981	0.821054	0.945875	0.888775	0.825168	0.818671	0.920175	0.992433	0.988801	0.835453	0.866886	0.97657	0.786528	0.942368	0.924945	0.991932	0.635766	0.953063	0.994765	0.94868	0.971803	0.698726	0.720812
HDAC9_E38_F	0	0.062444	0	0.191029	0.155153	0	0.00329676	0.00274673	0	0.00183362	0.00352943	0.564866	0	0	0.0123038	0.0104078	0.00910029	0.00613381	0.159719	0.288974	0.00626383	0.00204892	0.000897658	0.00142062	0.00287614	0	0.00680669	0.00696232	0	0.00142768	0.00232069	0.00710224	0.00213488	0.00193179	0.00133962	0	0.0120575	0.00486816	0	0.0049434	0.00641032	0.00604225	0.00537713	0.0852292	0.089536	0	0.096926	0.0012262	0.00202673
HDAC9_P137_R	0.00050136	0.0147417	0.0344329	0	0.00144556	0.000879051	0.0022726	0.00194224	0.139383	0.00270761	0.00384862	0.00119378	0.00480205	0.00428696	0.00681941	0.00846046	0.0404801	0.0055065	0.00810359	0.00446032	0.00185038	0.00128665	0.00140059	0.00383328	0.00221962	0.0043418	0.00609705	0.00613393	0	0.00403633	0.00741254	0.00610974	0.00446377	0.00201701	0.00258922	0	0.0130441	0.00845398	0	0.00540507	0.00539332	0.00250852	0.00799554	0	0	0	0.000108815	0.000453725	0
HFE_E273_R	0.0565818	0	0.17255	0.0498647	0	0	0	0	0	0.00117377	0	0.000659912	0	0.00170273	0.0845043	0.00263654	0.00123979	0.0006936	0.00345281	0	0.00127289	0	0	0.250886	0.47976	0.546375	0.347258	0.61817	0.450233	0	0	0.375853	0	0.553724	0.352063	0	0.000608537	0.00127028	0.19532	0	0.466762	0	0	0	0	0	0	0.00028861	0
HGF_E102_R	0.00720372	0.00618991	0.0155534	0.00618784	0.00828217	0.00867868	0.00991766	0.0103153	0.00590011	0.00945659	0.0107716	0.00865123	0.00957395	0.0099383	0.0193101	0.0196647	0.0175062	0.0168039	0.0199582	0.0112742	0.0123046	0.712042	0.0980207	0.00782792	0.236519	0.0106055	0.00747612	0.0133749	0.00536163	0.00499104	0.0134985	0.0135199	0.00908946	0.00638714	0.0106346	0.00365867	0.129145	0.0131791	0.0997876	0.113084	0.0124632	0.324302	0.00969029	0.00738941	0.00524138	0	0.0043663	0.00935429	0.00833004
HGF_P1293_R	0.525426	0.461628	0.314655	0.436286	0.154908	0.000461347	0.487585	0.521269	0	0.124754	0.425015	0.419318	0.251598	0.599203	0.197186	0.329696	0.432187	0.65969	0.36509	0.514633	0.409603	0.995115	0.992603	0.993698	0.989403	0.994049	0.965667	0.955458	0.981184	0	0.862059	0.994121	0.947452	0.991533	0.987627	0.935845	0.946371	0.976816	0.902689	0.946988	0.909958	0.984919	0.993987	0.279749	0.644416	0.681014	0.343405	0.312111	0.433484
HHIP_E94_F	0.020046	0.145684	0.253935	0.0135346	0.0143245	0.171855	0.0924687	0.0214367	0.00953462	0.0182162	0.0153893	0.0245757	0.0093421	0.0208027	0.0268407	0.0218127	0.031151	0.0270015	0.0683167	0.0121513	0.0357649	0.0366289	0.0190079	0.0196306	0.0204108	0.0331403	0.0238302	0.0372423	0	0.0277804	0.0312215	0.0297524	0.0224204	0.0167287	0.0298672	0.00982159	0.382306	0.0323869	0	0.0244631	0.0400881	0.0184629	0.0357023	0.00694846	0.00661638	0	0.00338145	0.0212677	0.0126281
HHIP_P307_R	0.0156221	0.0115336	0.0601516	0.0596993	0.0187491	0.0246627	0.0256505	0.0478995	0.0319828	0.019379	0.0226066	0.0138668	0.269308	0.121782	0.0444012	0.163161	0.0881647	0.0407437	0.0292042	0.0197346	0.226745	0.374511	0.363266	0.35391	0.369167	0.0347603	0.158073	0.214757	0.163413	0.0189245	0.146051	0.290184	0.171206	0.0549202	0.182032	0.542659	0.0743936	0.120733	0.302509	0.255711	0.395816	0.0493666	0.136111	0.0122915	0.0228118	0.012709	0.0317322	0.0180055	0.0980534
HHIP_P578_R	0.00254692	0.0344535	0	0.00217933	0.00568359	0.00226658	0.00418856	0.00855586	0.00044791	0.00298081	0.0369628	0.213141	0.0013181	0.288671	0.0121002	0.0129009	0.0134407	0.191119	0.00918955	0.00576127	0.00154065	0	0.978766	0.890482	0.925576	0.73533	0.740249	0.70668	0	4.95e-05	0.581573	0.688046	0.549818	0	0	0.405174	0.344997	0.00672117	0.480592	0.436476	0.798975	0.24974	0.540879	0.00395488	0	0	0	0.00147356	0.00477575
HIC1_E151_F	0	0	0	0	0	0.640861	0	0	0	0	0	0	0	0	0	0	0	0	0	0	0	0	0	0	0	0	0	0	0	0	0	0	0	0	0	0	0.00975911	0	0	0.565577	0	0	0	0	0	0	0	0	0
HIC1_P565_R	0.00727358	0.00902269	0	0.0262669	0.00915503	0.0124951	0.00987377	0.0113239	0.00706789	0.211576	0.0168798	0.0101386	0.014152	0.0136394	0.0199723	0.0101893	0.169969	0.0171558	0.0249041	0.0210564	0.0231461	0.0147909	0.0143053	0.0223868	0.0204218	0.0336455	0.0213687	0.0230301	0.00558343	0.00498874	0.180835	0.0305839	0.0170761	0.0236182	0.0207814	0.00888255	0.034818	0.0302393	0.00556664	0.0169063	0.0242945	0.0106968	0.00951706	0.0134781	0.00948114	0	0.00684344	0.0138787	0.0103236
HIC-1_seq_48_S103_R	0.990359	0.992315	0.138486	0.989571	0.982554	0.952133	0.958567	0.991606	0.660657	0.662997	0.985863	0.966069	0.953312	0.990732	0.932269	0.926263	0.985821	0.980715	0.989124	0.979472	0.96715	0.992733	0.992858	0.99121	0.971957	0.993413	0.992449	0.99338	0.99476	0.712465	0.904427	0.992251	0.879892	0.972695	0.989523	0.928553	0.931637	0.877037	0.944176	0.992102	0.993559	0.992587	0.991624	0.920994	0.976247	0.991777	0.886083	0.992048	0.991102
HIC2_P498_F	0.992343	0.99321	0.971208	0.99283	0.98786	0.990814	0.990689	0.83803	0.612543	0.821404	0.803498	0.987907	0.00614697	0.942297	0.872881	0.59543	0.733521	0.694256	0.760177	0.684928	0.400048	0.00604444	0.00515372	0.00882095	0.00641623	0.0113121	0.0101345	0.0137839	0.00639416	0.00319067	0.0156357	0.0116988	0.00980224	0.00714711	0.00880676	0.00461751	0.0160858	0.0149207	0.00514626	0.0627012	0.0116123	0.0105517	0.0092185	0.98966	0.990911	0.989045	0.98608	0.990425	0.984688
HIC2_P528_R	0.449768	0.817987	0.299597	0.685646	0.531574	0.907956	0.196269	0.737983	0.57574	0.538349	0.509559	0.700015	0.978348	0.0502372	0.0686591	0.447496	0.23705	0.0491176	0.472953	0.868977	0.316614	0.00510522	0.00574631	0.00765371	0.00741366	0.00959943	0.00717805	0.0124072	0.00401958	0.00398009	0.0127022	0.0125393	0.00793662	0.00553362	0.0090995	0.000655186	0.0168178	0.0145248	0.00226424	0.0102286	0.0118786	0.0101219	0.010082	0.922565	0.792951	0.548647	0.712769	0.934764	0.691833
HIF1A_P488_F	0	0	0	0	0	0	0	0	0	0	0	0.358507	0	0	0.106865	0	0.0010061	0.00104843	0.00577078	0.0400874	0	0	0.293563	0	0	0	0	0	0	0	0	0	0	0	0.00868457	0	0.362875	0	0	0.536733	0	0	0	0	0	0	0	0	0
HLA-DOA_P191_R	0.353179	0.323798	0.110135	0.310621	0.0580576	0.0402042	0.0310058	0.0634339	0.346166	0.0311985	0.0997583	0.0850447	0.038817	0.405682	0.380249	0.0386975	0.0451597	0.492694	0.562409	0.0383622	0.3855	0.0640138	0.81711	0.966503	0.848656	0.978753	0.916963	0.956355	0.831368	0.793058	0.756779	0.868618	0.902993	0.932442	0.804844	0.948558	0.877897	0.949088	0.942316	0.791104	0.901536	0.895879	0.86873	0.31775	0.411792	0.00315164	0.0335491	0.0918645	0.565944
HLA-DOA_P594_F	0.408488	0.319644	0.105767	0.650124	0.586601	0.142454	0.0314143	0.0266534	0.187052	0.389336	0.331446	0.484419	0.609397	0.414688	0.460966	0.345612	0.50919	0.398515	0.359112	0.375177	0.61899	0.918869	0.976841	0.943099	0.930041	0.992956	0.883063	0.958199	0.868258	0.849435	0.835618	0.9228	0.942343	0.928472	0.747196	0.968669	0.910899	0.708425	0.919506	0.722006	0.946288	0.824597	0.749291	0.607972	0.777253	0	0.359842	0.510917	0.40612
HLA-DOB_E432_R	0.90614	0.973849	0.678916	0.92525	0.889758	0.613897	0.696389	0.0113198	0.783547	0.874647	0.968364	0.684085	0.751035	0.74707	0.736006	0.834877	0.611559	0.688886	0.693385	0.688774	0.77907	0.958614	0.995003	0.986459	0.980748	0.864847	0.985703	0.972396	0.939646	0.632185	0.816861	0.969947	0.930077	0.980543	0.94664	0.908189	0.89589	0.857055	0.864576	0.908691	0.963128	0.985444	0.978377	0.967865	0.949832	0.893187	0.925218	0.822416	0.953232
HLA-DOB_P1114_R	0.993408	0.947344	0.779246	0.957916	0.991186	0.989184	0.894794	0.989642	0.990162	0.591881	0.754832	0.794533	0.287241	0.986403	0.677272	0.607892	0.752867	0.717423	0.610833	0.622715	0.643804	0.993751	0.993077	0.989651	0.991583	0.994348	0.982447	0.894717	0.989957	0.634886	0.906083	0.966368	0.836072	0.622362	0.936279	0.877075	0.817359	0.894944	0.867669	0.875988	0.863434	0.877745	0.012522	0.991869	0.989078	0.991736	0.983592	0.667397	0.986988
HLA-DOB_P357_R	0.986508	0.987754	0.682736	0.983157	0.984734	0.989561	0.732713	0	0.97748	0.980351	0.978255	0.986388	0.988564	0.981342	0.989891	0.894915	0.973659	0.883316	0.849174	0.905862	0.976032	0.991634	0.994621	0.993514	0.993291	0.992416	0.991445	0.992484	0.989412	0.970822	0.965399	0.994301	0.987747	0.992529	0.988905	0.989496	0.9924	0.973974	0.98243	0.979513	0.982618	0.993172	0.992731	0.986487	0.987139	0.980392	0.984912	0.985268	0.988588
HLA-DPA1_E35_R	0.967369	0.982995	0.525486	0.987191	0.981478	0.928356	0.893855	0.836954	0.965368	0.975192	0.927383	0.935942	0.875123	0.874162	0.947286	0.960111	0.935157	0.925571	0.949773	0.910011	0.958919	0.995878	0.996241	0.995733	0.995609	0.995737	0.995737	0.995142	0.970243	0.972962	0.948963	0.988495	0.965017	0.988448	0.979134	0.990221	0.985748	0.96999	0.972839	0.979228	0.982936	0.994975	0.95289	0.932723	0.962798	0.791663	0.969022	0.968995	0.93439
HLA-DPA1_P205_R	0.561922	0.655422	0.119398	0.717391	0.640894	0.309877	0.62882	0.0273222	0.263961	0.400663	0.644659	0.663875	0.437883	0.531249	0.453101	0.754341	0.581883	0.720235	0.631523	0.630455	0.258647	0.780819	0.709519	0.725029	0.870753	0.797731	0.693316	0.800621	0.721976	0.507297	0.701924	0.673604	0.81264	0.863332	0.599964	0.897536	0.768556	0.732062	0.557453	0.829875	0.790686	0.668009	0.650567	0.693983	0.565263	0.70068	0.585484	0.742297	0.615658
HLA-DPA1_P28_R	0.664101	0.586686	0.0454791	0.454556	0.463811	0.473976	0.570501	0.00801241	0.347747	0.323285	0.601175	0.00185885	0.754542	0.300648	0.206896	0.469357	0.330097	0.221966	0.757692	0.685841	0.595832	0.000209946	0.17393	0.534349	0.645611	0.463088	0.28564	0.306637	0.420929	0.485065	0.242325	0.568992	0.219882	0.00326868	0.391926	0.485857	0.554204	0.770773	0.5569	0.631273	0.694802	0.377053	0.00622723	0.728245	0.656342	0	0.594812	0.39183	0.550426
HLA-DPB1_E2_R	0.518679	0.191025	0.0659368	0.580555	0.241492	0.263532	0.0317759	0.0211722	0.025834	0.312073	0.331197	0.030008	0.0499425	0.532915	0.025101	0.659468	0.271488	0.389059	0.291307	0.308379	0.521955	0.029521	0.518894	0.645041	0.499926	0.211028	0.189319	0.784963	0.297289	0.0214866	0.688715	0.235083	0.44111	0.833862	0.380035	0.69742	0.271897	0.430118	0.684715	0.0495513	0.55801	0.3561	0.312096	0.28184	0.0203456	0.244046	0.0264965	0.281069	0.260989
HLA-DPB1_P540_F	0.959546	0.928767	0.877219	0.957412	0.950299	0.915346	0.862559	0.83469	0.974446	0.902866	0.906015	0.332732	0.929623	0.874148	0.841158	0.965173	0.912053	0.923259	0.872479	0.961414	0.972688	0.996628	0.996105	0.996308	0.990916	0.995716	0.996694	0.98679	0.966382	0.919544	0.987585	0.992469	0.995697	0.995397	0.990575	0.979512	0.968001	0.949853	0.980109	0.991828	0.987077	0.996209	0.994054	0.879098	0.956377	0.937032	0.985608	0.943711	0.944999
HLA-DQA2_E93_F	0.932508	0.77494	0.407964	0.805246	0.73634	0.990073	0.826675	0.777059	0.631416	0.603583	0.884605	0.599085	0.744109	0.652752	0.547069	0.359458	0.474869	0.518066	0.558332	0.794937	0.688892	0.893283	0.971971	0.946909	0.939779	0.975711	0.828744	0.935097	0.931618	0.751556	0.824739	0.86906	0.891065	0.994403	0.929079	0.917757	0.848821	0.845343	0.719474	0.838816	0.780258	0.937001	0.904464	0.698072	0.791381	0.740436	0.933838	0.702595	0.699608
HLA-DQA2_P282_R	0.815412	0.854682	0.696796	0.726673	0.816791	0.761329	0.690253	0.915881	0.937774	0.83878	0.901916	0.733171	0.832016	0.880992	0.794506	0.802665	0.817903	0.693942	0.584572	0.914397	0.961565	0.989528	0.989952	0.9905	0.987482	0.99123	0.990616	0.991796	0.993798	0.708763	0.923731	0.954931	0.944835	0.989378	0.969612	0.950932	0.969057	0.962913	0.950927	0.78837	0.735285	0.985787	0.96141	0.754289	0.345116	0.741489	0.865275	0.844914	0.855983
HLA-DRA_P132_R	0.429043	0.222186	0.151803	0.112902	0.14147	0.590167	0.243379	0	0.519481	0.305607	0.196313	0.00549698	0.599292	0.328026	0.445822	0	0.38001	0.442355	0.000946162	0	0.467664	0.621805	0.839752	0.895435	0.909824	0.883296	0.924171	0.909796	0.913621	0.652589	0.897578	0.899652	0.780279	0.835668	0.944556	0.902152	0.860008	0.908239	0.815506	0.627727	0.846707	0.875788	0.931126	0.305167	0.185422	0.408142	0	0	0.182563
HLA-DRA_P77_R	0.613129	0.51772	0.293326	0.391171	0.570643	0.560703	0.675593	0.742018	0.330616	0.421495	0.533052	0.695816	0.619636	0.733288	0.291035	0.366645	0.266041	0.571362	0.563283	0.559724	0.327293	0.659431	0.523022	0.660967	0.83208	0.723603	0.775222	0.614799	0.726357	0.306664	0.664764	0.669363	0.481786	0.734071	0.570026	0.553188	0.387428	0.665972	0.529695	0.596525	0.722062	0.63204	0.644486	0.717673	0.614587	0.48488	0.386465	0.697495	0.565571
HLA-F_E402_F	0.994905	0.995113	0.986504	0.995384	0.993704	0.994036	0.979521	0.99438	0.942938	0.962202	0.975993	0.986316	0.995704	0.994236	0.962073	0.97799	0.941602	0.921488	0.941655	0.993901	0.994221	0	0.789914	0.734074	0.853489	0.92038	0.72994	0.823888	0.159069	0	0.712764	0.646895	0.970326	0.649715	0.543838	0.667318	0.770537	0.514602	0.868709	0.731339	0.91172	0.798519	0.861323	0.994352	0.992887	0.981041	0.993146	0.995495	0.994328
HLF_E192_F	0.429085	0.479072	0.184519	0.638677	0.553452	0.715201	0.7165	0.636459	0.745676	0.489293	0.413425	0.173404	0.739628	0.405931	0.269983	0.607759	0.351882	0.546797	0.583101	0.407489	0.488362	0.00790477	0.00838071	0.0282089	0.0144367	0.0206606	0.0105326	0.0141587	0.00702601	0.0129435	0.017892	0.013627	0.0125069	0.0130495	0.0159876	0.0153467	0.0157653	0.014334	0.00682351	0.0130011	0.0110163	0.0111141	0.0126971	0.713152	0.77165	0.602787	0.637066	0.654246	0.541593
HOXA11_E35_F	0.990798	0.995082	0.965406	0.993705	0.946806	0.994117	0.853448	0.992939	0.942514	0.802433	0.865435	0.873842	0.634593	0.927892	0.802283	0.892642	0.725875	0.772224	0.792759	0.858517	0.934207	0.00227302	0.00431129	0.00511506	0.00391256	0.006384	0.00531719	0.00898221	0.00632031	0.00537369	0.00864596	0.00737209	0.00723457	0.00195094	0.00586064	0.00263762	0.109591	0.0111146	0	0.00796068	0.0093817	0.00648135	0.00817611	0.974244	0.995028	0.988368	0.96722	0.99292	0.94171
HOXA11_P698_F	0.992393	0.990896	0.61625	0.932334	0.914133	0.949928	0.809711	0.993194	0.0171952	0.893072	0.945798	0.910493	0.75768	0.924185	0.890791	0.894381	0.801627	0.748137	0.473137	0.992853	0.780819	0.0111786	0.0135742	0.0131743	0.0137545	0.0247458	0.012839	0.0174987	0.00901784	0.0125858	0.016318	0.0151908	0.0112485	0.0159191	0.018455	0.0100454	0.0202354	0.0156252	0	0.0204127	0.0141491	0.0185488	0.0181576	0.923203	0.99204	0.988646	0.940267	0.931816	0.967121
HOXA11_P92_R	0.166112	0.1622	0.185297	0.200547	0.180159	0.263114	0.480859	0.0131906	0.181912	0.276101	0.00918679	0.00900573	0.00954054	0.051107	0.076678	0.235603	0.295046	0.265692	0.369223	0.291744	0.0108784	0.00704015	0.00730903	0.00661797	0.00738432	0.205999	0.00950345	0.0101208	0.00430935	0.0057096	0.014828	0.106019	0.00873424	0.173753	0.0102507	0.00341189	0.0155905	0.0179299	0.00222254	0.0141685	0.0112516	0.00786909	0.0110766	0.197517	0.230141	0.45175	0.205203	0.276495	0.333334
HOXA5_E187_F	0.994026	0.994891	0.947763	0.992953	0.993645	0.993802	0.903941	0.932216	0.868892	0.839119	0.97679	0.866442	0.994046	0.949845	0.96865	0.880754	0.875293	0.921198	0.800717	0.994969	0.894551	0.00242464	0.00313667	0.00561726	0.00542927	0.00422157	0.00692277	0.00832986	0	0.00193986	0.00973111	0.00583883	0.00583243	0.00459446	0.00547944	0	0.00856664	0.00945322	0	0.00494312	0.00751609	0.00497419	0.00637547	0.994251	0.994866	0.992267	0.991586	0.994654	0.987013
HOXA5_P1324_F	0.967021	0.771102	0.721674	0.962521	0.94586	0.974492	0.568891	0.969425	0.168948	0.376795	0.544137	0.591156	0.42244	0.728772	0.35824	0.214195	0.228418	0.238259	0.190858	0.283132	0.164793	0.950126	0.97849	0.824238	0.958701	0.965782	0.883323	0.537984	0.554737	0.180399	0.446994	0.614414	0.360284	0.837974	0.952147	0.838376	0.462501	0.773192	0.562412	0.731357	0.640067	0.778333	0.945954	0.971617	0.965723	0.363352	0.925939	0.969411	0.518538
HOXA5_P479_F	0.985287	0.989857	0.918142	0.970386	0.931689	0.985729	0.332046	0	0.98782	0.929899	0.666792	0.555016	0	0.55474	0.588961	0.703512	0.862784	0.628271	0.920191	0.962923	0.86899	0	0.341534	0.358922	0.511158	0	0.551507	0.459556	0	0.0619942	0.481294	0.594554	0	0	0	0.783178	0.202157	0.542249	0.439063	0.607763	0.259549	0	0	0.969691	0.8814	0.977321	0.896953	0.847368	0.852328
HOXA9_E252_R	0.0202969	0.110746	0	0.0282371	0.0356033	0.0295345	0.476036	0.0422319	0.0338416	0.0206966	0.0444965	0.0342048	0.0177589	0.0387131	0.0343855	0.0303313	0.041266	0.0514751	0.039939	0.0337962	0.0246821	0.114677	0.0314053	0.174705	0.0687853	0.0406808	0.0207722	0.0250743	0.00565765	0.0266331	0.0267949	0.0190895	0.0368495	0.0424018	0.0273778	0.00751276	0.0529688	0.0355892	0.0141784	0.0409643	0.0318211	0.0376066	0.0480847	0.0289287	0.0464984	0.00591812	0.0670523	0.0428771	0.0431845
HOXA9_P1141_R	0.012706	0.0115301	0.00182165	0.0180459	0.0123107	0.0201104	0.0202757	0.0170558	0.0123763	0.0147006	0.0231451	0.0251539	0.0144282	0.0201336	0.0272716	0.0272333	0.0230543	0.0544232	0.0258035	0.0193765	0.0225592	0.0341375	0.13286	0.0213702	0.0277058	0.0291134	0.0222744	0.0302114	0.0294951	0.0124782	0.158388	0.0301363	0.0706342	0.0247447	0.0369665	0.205455	0.0389226	0.0356638	0.0232683	0.0279183	0.0325266	0.0353608	0.0289134	0.0136246	0.0140147	0.0247665	0.0207292	0.0195879	0.0146423
HOXA9_P303_F	0.00250072	0.00251141	0	0.0033012	0.00426643	0	0.00405792	0.00469225	0.00187844	0.00392426	0.00411297	0.0039732	0.00349607	0.0037387	0.00988643	0.0122142	0.0107564	0.0051186	0.0108616	0.00533725	0.00599417	0.00195777	0.00171584	0.00201389	0.0492586	0.00233527	0.00387497	0.00396265	0	0	0.00702299	0.00406427	0.00183474	0	0	0	0.00672171	0.00665332	0	0.00485818	0.00674022	0.00374365	0.0037365	0.00105164	0.00159351	0	0	0.00311692	0.00243648
HOXB13_E21_F	0.993899	0.994807	0.970994	0.995402	0.979264	0.995104	0.81442	0.8624	0.992356	0.911665	0.773754	0.914084	0.870307	0.940562	0.806493	0.826944	0.652209	0.680905	0.786547	0.935922	0.837014	0.00119588	0.0676131	0.00164403	0.000785191	0.00388877	0.0691325	0.00479777	0	0.00153001	0.00660491	0.155695	0.00205336	0.00237243	0.00327905	0	0.00707206	0.00479523	0	0.00458607	0.00368437	0.00275378	0.00364225	0.994693	0.994361	0.994181	0.993778	0.995048	0.909011
HOXB13_P17_R	0.99437	0.99545	0.903464	0.984568	0.981973	0.995206	0.946398	0.996144	0.987466	0.709116	0.830035	0.722021	0.907139	0.983077	0.898606	0.896086	0.837271	0.72617	0.876523	0.841267	0.71598	0.00195853	0.000724531	0.375758	0.245312	0.0085802	0.00263854	0.570424	0.336601	0.369677	0.0102018	0.00856702	0.206693	0.282642	0.00454251	9.41e-05	0.215634	0.0106053	0	0.268031	0.423052	0.00680426	0.0067673	0.995499	0.995581	0.994813	0.993398	0.995567	0.967544
HOXB2_P488_R	0.440342	0.42114	0.168529	0.377547	0.240552	0.00604929	0.284803	0.412395	0.506101	0.269419	0.59122	0.528297	0	0.31343	0.441971	0.259257	0.262679	0.441508	0.387262	0.415782	0.411768	0.995477	0.992345	0.994635	0.981675	0.994682	0.990213	0.912748	0.678856	0.935764	0.826067	0.957484	0.993526	0.971707	0.96578	0.93072	0.900688	0.895243	0.952889	0.884588	0.875726	0.914331	0.890029	0.140761	0.620384	0.755617	0.43462	0.236289	0.363971
HOXB2_P99_F	0	0.113748	0	0	0	0	0.215602	0	0.000394944	0.00101242	0	0	0.00235663	0.274098	0.00232054	0.228739	0.00559538	0.00218913	0.217697	0	0	0.931117	0.991198	0.921165	0.927305	0.779661	0.906387	0.897225	0.624238	0.287644	0.76738	0.953365	0.891501	0.976495	0.899327	0.933498	0.838589	0.774578	0.874799	0.730173	0.795529	0.834587	0.799322	0	0	0	0	0	0.00263067
HOXC6_P456_R	0.931473	0.990784	0.574893	0.990208	0.713775	0.992921	0.992023	0.989396	0.0419687	0.737641	0.878282	0.868112	0.989971	0.795406	0.697314	0.907078	0.699877	0.727667	0.798781	0.8303	0.732933	0.0341143	0.446489	0.189066	0.0415591	0.244306	0.371923	0.72054	0.687471	0.0244479	0.406357	0.111965	0.230153	0.620736	0.0431615	0.387499	0.262479	0.392297	0.0694183	0.424137	0.595353	0.0341699	0.163616	0.992022	0.993908	0.977161	0.859157	0.989224	0.877389
HOXC6_P585_R	0.633723	0.377076	0.146199	0.459574	0.310136	0.000970998	0.669593	0	0	0.256332	0.371361	0.24341	0	0.0977953	0.255013	0.310182	0.38737	0.103055	0.456663	0.217282	0.776138	0.000813752	0.443139	0.151229	0.102071	0.348629	0.361482	0.00445397	0.196834	0.350668	0.388672	0.133292	0.186964	0.000868323	0.00151587	0.15013	0.192237	0.12721	0.238922	0.251436	0.256879	0.00218351	0.236242	0.747913	0.354461	0.358679	0.294006	0.671223	0.27959
HPN_P374_R	0.990356	0.953438	0.949206	0.970482	0.980379	0.972999	0.81927	0.890664	0.345023	0.944574	0.949877	0.45449	0.743941	0.948839	0.818815	0.754056	0.625486	0.820777	0.810793	0.702758	0	0.804054	0.504865	0.729617	0.679691	0.649533	0.511357	0.00701783	0.570399	0.519237	0.329409	0	0.568187	0.0308419	0.66875	0	0	0.70957	0.848055	0.651564	0.122223	0.848376	0.00133925	0.936863	0.815634	0.92651	0.957926	0.981054	0.705341
HPN_P823_F	0.990376	0.995629	0.985157	0.993153	0.950842	0.994408	0.905961	0.884902	0.763836	0.739395	0.958117	0.928406	0.733909	0.918331	0.745492	0.856841	0.818287	0.846519	0.820506	0.97804	0.992645	0.995166	0.876132	0.976969	0.972241	0.83844	0.867859	0.694618	0.917662	0	0.86999	0.921165	0.738717	0.962008	0.929368	0.806442	0.807855	0.946882	0.835232	0.908226	0.919799	0.915362	0.865737	0.994786	0.995038	0.964673	0.990216	0.955951	0.950465
HPSE_P29_F	0.0156318	0.0531947	0.0239275	0.01742	0.087425	0.0177798	0.158364	0.0327241	0.0146924	0.0165123	0.0228485	0.0514757	0.0254454	0.0187552	0.0332341	0.439238	0.0961936	0.279093	0.290883	0.254932	0.0256632	0.0189787	0.0179518	0.102244	0.0177199	0.0227264	0.0208627	0.0284057	0.0160384	0.0118052	0.0268796	0.0224128	0.113742	0.0222183	0.0240828	0.0162831	0.0319859	0.0275312	0.161292	0.0243836	0.0219889	0.267735	0.0214724	0.213907	0.0211563	0.0160613	0.0697513	0.142373	0.0230348
HPSE_P93_F	0.50068	0.476844	0.13577	0.652019	0.475831	0.533806	0.554358	0.28656	0.69328	0.561079	0.540243	0.354571	0.629876	0.152506	0.32732	0.283579	0.523538	0.448901	0.200678	0.730996	0.62655	0.00790362	0.00713466	0.00924873	0.00649218	0.0136162	0.00855551	0.0095514	0.000149293	0.00668829	0.0114105	0.0117162	0.00855354	0.0100697	0.0105677	0.00532567	0.016786	0.0138811	0	0.01116	0.0118085	0.00826791	0.38542	0.330369	0.759378	0.633253	0.51103	0.55188	0.559013
HRASLS_E72_R	0.989437	0.984663	0.367314	0.869823	0.970041	0.575685	0	0.81363	0.966163	0.599264	0.824104	0.637526	0	0.687807	0.365314	0.393573	0.467702	0.00331332	0.213221	0.971547	0.0607434	0.00142942	0.106586	0.0947884	0	0.00189668	0.00368158	0.00437492	0	0.00259418	0.00607244	0.00572737	0.00248037	0	0	0	0.00908068	0.00818196	0	0.00311893	0.00407699	0.00303527	0.00557595	0.985615	0.984503	0.945448	0.913104	0.974907	0.878742
HRASLS_P353_R	0.956708	0.955607	0.488267	0.872039	0.988031	0.982167	0.950513	0.993313	0.989994	0.968271	0.9376	0.917785	0.996053	0.955591	0.949067	0.930519	0.9584	0.903381	0.884865	0.894616	0.86182	0.994671	0.984099	0.976208	0.952	0.993046	0.948321	0.926853	0.938806	0.986575	0.912477	0.968867	0.95845	0.993553	0.92507	0.897764	0.912182	0.972723	0.970078	0.912129	0.899964	0.936349	0.866461	0.808939	0.994809	0.908892	0.987247	0.884122	0.819029
HS3ST2_E145_R	0.994505	0.995293	0.983453	0.994481	0.995385	0.994513	0.991789	0.994791	0.955663	0.837659	0.991047	0.94107	0.986503	0.992037	0.992766	0.958144	0.91069	0.90262	0.959581	0.870569	0.882288	0.995417	0.994429	0.995079	0.994739	0.995682	0.995207	0.992207	0.962527	0.640848	0.898134	0.956273	0.959314	0.988968	0.992477	0.990497	0.981361	0.952736	0.980419	0.968147	0.991472	0.952277	0.80073	0.994009	0.978088	0.993846	0.993337	0.99437	0.993913
HS3ST2_P171_F	0.932168	0.989128	0.382975	0.98947	0.873143	0.990448	0.981832	0.97835	0.507408	0.861059	0.9925	0.821479	0.987034	0.982046	0.984272	0.582744	0.900261	0.662938	0.886691	0.871033	0.987051	0.985781	0.990344	0.990229	0.939382	0.992552	0.969504	0.963436	0.938932	0.671069	0.83667	0.87844	0.953629	0.991883	0.881584	0.989985	0.926574	0.715719	0.763898	0.992156	0.934513	0.784984	0.923409	0.844531	0.99302	0.665005	0.984745	0.992832	0.989415
HS3ST2_P546_F	0.672952	0.685808	0.685259	0.900787	0.678246	0.97634	0.780039	0.0500581	0.62876	0.312747	0.525963	0.551159	0.939025	0.612087	0.755455	0.699769	0.601662	0.536764	0.7878	0.930213	0	0	0.911777	0.90274	0.860403	0.911351	0.864234	0.728755	0.715035	0.0143135	0.583889	0.692174	0.713678	0.0180167	0.936013	0.00771521	0.618576	0.791441	0.675307	0.814963	0.795335	0.993977	0.731935	0.714586	0.61321	0.985934	0.882986	0.916256	0.781459
HSD17B12_E145_R	0.0153826	0.0145793	0.00603952	0.0198893	0.0157666	0.0193548	0.021769	0.0168676	0.0166496	0.0190514	0.024113	0.0231484	0.0310403	0.0217302	0.0270464	0.0312057	0.0301477	0.0309487	0.0270968	0.0211605	0.0176225	0.0275089	0.026484	0.0300586	0.028886	0.0286258	0.0330936	0.0309162	0.019778	0.0336158	0.0440864	0.0342079	0.0297673	0.0395889	0.0248382	0.0221688	0.0305007	0.0367714	0.0244274	0.0324839	0.0302756	0.0409506	0.0308683	0.0212564	0.018712	0.0359194	0.0205863	0.0232989	0.0187606
HSD17B12_P97_F	0.00894453	0.00955621	0.00913284	0.0097239	0.011576	0.013267	0.0116099	0.00976945	0.0122253	0.0112039	0.0161012	0.0111161	0.0120192	0.0109242	0.0213469	0.0255453	0.0219374	0.0257016	0.0199886	0.0180023	0.0122601	0.0101621	0.00522711	0.0132008	0.00892421	0.0144761	0.0148382	0.0150988	0.00567997	0.0085435	0.0192576	0.0175106	0.0158865	0.0130451	0.0109443	0.00692102	0.0207426	0.0187628	0.00296991	0.0186512	0.0147799	0.0145998	0.0118705	0.0110365	0.0157161	0.00126607	0.00947032	0.0144001	0.0106665
HSPA2_P162_R	0.985801	0.996318	0.892146	0.993783	0.951679	0.96939	0.849448	0.813751	0.607428	0.664342	0.823468	0.859695	0.989721	0.94138	0.676021	0.684482	0.64462	0.659305	0.804778	0.915929	0.910068	0.996002	0.862866	0.927095	0.906499	0.921111	0.898064	0.769864	0.880987	0.516491	0.763571	0.842482	0.758559	0.917759	0.88588	0.210235	0.706367	0.693675	0.736928	0.691098	0.777821	0.923113	0.85653	0.996286	0.991191	0.996426	0.974394	0.956277	0.937738
HTR1B_E232_R	0.880039	0.902924	0.799463	0.945597	0.875933	0.994474	0.888515	0.927729	0.894701	0.798908	0.912959	0.719421	0.942386	0.856517	0.928127	0.784232	0.880369	0.750022	0.871336	0.919419	0.832659	0.99055	0.977373	0.978936	0.98685	0.982528	0.956048	0.910706	0.875113	0.527683	0.887984	0.958635	0.91529	0.87115	0.875723	0.843456	0.869993	0.858901	0.737467	0.948987	0.894348	0.967361	0.899157	0.970034	0.912597	0.8723	0.893876	0.988978	0.898058
HTR1B_P107_F	0.900545	0.91781	0.72654	0.932198	0.772502	0.799629	0.663818	0.2222	0.867769	0.807386	0.231361	0.466766	0.985909	0.872951	0.797543	0.730237	0.76927	0.797267	0.805311	0.789113	0.623919	0.617251	0.165749	0.212829	0.27733	0.356062	0.255658	0.173342	0.298842	0.100868	0.188277	0.257429	0.145391	0.324971	0.336867	0.0172655	0.159074	0.142106	0.148737	0.111798	0.148545	0.156446	0.56263	0.810613	0.874825	0.76552	0.868241	0.960862	0.96172
HTR1B_P222_F	0.994409	0.993902	0.984636	0.993875	0.978336	0.990615	0.911953	0.896935	0.898956	0.993434	0.969372	0.903383	0.994669	0.990785	0.967917	0.98107	0.990943	0.849367	0.952804	0.9949	0.991648	0	0.00207321	0.00504439	0.00288636	0.00261764	0.00524221	0.00693581	0	0.00352085	0.0106385	0.00842699	0.00729499	0.000872159	0.00273657	0.000918064	0.0145169	0.0108601	0	0.00857255	0.00741839	0.00342694	0.00595869	0.993919	0.994097	0.992767	0.991267	0.992338	0.993289
HTR2A_E10_R	0.974553	0.967926	0.583926	0.94776	0.956562	0.993646	0.854056	0.539164	0.83285	0.842541	0.987981	0.889969	0.9729	0.907499	0.859178	0.916616	0.892756	0.936289	0.931598	0.966789	0.843235	0.940782	0.9926	0.99154	0.984469	0.993391	0.995075	0.991903	0.973465	0.863977	0.953421	0.941698	0.934573	0.993245	0.971794	0.955553	0.927744	0.935974	0.902959	0.960188	0.954642	0.943484	0.870451	0.942678	0.993129	0.951383	0.992528	0.993886	0.92874
HTR2A_P853_F	0.00277465	0.0589872	0	0.00358984	0.000922292	0.00434983	0.00400069	0	0.000985431	0.00533389	0.00305932	0	0.00732323	0.00412267	0.0139845	0.0136772	0.0118868	0.0120628	0.0127218	0.0045615	0.0101752	0	0.00288499	0.00339662	0	0.000505553	0.0016127	0.00394029	0	0.00266907	0.00841708	0.00257683	0.00494302	0.00268281	0.00382088	0	0.00788213	0.00619076	0	0.00688355	0.00317326	0.0035478	0.00474602	0.0908744	0.00301029	0	0	0.00531232	0.00340472
IAPP_E280_F	0.985716	0.985661	0.638393	0.977741	0.938539	0.895517	0.9451	0.403309	0.968849	0.94141	0.991151	0.980058	0.965642	0.953259	0.984903	0.989689	0.966718	0.946086	0.874174	0.972443	0.938273	0	0.985777	0.987771	0.989447	0.99128	0.982162	0.970049	0.902555	0.819829	0.958336	0.991243	0.984525	0.99135	0.988464	0.757267	0.981729	0.987772	0.981169	0.974261	0.967382	0.970207	0.94557	0.988826	0.907966	0.986822	0.985381	0.982722	0.95965
ICA1_P61_F	0.260702	0.247516	0	0.379065	0.402155	0	0.139778	0	0	0.408513	0.284048	0	0.478945	0.291366	0.284771	0.436834	0.315989	0.0987512	0	0.340116	0.651839	0	0	0	0.115436	0	0.202436	0	0	0	0	0	0	0	0	0	0	0	0	0.165111	0	0	0.943158	0.247961	0.0554762	0	0.437789	0.160893	0.107161
ICA1_P72_R	0.481053	0.380433	0.104861	0.583643	0.43869	0	0.00307732	0.00182896	0.403411	0.629122	0.555737	0.266129	0.000802454	0.252989	0.145354	0.0106441	0.178438	0.630069	0.385806	0.0422998	0.457986	0.660229	0.515923	0.443577	0.655385	0	0.556148	0.338573	0.589985	0.000926331	0.230394	0.604445	0.579735	0	0.297349	0	0.329094	0.368459	0.518522	0.593579	0.711095	0.00195498	0.139278	0.481689	0	0.304727	0.418244	0.126668	0.4947
ICAM1_E242_F	0.592097	0.519503	0.289301	0.514891	0.521261	0.61639	0.323238	0.193013	0.496307	0.304455	0.554058	0.610591	0.0195187	0.372046	0.437925	0.337807	0.476136	0.400645	0.56991	0.621027	0.744849	0.139989	0.322993	0.121728	0.0756509	0.225166	0.0153129	0.0242648	0.0133545	0.0098676	0.0867583	0.257037	0.134574	0.353295	0.0356827	0.0462097	0.101077	0.250095	0.137728	0.0212232	0.0240355	0.266878	0.0147633	0.357069	0.615198	0.60416	0.284438	0.604397	0.460723
ICAM1_P119_R	0.00637999	0.00766474	0.000972969	0.00532489	0.00740937	0.00740579	0.124772	0.00923818	0.00508656	0.00865263	0.011358	0.00746404	0.00714572	0.00764742	0.015956	0.0163317	0.0131708	0.0153773	0.0171155	0.0109514	0.0129341	0	0.00245357	0.00369098	0.00135935	0.00571212	0.0810717	0.00754037	0	0.0014723	0.0094216	0.00653294	0.00545635	0.00395485	0.00622903	0	0.00965988	0.00755156	0	0.00526014	0.00585386	0.00465304	0.00659658	0.00806214	0.0058682	0	0.00341441	0.00775425	0.00867667
ICAM1_P386_R	0.00247326	0.0358602	0.00620467	0.00320609	0.0020537	0.00177148	0.00266173	0.00270913	0	0.00257044	0.129042	0.00100443	0.00480627	0.00298156	0.00720913	0.00654794	0.00800521	0.00227262	0.00869511	0.00351009	0.0046939	0	0	0.00204983	0.0606201	0.00215918	0.00292049	0.0039814	0	0	0.00643886	0.00427347	0.00175868	0	0.00180273	0	0.00768784	0.00526301	0	0.00360329	0.00444518	0.00199039	0.00478047	0.000466925	0.0760632	0	0	0.00219313	0.00250408
ID1_P659_R	0.650606	0.670593	0.4381	0.678214	0.468946	0.525732	0.641231	0.356826	0.552631	0.59079	0.442116	0.71483	0.535745	0.53346	0.506314	0.735236	0.594948	0.586346	0.336114	0.529793	0.709789	0.00833702	0.00980706	0.149765	0.0522994	0.0157567	0.00891797	0.0708597	0.00509126	0.00523753	0.0165171	0.140726	0.0103049	0.00736962	0.0118446	0.203233	0.0598821	0.184383	0	0.00977053	0.0114203	0.0100199	0.0129373	0.68589	0.85623	0.742846	0.439149	0.744936	0.533274
ID1_P880_F	0.0634394	0.0836141	0.0170569	0.00608808	0.00812591	0.0659318	0.287219	0.323609	0.0283461	0.216983	0.0428572	0.261214	0.00778885	0.0624574	0.038822	0.0205094	0.0605714	0.0505522	0.0195647	0.240147	0.01081	0.00457077	0.102821	0.00602725	0.0638378	0.00976313	0.011699	0.010306	0.00630281	0.342559	0.0125649	0.0939984	0.00606042	0.00416837	0.0608999	0.00292694	0.152436	0.00972386	0.0513707	0.00968204	0.00828506	0.00671668	0.00797813	0.0947749	0.108825	0.0949027	0.10762	0.0102008	0.036532
IFNG_E293_F	0.928888	0.840538	0.922413	0.897058	0.684761	0.656661	0.608888	0.740088	0.746245	0.28732	0.422901	0.709281	0.00707835	0.37511	0.41172	0.471031	0.324005	0.338521	0.621606	0.549765	0.687547	0.0403384	0.430268	0.540375	0.542183	0.557939	0.532247	0.0425317	0.362518	0.245793	0.114502	0.485924	0.225124	0.562522	0.5281	0.361619	0.204362	0.0331297	0.461746	0.408259	0.383321	0.384537	0.0172073	0.684416	0.987901	0.987104	0.904253	0.708347	0.606999
IFNG_P188_F	0.729261	0.713138	0.615305	0.802657	0.748055	0.466539	0.572419	0.691077	0.704014	0.79868	0.770403	0.821283	0.486025	0.487506	0.631457	0.598981	0.688166	0.812673	0.857562	0.593798	0.48433	0.943301	0.972848	0.983695	0.977806	0.991604	0.932265	0.921085	0.93625	0.832612	0.882252	0.929333	0.926512	0.993413	0.974954	0.903892	0.859781	0.78396	0.939913	0.958998	0.96909	0.994726	0.87942	0.666021	0.437588	0.857532	0.707246	0.72319	0.657258
IFNG_P459_R	0.957609	0.946568	0.702968	0.960372	0.938693	0.947526	0.859812	0.985855	0.79871	0.895543	0.615343	0.626235	0.979574	0.793972	0.699176	0.680457	0.72476	0.612255	0.482378	0.874707	0.607722	0.922891	0.964248	0.984956	0.964402	0.975711	0.958493	0.90209	0.943915	0.728652	0.82297	0.917797	0.911274	0.913948	0.928241	0.855029	0.821552	0.810081	0.841998	0.648562	0.794505	0.883998	0.913619	0.986363	0.96816	0.848315	0.949545	0.887883	0.885816
IFNGR1_P307_F	0.00743242	0.06434	0.0163552	0.0556205	0.0068085	0.00986186	0.0141764	0.00491757	0.00798629	0.113545	0.0116188	0.0119382	0.0090943	0.0120115	0.0137387	0.0156025	0.00993787	0.00871346	0.0120568	0.0067972	0.0106971	0.00760889	0.00313945	0.00612363	0.00773235	0.0072905	0.00847391	0.0165572	0.0137066	0.00639808	0.0148706	0.00690159	0.00500293	0.00957343	0.0175459	0.00386774	0.0195261	0.0110681	0	0.00415193	0.004716	0.00525283	0.0122311	0.00974129	0.000140132	0	0	0.0118117	0.0029296
IFNGR2_E164_F	0.129757	0.0676725	0.00567725	0.0624434	0.0207061	0.023208	0.0298458	0.0248913	0.0238508	0.0310769	0.0306719	0.028771	0.0275515	0.0323329	0.0434744	0.0535522	0.0516476	0.0621239	0.0477478	0.0267223	0.0263112	0.0269516	0.0457672	0.035299	0.0289543	0.0339242	0.0374027	0.0261761	0.0244743	0.0253387	0.044032	0.0431647	0.0279624	0.0197827	0.0360017	0.0352235	0.0418323	0.107049	0.0626933	0.0384638	0.0532194	0.0455707	0.028137	0.166922	0.0313127	0.0289957	0.0337204	0.0303811	0.0368638
IFNGR2_P377_R	0.573096	0.554805	0.297812	0.646581	0.582782	0.715376	0.520127	0.786012	0.609151	0.537112	0.476083	0.61733	0.526138	0.638224	0.544888	0.315538	0.502341	0.513098	0.785585	0.285857	0.746416	0.000873997	0	0.000655997	0	0.00410066	0.00234675	0.00415715	5.12e-05	0.000656035	0.0550026	0.00467993	0.159242	0.026127	0.00124984	0	0.00809681	0.00141117	0	0.00275507	0.00348475	0.00442687	0.00379835	0.445044	0.53374	0.675807	0.465132	0.705744	0.585774
IGF1_E394_F	0.572303	0.617601	0.130252	0.475279	0.267965	0.38867	0.757966	0	0.0841445	0.400089	0	0.503465	0	0.287551	0.550751	0	0.445427	0.367155	0.36207	0.635583	0.619898	0.880969	0.711099	0.354869	0.625448	0.616133	0.613557	0.41823	0.444126	0	0.513179	0.724415	0.683077	0.59604	0	0.0242501	0.366445	0.759011	0.203041	0.819491	0.232587	0.354644	0	0.751615	0.243345	0.376088	0.067157	0.368854	0.605016
IGF1_P933_F	0.707615	0.371738	0	0.642151	0.175312	0.344399	0.0101369	0.00131281	0.150496	0.142703	0.210007	0.135178	0	0.00174509	0.21064	0.0119467	0.0868025	0.361289	0.404766	0.674812	0.83484	0.673128	0.6899	0.633309	0.592463	0.00324556	0.566765	0.00552803	0.0065908	0.114038	0.472997	0.500928	0.214598	0.00470824	0.00676141	0.614752	0.177354	0.241955	0.312625	0.200332	0.222795	0.415747	0.404176	0.375188	0.222283	0.577442	0.39537	0.165131	0.229123
IGF1R_E186_R	0.984803	0.994064	0.983685	0.993475	0.935977	0.992645	0.965537	0.988731	0.814361	0.892101	0.959939	0.866847	0.993976	0.973016	0.885707	0.607152	0.775019	0.356551	0.752854	0.94231	0.988253	0.00388496	0.00325133	0.00630651	0.00432342	0.00778344	0.00599032	0.011896	0.00212715	0.00103045	0.0114712	0.00914402	0.00572196	0.00505283	0.00789586	0.000168483	0.0112285	0.0105913	0	0.0114743	0.00814233	0.00639299	0.00666722	0.993434	0.993887	0.991809	0.991901	0.994668	0.965603
IGF1R_P325_R	0.00745061	0.00664893	0	0.0110198	0.00905774	0.0132986	0.0135084	0.0137414	0.00868837	0.0133671	0.014029	0.0138049	0.0332357	0.0115268	0.0210941	0.0197499	0.0170059	0.025421	0.0214944	0.0161956	0.0169513	0.0197445	0.0154268	0.0181334	0.0155081	0.0200397	0.0135087	0.0189126	0.00855573	0.0153165	0.0196803	0.0235579	0.0148417	0.0170288	0.0287471	0.00940562	0.0217614	0.0248256	0	0.0142032	0.0163436	0.0158644	0.0294876	0.011535	0.00866054	0.00487825	0.0102703	0.013589	0.0120825
IGF2_E134_R	0.962733	0.99451	0.956919	0.977911	0.9352	0.992559	0.983914	0.944747	0.992108	0.926176	0.9916	0.985147	0.995246	0.970462	0.94202	0.896725	0.952017	0.983021	0.96672	0.916038	0.93108	0	0	0.15895	0.474016	0	0	0.000477073	0	0	0.560522	0.00108114	0	0	0	0	0.00700488	0	0	0	0.444908	0	0	0.979412	0.947815	0.991924	0.985597	0.993688	0.972315
IGF2_P1036_R	0.605362	0.599576	0.324603	0.642387	0.468377	0.582726	0.363222	0.221224	0.211286	0.32358	0.423502	0.642514	0.254854	0.422651	0.460139	0.433927	0.378633	0.49917	0.619849	0.854289	0.388292	0.197759	0.0710641	0.0310593	0.0780703	0.0523858	0.0233838	0.0927538	0.0327396	0.0212265	0.0336151	0.232173	0.01995	0.0183882	0.0250267	0.0166999	0.0270257	0.0282936	0.0178617	0.0211945	0.0894639	0.192245	0.0641261	0.580751	0.874074	0.788014	0.742536	0.734075	0.548762
IGF2_P36_R	0.98665	0.864561	0.556854	0.977306	0.90002	0.5271	0.0470473	0.313409	0.975803	0.599801	0.96601	0.532781	0.988833	0.713158	0.807209	0.839982	0.31873	0.0424788	0.47882	0.834758	0.0439673	0.97268	0.102531	0.984919	0.890379	0.0239717	0.0230836	0.0173258	0.933834	0.12335	0.676913	0.0194686	0.0414893	0.0366414	0.71736	0.399445	0.0245492	0.0229433	0.753549	0.0204022	0.0215408	0.0303835	0.113785	0.419051	0.766833	0	0.585066	0.906525	0.900642
IGF2AS_E4_F	0.68402	0.569837	0.487466	0.633131	0.347229	0.640664	0.723553	0.682452	0.528306	0.563071	0.316515	0.667158	0.843819	0.567435	0.678281	0.509423	0.668183	0.624519	0.508177	0.753197	0.893541	0.341806	0.267724	0.378489	0.157901	0.447122	0.271928	0.26933	0.240916	0.0125151	0.221108	0.236175	0.404667	0.477389	0.151245	0.0108415	0.168868	0.185941	0.151447	0.402782	0.23179	0.621194	0.277277	0.453392	0.627641	0.857778	0.542096	0.586674	0.533349
IGF2AS_P203_F	0.991813	0.991387	0.964743	0.991216	0.989215	0.991561	0.945162	0.988037	0.960538	0.939402	0.971216	0.990232	0.994501	0.982603	0.976464	0.974304	0.97688	0.881518	0.908706	0.971505	0.944994	0.622406	0.388376	0.252736	0.378845	0.515598	0.362861	0.0078737	0.417604	0	0.332947	0.254688	0	0	0	0.668995	0.398477	0	0.147197	0	0.553824	0	0	0.992271	0.993758	0.982835	0.986588	0.990361	0.98957
IGF2R_P396_R	0.161393	0.133312	0.218188	0.222353	0.0937045	0.274448	0.123431	0.351508	0.142569	0.0681915	0.177231	0.215728	0.0216308	0.0526642	0.118203	0.301112	0.0379128	0.148749	0.0280292	0.155505	0.020136	0.00819017	0.017213	0.0689461	0.0115061	0.0162142	0.0232609	0.0245904	0.0108328	0.0358789	0.0444195	0.0269628	0.0361336	0.0163432	0.0655331	0.0249417	0.0436537	0.0281777	0.083569	0.0211175	0.0207906	0.0142448	0.0949545	0.102933	0.0137281	0.0304661	0.236037	0.0490198	0.14703
IGFBP1_E48_R	0.995122	0.994966	0.989366	0.994513	0.98691	0.992481	0.983381	0.995713	0.837758	0.953709	0.966974	0.985977	0.944893	0.974127	0.980336	0.969619	0.95997	0.931813	0.970149	0.94619	0.993205	0.995546	0.994263	0.995175	0.995405	0.994867	0.994589	0.995107	0.992482	0.973972	0.97232	0.986935	0.984616	0.994459	0.994128	0.984866	0.987992	0.98142	0.97415	0.967336	0.984485	0.995559	0.956788	0.994254	0.993316	0.99334	0.993472	0.993656	0.988461
IGFBP1_P12_R	0.993909	0.993446	0.800301	0.992973	0.991124	0.991916	0.593267	0.990779	0.97639	0.966722	0.933052	0.981189	0.938181	0.921859	0.976247	0.954312	0.915543	0.945012	0.925453	0.880132	0.786206	0.994195	0.994207	0.991705	0.982183	0.995428	0.993756	0.993119	0.956691	0.986768	0.973629	0.983245	0.963506	0.991802	0.992315	0.911025	0.962729	0.96546	0.859913	0.993272	0.955151	0.925881	0.917176	0.98815	0.992884	0.991745	0.99055	0.993669	0.9857
IGFBP2_P306_F	0.966496	0.963326	0.351482	0.929544	0.977203	0.981334	0.957723	0.842076	0.681442	0.742546	0.857853	0.957068	0.952475	0.989986	0.936936	0.925368	0.80637	0.717711	0.821381	0.907279	0.867139	0	0	0	0.0836234	0.00105247	0.0788894	0.00260437	0	0	0.113525	0	0.0619467	0	0	0	0.00350648	0.000704679	0	0.00257444	0.118893	7.28e-05	0.000236018	0.924371	0.961008	0.97388	0.829578	0.995156	0.934143
IGFBP2_P353_R	0.693972	0.663318	0.486976	0.621527	0.694171	0.877218	0.545628	0.596009	0.444981	0.50569	0.558879	0.702032	0.772426	0.812081	0.633341	0.517156	0.72586	0.694771	0.869002	0.810254	0.764822	0.00905836	0.145356	0.0116863	0.104198	0.0142435	0.0116009	0.0147355	0.00711803	0.00584355	0.404811	0.164394	0.112864	0.0121637	0.0117138	0.342755	0.0176044	0.0160836	0.0595391	0.377905	0.0125699	0.0135704	0.450467	0.740035	0.882762	0.837442	0.834321	0.920976	0.57136
IGFBP3_E65_R	0.99252	0.992047	0.964591	0.991383	0.99186	0.994829	0.91938	0.986912	0.911687	0.791604	0.961835	0.974712	0.994841	0.991109	0.945392	0.917982	0.942785	0.908365	0.694737	0.947165	0.918508	0.00780352	0.00796343	0.00936102	0.0106681	0.0119133	0.00750088	0.0118349	0.00429236	0.00514285	0.0132162	0.0101331	0.00820086	0.0104888	0.0129767	0.00318976	0.0118554	0.0149507	0	0.0114403	0.0105328	0.010235	0.0100006	0.991868	0.992648	0.966971	0.991063	0.990691	0.992286
IGFBP3_P1035_F	0.934351	0.979028	0.436663	0.988787	0.948363	0.851543	0.916045	0.992653	0.832974	0.754292	0.798532	0.537595	0.866088	0.645403	0.781671	0.82635	0.418788	0.695065	0.529416	0.825943	0.726983	0	0	0.0654785	0	0.00331352	0.00049227	0.0044512	0.013528	0	0.00577811	0.00319295	0	0	0.000692105	0	0.00481064	0.00126269	0	0.00234683	0	0.0015062	0	0.981843	0.961868	0.984975	0.98633	0.979014	0.88426
IGFBP3_P423_R	0.888319	0.857184	0.81075	0.931595	0.806532	0.995252	0.354893	0.966471	0.8495	0.761101	0.725474	0.409577	0.879824	0.913768	0.758966	0.697561	0.74564	0.664258	0.690945	0.761134	0.903256	0.9057	0.919541	0.834036	0.79879	0.700932	0.758431	0.847613	0.804562	0.68774	0.679827	0.787981	0.684417	0.931168	0.646879	0.522268	0.747697	0.667938	0.731228	0.750242	0.77746	0.569981	0.899626	0.881456	0.828885	0.560302	0.913902	0.881017	0.698761
IGFBP5_E144_F	0.969011	0.5748	0	0.387466	0	0	0.305897	0.000742381	0.00387151	0.454238	0.412757	0.634657	0	0	0.0132793	0.446461	0.126639	0.0128879	0.314609	0	0.028004	0	0.787703	0.273393	0.456758	0	0.648789	0.00217572	0	0.00519553	0.00358445	0.00131595	0.00382593	0	0.707665	0	0.00923721	0.577885	0	0.482955	0.0113387	0.389802	0.67576	0.71683	0	0	0.199797	0.743747	0
IGFBP5_P9_R	0.992594	0.994024	0.977472	0.991751	0.911929	0.949441	0.651198	0.727322	0.683105	0.715308	0.829686	0.791268	0.638444	0.87227	0.846109	0.667032	0.751591	0.773116	0.853705	0.868388	0.780717	0	0.791018	0.734503	0.745191	0.501432	0.900021	0.6089	0.554495	0.693555	0.395579	0.771664	0.704488	0.84711	0.345556	0.764769	0.589817	0.446103	0.487567	0.462154	0.613107	0.663217	0.00238089	0.991792	0.992093	0.955333	0.987381	0.992219	0.911454
IGFBP6_E47_F	0.457618	0.341896	0.136221	0.235107	0.28751	0.48005	0.160971	0.130657	0.58734	0.311674	0.169037	0.274711	0.204373	0.231085	0.261652	0.138891	0.335677	0.283456	0.266698	0.167312	0.496587	0.252686	0.446826	0.360933	0.701123	0.408382	0.274442	0.170025	0.616932	0.141228	0.373917	0.209068	0.36002	0.628707	0.207451	0.605781	0.436425	0.208273	0.237434	0.365877	0.500953	0.56024	0.249293	0.30875	0.356884	0.340829	0.200543	0.329457	0.283118
IGFBP6_P328_R	0.00209459	0.0039289	0.0851718	0.0828191	0.00396068	0	0.00125629	0.00493365	0.214393	0.00353456	0.00638084	0.00215772	0.000229093	0	0.0137487	0.0101986	0.0101732	0.00638203	0.271535	0.00582202	0.0160085	0.00412619	0.00294006	0.00471851	0.00709023	0.0103059	0.0482357	0.00829085	0.266998	0.00275197	0.00875948	0.0710245	0.00798322	0.00731489	0.00755075	0	0.0112466	0.0115625	0	0.0103725	0.0115632	0.00748519	0.00521042	0.00209825	0.00173218	0	0	0.00815674	0.006034
IGFBP7_P297_F	0.00719005	0.0490561	0.000472379	0.00819557	0.00875761	0.296097	0.0107351	0.00954897	0.00766758	0.00906265	0.224693	0.0101835	0.0100092	0.0102995	0.019632	0.0169692	0.01531	0.106097	0.0185259	0.0117967	0.0122946	0.00540863	0.116522	0.0900802	0.0729175	0.009854	0.0171291	0.0120745	0.00490532	0.00514801	0.013151	0.103621	0.127804	0.00796156	0.178358	0.00452614	0.0165075	0.0157589	0.00273722	0.0112364	0.0116592	0.0338144	0.0106795	0.106935	0.00657909	0.0937505	0.00634043	0.0735666	0.00821917
IGFBP7_P371_F	0.00548933	0.00511315	0	0.00591535	0.00624618	0.00573654	0.055142	0.00600873	0.00452216	0.00899007	0.00916338	0.00784433	0.00875024	0.00921721	0.014683	0.0156606	0.0129046	0.0113409	0.0163785	0.010071	0.0101532	0.00239428	0.00466698	0.00626443	0.00551313	0.00710707	0.00561721	0.00830621	0.000566346	0.00540327	0.0111721	0.00855502	0.00699991	0.00530062	0.00914287	0.0033042	0.0120949	0.0110594	0	0.00915279	0.00843036	0.00749146	0.00789067	0.00685523	0.00501858	0	0.00539962	0.00763435	0.00770988
IGSF4_P454_F	0.992328	0.990491	0.951257	0.987054	0.985728	0.989924	0.986177	0.988695	0.32785	0.695297	0.757929	0.310502	0.966233	0.949337	0.84832	0.652712	0.668287	0.493223	0.56437	0.552052	0.525417	0.00428305	0.00486413	0.00558921	0.00594527	0.0097136	0.00755965	0.00960617	0	0.00339305	0.0110754	0.0085951	0.00754731	0.00703705	0.008027	0.0022734	0.01232	0.011234	0	0.00984811	0.00809947	0.00791082	0.00687059	0.989175	0.992358	0.982048	0.985372	0.990276	0.991025
IGSF4_P86_R	0.996607	0.996896	0.971597	0.989603	0.996236	0.996414	0.972761	0.920295	0.957104	0.927008	0.983931	0.925425	0.996408	0.978933	0.962096	0.953467	0.929854	0.866666	0.906599	0.98763	0.960814	0.0176093	0.0232886	0.0239737	0.0239914	0.025067	0.0192491	0.023872	0.0203283	0.0261017	0.0253472	0.0298545	0.0163323	0.0256196	0.0344907	0.0201882	0.0376273	0.0334618	0.0203682	0.0249501	0.0238215	0.0246738	0.0269618	0.996447	0.996117	0.991114	0.995466	0.996442	0.995781
IGSF4C_E65_F	0.281951	0.623394	0.318019	0.538909	0.440076	0.452155	0.585753	0.735553	0.319163	0.164074	0.266655	0.74956	0.418227	0.511889	0.657582	0.671146	0.54779	0.167857	0.369853	0.627023	0.994018	0.707438	0.476827	0.40425	0.411464	0.0227012	0.0151458	0.283769	0.444622	0.374456	0.515218	0.441894	0.205659	0.402648	0.688159	0.213964	0.0306739	0.384504	0.487843	0.430379	0.341429	0.691622	0.020443	0.586303	0.723357	0.311127	0.215904	0.775839	0.5482
IGSF4C_P533_R	0.851861	0.877833	0.515985	0.905066	0.71213	0.99428	0.795683	0.643609	0.516468	0.830066	0.422627	0.882145	0.468631	0.818184	0.646554	0.787425	0.591121	0.652718	0.749797	0.744265	0.773146	0.00578012	0.00655672	0.0105352	0.00721953	0.0132811	0.0107522	0.0119922	0.00725983	0.00146	0.012906	0.013549	0.00913115	0.00892836	0.114653	0.00464511	0.0435747	0.276365	0	0.0125011	0.0119974	0.318014	0.00964002	0.790324	0.780532	0.858178	0.751559	0.851761	0.849997
IHH_E186_F	0.992321	0.993507	0.982811	0.984934	0.994389	0.991601	0.977736	0.986419	0.931566	0.975653	0.886466	0.85192	0.956951	0.936025	0.89184	0.803085	0.928206	0.86786	0.896683	0.992436	0.994969	0.657804	0.888542	0.819709	0.798922	0.587255	0.853918	0.853683	0.793217	0.864418	0.635669	0.806481	0.749429	0.900584	0.592205	0.756761	0.645774	0.783224	0.72048	0.899856	0.879005	0.886038	0.764758	0.993166	0.993858	0.990796	0.990909	0.991455	0.977906
IHH_P246_R	0.994062	0.984699	0.964888	0.969622	0.95831	0.994006	0.904689	0.966869	0.979937	0.826361	0.974531	0.714456	0.943685	0.993351	0.92746	0.798851	0.873518	0.876629	0.854585	0.907891	0.906354	0.269807	0.0101266	0.00980053	0.0130869	0.0118886	0.0089105	0.0135473	0.00398401	0.00195713	0.0110005	0.241409	0.0116028	0.0143537	0.0124639	0.0076025	0.104738	0.0176156	0.00304009	0.0124568	0.0126645	0.0153508	0.0201061	0.955672	0.964539	0.970777	0.986593	0.949264	0.954842
IHH_P529_F	0.640146	0.678094	0.403791	0.811482	0.740055	0.257193	0.470233	0.988912	0.85395	0.816274	0.262842	0.364855	0.0462842	0.446098	0.693033	0.0252836	0.565315	0.618786	0.721237	0.508689	0.968617	0.0156759	0.10233	0.0146975	0.134023	0.0129931	0.013993	0.0133729	0.000142383	0.00713936	0.0151574	0.0113783	0.00935681	0.00752597	0.0119544	0.000969423	0.0204806	0.0843303	0	0.0125584	0.0135584	0.0118486	0.0135935	0.508619	0.749483	0.497515	0.144634	0.780229	0.577454
IL10_P348_F	0.995246	0.996189	0.986517	0.994753	0.994762	0.991457	0.986326	0.844941	0.984189	0.966304	0.969018	0.974884	0.906127	0.994218	0.985745	0.991729	0.974583	0.960357	0.962065	0.984904	0.995591	0.0183164	0.178706	0.347363	0.383483	0.476881	0.49649	0.484485	0.216704	0.0142178	0.520679	0.582793	0.45458	0.0162519	0.203087	0.0108626	0.121532	0.619197	0.221237	0.614729	0.308639	0.457413	0.0116065	0.995233	0.993137	0.992847	0.992958	0.994419	0.985954
IL10_P85_F	0.994834	0.981139	0.936285	0.921251	0.78434	0.925197	0.88311	0.870108	0.247202	0.840395	0.841978	0.658005	0.915939	0.804992	0.633338	0.713569	0.782213	0.677646	0.689515	0.958427	0.888673	0	0.000754575	0.0434493	0.00106384	0.00211004	0.145071	0.00391695	0.000216576	0.00228319	0.00608428	0.0041598	0.00759667	0.00115337	0.00220212	0	0.00718253	0.131628	0	0.00405759	0.00307778	0.00185255	0.00371359	0.910256	0.993919	0.991834	0.978606	0.875697	0.820055
IL11_E232_F	0.0358669	0.32392	0.530615	0.35437	0.0489686	0.243339	0.0804349	0.949057	0.0304006	0.0729	0.913708	0.50623	0.0305334	0.418782	0.713104	0.137442	0.477507	0.637685	0.528787	0.707349	0.457819	0.0312212	0.088116	0.0644927	0.153699	0.538263	0.0967908	0.514023	0	0.012347	0.0621605	0.143921	0.0827486	0.463624	0.377077	0.317764	0.351616	0.0576279	0	0.472099	0.464099	0.0369082	0.0428448	0.69053	0.0223334	0	0.0296298	0.533103	0.108543
IL11_P11_R	0.00999995	0.0113606	0	0.0110873	0.0114034	0.0107501	0.0131335	0.0138135	0.00792148	0.0101917	0.150694	0.0156623	0.00904466	0.0143917	0.0214926	0.025019	0.10345	0.459468	0.190465	0.0179678	0.0147157	0.0128016	0.31104	0.69329	0.613838	0.453288	0.242159	0.631634	0.632178	0.00638023	0.0187644	0.387924	0.711842	0.632265	0.812164	0.00372051	0.306792	0.694444	0.324991	0.807714	0.480765	0.695908	0.711727	0.0142217	0.0109128	0	0.00727793	0.0145914	0.0146474
IL12A_E287_R	0.150645	0.240465	0.0617681	0.120954	0.15917	0.505454	0.351924	0.300718	0.207509	0.157223	0.197568	0.0165222	0.473575	0.297962	0.187661	0.277766	0.17475	0.294054	0.207359	0.186976	0.173219	0.00404167	0.00438063	0.00663463	0.00306205	0.00829328	0.0755067	0.0102664	0.00535916	0.121912	0.0108517	0.127297	0.00795839	0.0034369	0.00713846	0.00575393	0.0124459	0.0127642	0.00511528	0.0104421	0.0187633	0.0106645	0.0103076	0.237191	0.143706	0.326975	0.25824	0.278609	0.200852
IL12B_E25_F	0.990649	0.986406	0.604467	0.950797	0.985571	0.782541	0.927746	0.0309202	0.774088	0.84867	0.877681	0.98406	0.411618	0.92743	0.858205	0.858568	0.891461	0.935741	0.957981	0.95587	0.992643	0.80448	0.909217	0.924811	0.911552	0.725534	0.779112	0.798193	0.90537	0.481938	0.885915	0.732915	0.873375	0.887194	0.927775	0.68281	0.80196	0.804663	0.820371	0.914775	0.892318	0.936794	0.816022	0.986995	0.904272	0	0.930537	0.950824	0.958997
IL12B_P1453_F	0.977651	0.925751	0.568054	0.925648	0.932827	0.926719	0.853729	0.0887978	0.82206	0.949544	0.9596	0.961912	0.979688	0.666023	0.913017	0.972939	0.745116	0.658021	0.785951	0.950277	0.842412	0.741246	0.749697	0.459126	0.64453	0.690959	0.442054	0.634765	0.622401	0.0622501	0.618535	0.760514	0.752553	0.630059	0.0626485	0.779585	0.2036	0.66415	0.482128	0.636903	0.489158	0.495798	0.597331	0.945043	0.837452	0.930363	0.976685	0.827819	0.903397
IL12B_P392_R	0	0.170884	0	0.42323	0	0	0.00130669	0	0	0	0	0	0	0	0	0.200116	0	0.000733065	0	0	0	0	0	0.000211123	0	0.000322471	0.287321	0.00361631	0	0	0.191378	0.239042	0.0462765	0	0.115057	0	0.00156856	0.00380799	0	0.00198255	0.126638	0.00258571	0.00401035	0	0.00450408	0.155405	0.00858242	0.000427821	0.276624
IL13_E75_R	0.99383	0.994193	0.322337	0.991852	0.870278	0.991209	0.60629	0.980854	0.030753	0.692375	0.987733	0.859226	0.990596	0.829	0.787632	0.696656	0.835372	0.695969	0.75761	0.932873	0.982162	0.955928	0.988683	0.995556	0.97193	0.991244	0.988767	0.818243	0.983116	0.799709	0.773793	0.956681	0.840181	0.994144	0.90309	0.925252	0.912479	0.862549	0.882089	0.918839	0.837651	0.995745	0.901306	0.988236	0.993654	0.99099	0.939374	0.950064	0.941122
IL16_P226_F	0.398796	0.541519	0.775736	0.558561	0.449208	0.000490267	0	0	0	0.474787	0.351251	0.772163	0.884071	0.439659	0.399911	0.484143	0.720718	0.510321	0.657453	0.472042	0.447765	0.0263118	0.504626	0.0115626	0.0135289	0	0.0164352	0.0401084	0	0	0	0.0129452	0	0.0256968	0.0325918	0	0.00962783	0.0195263	0	0.0201725	0.012891	0.356627	0.0174639	0.503715	0.802164	0.420608	0.651921	0.717656	0.182424
IL16_P93_R	0.773505	0.758676	0.158347	0.741146	0.787395	0.620794	0.504854	0.0189388	0.988619	0.367537	0.67358	0.600725	0.802708	0.74925	0.700081	0.760666	0.564485	0.618937	0.617681	0.0220095	0.595649	0.629752	0.707809	0.699183	0.677769	0.697905	0.711407	0.627432	0.632118	0.00781327	0.772535	0.606804	0.664559	0.762963	0.629522	0.570983	0.519526	0.744883	0.376806	0.696871	0.720843	0.529254	0.660775	0.641918	0.765694	0.436811	0.205877	0.203472	0.622803
IL17RB_E164_R	0.995363	0.994944	0.984493	0.995068	0.995181	0.994116	0.994376	0.987638	0.992861	0.970034	0.993514	0.995814	0.995992	0.993805	0.988435	0.958174	0.949654	0.966483	0.959899	0.993621	0.994425	0.418588	0.66048	0.123136	0.199026	0.577661	0.357952	0.775639	0.170745	0.00424717	0.0113049	0.595022	0.00480486	0.00593548	0.00866856	0.659065	0.326275	0.533315	0.402652	0.00651766	0.722972	0.227377	0.816855	0.994435	0.994687	0.993774	0.992909	0.995442	0.99435
IL17RB_P788_R	0.964617	0.990476	0.93978	0.991949	0.928044	0.890684	0.630014	0.777267	0.985798	0.858679	0.841635	0.962045	0	0.992456	0.780113	0.859715	0.80489	0.826698	0.628151	0.890147	0.98825	0.526394	0.694048	0.707212	0.58582	0.721367	0.744814	0.383155	0.660669	0.0123808	0.0217028	0.66399	0.547793	0.629458	0.637435	0.594927	0.00599016	0.511998	0.424408	0.52496	0.568174	0.0022511	0.912329	0.991943	0.992925	0.978042	0.986473	0.992117	0.986035
IL18BP_E285_F	0.943503	0.983833	0.675135	0.926804	0.691561	0.893537	0.85632	0.847228	0.671242	0.659221	0.918161	0.802271	0.891284	0.824034	0.874679	0.52374	0.636216	0.8275	0.784562	0.922588	0.898436	0.992761	0.907738	0.894379	0.911496	0.959555	0.821138	0.784728	0.951878	0.567674	0.713706	0.705158	0.888455	0.62553	0.82938	0.771196	0.692214	0.745919	0.787318	0.822691	0.838878	0.664898	0.765703	0.979558	0.994735	0.819507	0.926258	0.843795	0.953985
IL18BP_P51_R	0.635783	0.66752	0.353575	0.630323	0.571354	0.742628	0.504072	0.476309	0.793687	0.492213	0.384219	0.425141	0.750171	0.442874	0.485434	0.473053	0.568764	0.679854	0.658089	0.537455	0.537941	0.0431793	0.04393	0.20507	0.148586	0.0532942	0.0368316	0.323268	0.0614252	0.0176559	0.0423619	0.060888	0.0370091	0.0450612	0.0403721	0.216233	0.0426056	0.0409556	0.230289	0.0306598	0.0412919	0.0457126	0.0416313	0.497933	0.408015	0.667478	0.647586	0.713028	0.596908
IL1A_E113_R	0.995609	0.99532	0.984501	0.995043	0.994194	0.995317	0.976066	0.992638	0.991965	0.97805	0.99307	0.993915	0.993432	0.992113	0.965655	0.962008	0.958375	0.925013	0.943786	0.956394	0.995196	0.994335	0.995596	0.99588	0.995033	0.995321	0.995538	0.978721	0.987985	0.650978	0.950389	0.981539	0.950461	0.995189	0.990603	0.956489	0.981813	0.943978	0.948815	0.974967	0.976035	0.976413	0.989819	0.995277	0.975044	0.991026	0.993768	0.995472	0.994268
IL1B_P582_R	0.90116	0.825361	0.586795	0.898857	0.733708	0.91554	0.724148	0.563668	0.730542	0.725999	0.818647	0.918544	0.715703	0.79978	0.828618	0.834773	0.834044	0.745255	0.786689	0.750113	0.908644	0.845544	0.593095	0.798449	0.73947	0.656873	0.570887	0.575765	0.664584	0.269831	0.529678	0.761132	0.621786	0.674872	0.502124	0.616129	0.564845	0.639144	0.783827	0.692931	0.673666	0.818518	0.519163	0.905901	0.803704	0.931411	0.842155	0.820392	0.868217
IL1B_P829_F	0.716872	0.367173	0.207784	0.452292	0.462177	0.490669	0.343309	0.0281851	0.757731	0.402389	0.467171	0.696975	0.0330019	0.252801	0.426709	0.0273791	0.386529	0.347492	0.0253788	0.417082	0.0309931	0.680961	0.970566	0.790439	0.827704	0.809468	0.576043	0.626373	0.509424	0.0233733	0.633194	0.485194	0.645504	0.86483	0.807364	0.396298	0.586256	0.607248	0.417149	0.0445341	0.684231	0.0520735	0.875846	0.61021	0.0457312	0.597315	0.886135	0.245159	0.501744
IL1RN_E42_F	0.942961	0.921832	0.869912	0.887505	0.943326	0.993221	0.828166	0.781331	0.715894	0.863062	0.857633	0.775894	0.602737	0.956858	0.629788	0.514817	0.690808	0.649621	0.809141	0.993676	0.952292	0.994646	0.958015	0.971925	0.992647	0.992798	0.925823	0.673711	0.885733	0.6593	0.835232	0.979804	0.886618	0.966936	0.982729	0.903287	0.81462	0.562112	0.740925	0.941158	0.923981	0.986394	0.912208	0.826696	0.938554	0.959069	0.988046	0.843317	0.776604
IL1RN_P93_R	0.763501	0.864357	0.643452	0.569151	0.820474	0.853432	0.574023	0.981607	0.657258	0.760935	0.658629	0.440583	0.568	0.645921	0.570302	0.559158	0.522595	0.481634	0.761172	0.763689	0.850822	0.993971	0.92493	0.966469	0.948101	0.949928	0.90585	0.719564	0.570425	0.745269	0.880301	0.873059	0.824368	0.915508	0.70347	0.933817	0.815269	0.850508	0.759384	0.780076	0.897416	0.877731	0.882686	0.634484	0.850719	0.491848	0.753933	0.822744	0.839784
IL2_P607_R	0.988316	0.974022	0.944385	0.986952	0.975423	0.96968	0.822456	0.79365	0.890413	0.786048	0.778269	0.930608	0.9847	0.701498	0.755415	0.711463	0.929992	0.868151	0.635176	0.874853	0.864499	0.967172	0.908184	0.955993	0.934544	0.988089	0.951899	0.775427	0.776041	0.852886	0.836799	0.917078	0.905069	0.967911	0.904366	0.250756	0.732234	0.829043	0.720856	0.924204	0.921301	0.962333	0.988321	0.945675	0.989653	0.979058	0.881222	0.921434	0.957486
IL3_P556_F	0.98781	0.990481	0.982048	0.989456	0.969159	0.987586	0.990836	0	0.867874	0.895299	0.749162	0.922767	0.99013	0.955383	0.855346	0.823898	0.884822	0.913415	0.825398	0.972324	0.883947	0.994327	0.993422	0.993867	0.979352	0.992164	0.994085	0.985623	0.95686	0.979673	0.965359	0.942716	0.956141	0.992119	0.985797	0.953661	0.937242	0.95535	0.924586	0.82754	0.979215	0.974919	0.992027	0.991501	0.990272	0.989952	0.986832	0.990843	0.967025
IL4_P262_R	0.00923179	0.00937525	0.0393705	0.173868	0.0129427	0.235679	0.0123344	0.012801	0.00860765	0.0637807	0.0128305	0.0110814	0.0101919	0.011287	0.0264636	0.437746	0.0253436	0.0226083	0.292196	0.0924832	0.383252	0.641436	0.492648	0.654123	0.396818	0.271732	0.405767	0.284295	0.449823	0.00910914	0.276176	0.582636	0.548168	0.550384	0.542054	0.00598714	0.569514	0.413662	0.464919	0.399942	0.568061	0.705027	0.0129637	0.0136882	0.0108705	0	0.115872	0.0291253	0.0448735
IL6_E168_F	0.00520942	0.0381904	0.030902	0.0958704	0.0347471	0.00736442	0.0086457	0.00907433	0.00716901	0.0834112	0.168929	0.0112378	0.00877524	0.0120208	0.0201217	0.144619	0.0806743	0.0156071	0.1336	0.00888417	0.0179439	0.991964	0.971432	0.987337	0.973974	0.995683	0.84882	0.875629	0.473959	0.934519	0.704338	0.967971	0.942426	0.930225	0.845548	0.768928	0.850088	0.890151	0.784176	0.834181	0.87447	0.919198	0.989556	0.00792197	0.00299805	0	0.00341343	0.0101947	0.0718227
IL6_P213_R	0.0145199	0.0129725	0	0.0149285	0.0135989	0.0188101	0.0182074	0.0179244	0.0116218	0.0134565	0.0187382	0.0169076	0.0251462	0.0187168	0.0226407	0.0182931	0.020567	0.0222637	0.0191608	0.0145976	0.0162406	0.0161122	0.295215	0.409368	0.295115	0.0343238	0.0158251	0.0181647	0	0.00766466	0.283598	0.195629	0.0546112	0.409275	0.017219	0.00388145	0.634801	0.252018	0	0.296872	0.256804	0.0195446	0.0199276	0.0142859	0.0132476	0.000745636	0.0135017	0.0157263	0.0167091
IL6_P611_F	0.00337896	0.00545476	0.00223811	0.054165	0.00473803	0.00979531	0.00873307	0.00613539	0.00320101	0.0068454	0.00675823	0.00416136	0.00583189	0.00642866	0.0140286	0.0142308	0.0116634	0.00899913	0.0125767	0.00618766	0.0091508	0.00396612	0.238894	0.120762	0.216584	0.244013	0.113767	0.0104964	0.000604966	0.183159	0.0106112	0.346491	0.24874	0.00518209	0.0105866	0.00160982	0.12164	0.0111789	0.0958684	0.00735212	0.120259	0.00659805	0.241803	0.00394272	0.00154641	0	0.0545097	0.00499293	0.00458564
IL8_E118_R	0	0	0.075542	0.00210973	0.000893243	0.000435962	0.004206	0.000568598	0	0.000894321	0.00166469	0.00178416	0	0	0.0100323	0.00912131	0.0049427	0.00696621	0.0113752	0.00086065	0.00465884	0.00174437	0	0.00190268	7.5e-05	0.00253957	0.00390013	0.00526741	0	0	0.00552392	0.346356	0.00220192	0	0.00261811	0	0.00895831	0.00912203	0	0.00651936	0.00629388	0.00577315	0.00356131	0	0	0	0	0	0.00183048
IL8_P83_F	0	0.222642	0	0	0	0	0	0	0	0	0	0	0	0	0	0	0	0	0	0	0	0	0	0	0.660368	0	0	0	0	0	0.478477	0	0	0	0	0	0	0	0	0	0	0	0	0	0	0	0	0	0
IMPACT_P186_F	0	0	0	0	0	0	0	0	0	0	0	0	0	0	0	0	0	0	0	0	0	0	0	0	0	0	0	0	0	0	0	0	0	0	0	0	0	0	0	0	0	0	0	0	0	0	0	0	0
IMPACT_P234_R	0.24131	0.0192893	0.041612	0.0904666	0	0	0	0	0	0	0.200079	0.00247623	0	0	0.00674897	0.00423115	0.00471808	0.167116	0.00561817	0.00259232	0	0	0	0	0	0	0	0	0	0	0	0	0	0	0	0	0.00197877	0.000328397	0	0	0	0	0.00212302	0.000579482	0	0	0.0869387	0.0005012	0
INHA_P1144_R	0.743262	0.805896	0.352503	0.778216	0.689827	0.735882	0.599668	0.662334	0.678426	0.266123	0.526008	0.48106	0.864045	0.580922	0.647372	0.614202	0.733216	0.602885	0.716203	0.705712	0.699775	0.0157725	0.103137	0.025068	0.0216252	0.0237651	0.0235829	0.0273037	0.0168352	0.0115959	0.0235239	0.0261897	0.023661	0.0233684	0.0219393	0.0228977	0.0379614	0.0308306	0.0200852	0.0282115	0.0256918	0.023523	0.0222078	0.806106	0.669385	0.781797	0.729275	0.760741	0.767135
INHA_P1189_F	0.665921	0.574584	0.553444	0.495301	0.763369	0.708878	0.709805	0.670515	0.540318	0.511633	0.583082	0.562535	0.788833	0.634599	0.561336	0.638651	0.411476	0.611143	0.601514	0.649019	0.891662	0.215516	0.0149261	0.0186268	0.0572578	0.0157038	0.0572943	0.102471	0.0141943	0.0107939	0.0251467	0.0216534	0.0163099	0.0124474	0.0190684	0.0138593	0.0295867	0.0267562	0.019155	0.0186169	0.0217771	0.0146766	0.244749	0.693305	0.64586	0.866674	0.647326	0.510301	0.56347
INS_P248_F	0.852992	0.987529	0.677738	0.930968	0.639852	0.988419	0.534573	0.755503	0.00602191	0.492944	0.866582	0.696778	0.948662	0.774152	0.191896	0.0194645	0.734737	0.799838	0.46322	0.910104	0.981605	0.709301	0.44589	0.470837	0.00889409	0.0111409	0.253774	0.338156	0.303564	0.0035942	0.396333	0.440733	0.00882961	0.0111978	0.0095242	0.00207141	0.397275	0.0144364	0.52665	0.0109167	0.648585	0.00998753	0.0133233	0.898407	0.979818	0.789935	0.801881	0.874414	0.875977
INS_P804_R	0.820604	0.760986	0.678276	0.915274	0.483465	0	0.726604	0	0	0.600893	0	0.848108	0.557055	0.583705	0.48527	0.391236	0.545464	0.836411	0.545797	0.699984	0.987456	0.876579	0.883132	0.805519	0.780244	0.912172	0.336966	0.822473	0.562402	0	0.846513	0.679279	0.762586	0.91599	0.797929	0.836304	0.850826	0.707741	0.841518	0.536027	0.417509	0.77668	0.987438	0.6252	0.566344	0.986934	0.665502	0.815972	0.69966
INSR_E97_F	0.0260633	0.202414	0.331248	0.035697	0.0318244	0.0552379	0.0406073	0.601399	0.0356112	0.04027	0.0442651	0.0475538	0.0730965	0.0302864	0.104244	0.0540202	0.0513156	0.107782	0.0653127	0.0856174	0.0540143	0.645509	0.0450475	0.0565234	0.0622371	0.061697	0.0473423	0.316283	0.0264221	0.0320448	0.0465448	0.0376179	0.0374524	0.678708	0.0610949	0.0224277	0.0623894	0.0633043	0.0355431	0.0466418	0.0875142	0.0657931	0.241099	0.0535342	0.0510167	0.0103892	0.0661562	0.0530158	0.0756678
INSR_P1063_R	0.93207	0.896359	0.735112	0.950129	0.868621	0.993347	0.758393	0.658342	0.777389	0.710169	0.844967	0.935018	0.910057	0.868966	0.721422	0.795477	0.649818	0.466931	0.750878	0.652607	0.914173	0.00386302	0.636801	0.562052	0.588358	0.752437	0.64526	0.717087	0.687584	0	0.224375	0.577528	0.432535	0.511589	0.485933	0.211405	0.51035	0.675238	0.638235	0.196963	0.727599	0.757034	0.816754	0.940218	0.804735	0.926161	0.921548	0.912366	0.880907
IPF1_P234_F	0.991493	0.994711	0.951205	0.994129	0.994173	0.99343	0.904146	0.75692	0.940748	0.935189	0.975137	0.965012	0.994686	0.974777	0.956953	0.960556	0.966803	0.967758	0.955722	0.994591	0.942987	0.983948	0.873616	0.797022	0.85602	0.888773	0.933332	0.668822	0.706522	0.61727	0.815011	0.599725	0.49203	0.90003	0.949068	0.640065	0.811704	0.812143	0.793812	0.171333	0.697191	0.839966	0.556651	0.986944	0.994462	0.957511	0.993179	0.993131	0.971321
IPF1_P750_F	0.993884	0.994973	0.984799	0.993869	0.991222	0.992896	0.991297	0.901079	0.758073	0.834644	0.956619	0.965751	0.939802	0.942085	0.945477	0.922878	0.949566	0.943623	0.878897	0.966997	0.993466	0.830866	0.923685	0.934219	0.926887	0.970905	0.978603	0.938305	0.932596	0.449879	0.895466	0.986398	0.90461	0.864299	0.955548	0.877181	0.885286	0.932722	0.888645	0.842318	0.878812	0.983528	0.0062648	0.992486	0.995069	0.991164	0.991561	0.993437	0.988633
IRAK1_P312_F	0.156294	0.0118898	0.145665	0.0249131	0.0143535	0.0109374	0.0143987	0.0167854	0.00698545	0.29589	0.0371821	0.012412	0.0192904	0.012347	0.0267851	0.032767	0.023925	0.262487	0.0312914	0.0180714	0.0175049	0.00787604	0.0108529	0.0140043	0.0110201	0.25849	0.0148278	0.302619	0	0.00794437	0.0194111	0.136561	0.0139942	0.0109699	0.0107448	0.00420213	0.0220709	0.0185605	0.000420683	0.0258143	0.0198863	0.0111144	0.0157562	0.228421	0.0117613	0	0.00919832	0.0179829	0.0135076
IRAK1_P455_R	0.00499493	0.00458192	0.000978498	0.00592611	0.00649987	0.00488209	0.00718902	0.00709445	0.00410229	0.0080211	0.00862917	0.00529804	0.00634152	0.00679297	0.0127864	0.0121505	0.0112432	0.0094114	0.0131064	0.00797758	0.0081011	0.00353838	0.00597864	0.00651557	0.00525831	0.00767187	0.00592626	0.00780142	0.0017299	0.00295191	0.00852564	0.00640146	0.00638468	0.0054325	0.0592363	0.000459092	0.0099346	0.00887645	0.000734652	0.00778666	0.00899604	0.00701418	0.00810378	0.00359191	0.00467833	0	0.00452767	0.00645487	0.00707862
IRAK3_E130_F	0.00983277	0.0104765	0.0146398	0.0448204	0.0127188	0.0112646	0.0123699	0.0172001	0.0107027	0.0138181	0.0159267	0.0158502	0.00982703	0.0119515	0.0265285	0.0251442	0.025823	0.0206629	0.0275074	0.0157518	0.0118634	0.00867885	0.0102162	0.0136725	0.012419	0.0112823	0.0130663	0.0150236	0.00733267	0.00626617	0.0190348	0.0166106	0.0133594	0.00890986	0.0124754	0.00632648	0.0204603	0.0183025	0.00471387	0.017372	0.0145467	0.0118817	0.0120207	0.0121809	0.0112206	0	0.00735547	0.0118155	0.0130796
IRAK3_P13_F	0.00924167	0.00977174	0.00339386	0.00916646	0.0107683	0.00908461	0.0135729	0.0125841	0.00762173	0.0121863	0.0135386	0.0132243	0.0108122	0.0143219	0.0254854	0.0243768	0.0218034	0.0193244	0.0238953	0.0151734	0.0171022	0.00580413	0.00822318	0.0106449	0.00679139	0.0144985	0.0110973	0.0122466	0.00292917	0.00513986	0.016334	0.0141521	0.0112836	0.00731988	0.0117785	0.00336604	0.0207466	0.0125267	0.00187354	0.0116821	0.0116499	0.0118496	0.0108098	0.0139331	0.00719853	0	0.00599021	0.0128578	0.0111453
IRAK3_P185_F	0.113496	0.0368278	0.0449838	0.0985028	0.0114831	0.0157376	0.0172077	0.0167498	0.0174946	0.0176687	0.0221826	0.185238	0.0117877	0.0134564	0.0648819	0.0285628	0.120834	0.118972	0.023081	0.249704	0.0204718	0.0184597	0.108835	0.0238758	0.0232464	0.0241133	0.0969643	0.0216392	0.0156716	0.0125495	0.172207	0.153884	0.0190254	0.0231849	0.0226324	0.020171	0.0278874	0.36587	0.0147292	0.258759	0.0185448	0.024626	0.0340032	0.0179028	0.184711	0.00569301	0.024013	0.063284	0.0625817
IRF5_E101_F	0.102101	0.0632979	0.0928432	0.377183	0.202314	0.123743	0.0883833	0.0109119	0.00650804	0.253735	0.330726	0.250603	0.00865335	0.124381	0.109981	0.164346	0.265046	0.273948	0.0200002	0.0139743	0.0130305	0.00681179	0.0559843	0.196055	0.104043	0.0116071	0.247093	0.37623	0.00617347	0.220923	0.0412178	0.203315	0.00956941	0.00529463	0.213456	0.0917338	0.189513	0.0131528	0.334533	0.390736	0.20947	0.333238	0.554731	0.24316	0.136238	0.467791	0.177319	0.132236	0.117032
IRF5_P123_F	0.00825226	0.0988838	0.00537757	0.0142563	0.00961008	0.0118419	0.147101	0.00624407	0.00882562	0.16695	0.020174	0.0107289	0.218055	0.00889738	0.0231103	0.0254578	0.026316	0.0218454	0.0220532	0.0212371	0.0138426	0.00953056	0.0105732	0.0496095	0.066345	0.0130008	0.195191	0.017256	0.291306	0.00896454	0.0165609	0.0185408	0.113287	0.0123545	0.0145169	0.0072129	0.162493	0.0199388	0.013266	0.017846	0.217423	0.0146923	0.0129836	0.0148538	0.00953577	0	0.00846353	0.0157916	0.0156879
IRF7_E236_R	0.261882	0.280506	0.0550315	0.201005	0.0164928	0.023213	0.00941213	0.00702734	0.0124351	0.214913	0.017798	0.0157622	0.0169706	0.0444483	0.0711397	0.0245238	0.367427	0.124893	0.0220532	0.0159937	0.482658	0.0198275	0.0199926	0.155584	0.211977	0.0259797	0.24555	0.019502	0.00840254	0.00927652	0.0242845	0.0219189	0.0219055	0.0259704	0.0259868	0.0114314	0.02028	0.6207	0	0.516496	0.03043	0.0197725	0.0230249	0.0140243	0.00800776	0.00796569	0.105423	0.0115826	0.0895648
IRF7_P277_R	0.261182	0.0791259	0.0541136	0.208212	0.125919	0.242248	0.0107962	0.0102182	0.218273	0.0731625	0.0563745	0.182008	0.282459	0.130303	0.0521907	0.0167439	0.20302	0.102651	0.221414	0.118741	0.281645	0.00396486	0.0658585	0.00664593	0.00736144	0.0144587	0.00722894	0.0101714	0.00450359	0.0100769	0.0306332	0.0109302	0.00890193	0.00982641	0.00763736	0.00453485	0.0160245	0.0126436	0.00807625	0.0105122	0.0105168	0.00939746	0.00953698	0.100736	0.0557071	0.258168	0.176548	0.00799181	0.0884535
ISL1_E87_R	0.993429	0.851461	0.789851	0.888317	0.868731	0.800593	0.839504	0	0.989005	0.913114	0.969478	0.988316	0.989825	0.771669	0.791309	0.870826	0.915792	0.92429	0.7163	0.89982	0.923236	0.00602193	0.00985248	0.0109088	0.109517	0.0162634	0.234103	0.0124502	0.343608	0.00898377	0.0185763	0.0162704	0.00610597	0.0140708	0.00992577	0	0.0147416	0.023815	0.0019234	0.456287	0.0116908	0.339599	0.563713	0.865125	0.993492	0.988917	0.774513	0.942947	0.799326
ISL1_P379_F	0.962683	0.994815	0.809315	0.992877	0.993354	0.994276	0.916268	0.987491	0.954131	0.92216	0.992905	0.10447	0.990258	0.972139	0.983669	0.749813	0.823932	0.970684	0.838707	0.860503	0.939806	0.304637	0.113416	0.140404	0.051208	0.00353719	0.0684079	0.00896715	0.00123372	0.00467748	0.011355	0.233304	0.143913	0.217568	0.00536214	0.00223658	0.2157	0.0109542	0.00322267	0.00932851	0.14015	0.0215994	0.00752892	0.993159	0.994412	0.984489	0.991551	0.99327	0.971728
ISL1_P554_F	0.985311	0.980284	0.063371	0.984942	0.952335	0.870673	0.829704	0.944652	0.793541	0.373954	0.966423	0	0.985995	0.975016	0.846381	0.822415	0.989561	0.796784	0.65863	0.926657	0.987611	0	0.283641	0	0	0	0	0.39826	0	0.361907	0	0.229851	0.268303	0	0.336511	0	0	0.585534	0	0	0.234889	0	0	0.75187	0.989517	0.976618	0.960455	0.984451	0.984402
ITGA2_E120_F	0.527497	0.358789	0.175281	0.303445	0.487353	0.00954195	0.321471	0.00861156	0.00757884	0.298373	0.414778	0.375608	0.0117179	0.706786	0.194372	0.0201001	0.233335	0.0813007	0.673953	0.0147499	0.713627	0.0100106	0.21488	0.306417	0.00825666	0.0127884	0.203241	0.0154164	0.00647393	0.00593299	0.0167212	0.274991	0.121012	0.0108972	0.268636	0.00754599	0.0205263	0.0189304	0.00644049	0.310756	0.0157016	0.567602	0.118409	0.68484	0.610159	0.237054	0.610056	0.543643	0.413672
ITGA2_P26_R	0	0	0.0561125	0.123756	0.00138464	0	0.000246224	0	0	0.00289241	0.00183311	0.390434	0.00165043	0.00109856	0.00405593	0	0	0.00378201	0.00510368	0	0.00365894	0	0	0	0	0	0.00253927	0.00407218	0	0.152971	0.00083243	0.00142326	0	0	0	0	0.00672529	0.00419401	0	0.00119366	0.00257707	0	0	0.2665	0.285996	0	0.0129013	0.21147	0
ITGA6_P298_R	0.103301	0	0	0	0	0.000315945	0	0	0.00104644	0.00179833	0	0	0.00195038	0	0.168234	0.00728388	0.075704	0.160937	0.00487336	0.00460992	0	0	0	0	0	0.49204	0.00371912	0.00303067	0	0.00129261	0.00508222	0.220396	0.000293853	0	0.318099	0	0.00247437	0.0051349	0	0	0.00370669	0.000358457	0.00405025	0	0	0	0	0.163654	0
ITGA6_P718_R	0.995392	0.994355	0.843645	0.992819	0.975341	0.994027	0.96309	0.992797	0.888707	0.941576	0.990881	0.898241	0.990265	0.956536	0.930752	0.833895	0.921498	0.884156	0.960264	0.95257	0.939169	0.948587	0.981059	0.994961	0.985128	0.973387	0.983683	0.855147	0.926163	0.793953	0.895407	0.951729	0.938454	0.973008	0.977599	0.909569	0.876982	0.949385	0.899276	0.943182	0.951122	0.993152	0.921383	0.992136	0.975301	0.980466	0.994273	0.987424	0.966397
ITGB1_P451_F	0.0117078	0.0383201	0.0111488	0.014222	0.0115666	0.0142382	0.0161985	0.0153519	0.0194342	0.0196513	0.0219558	0.0197176	0.0157795	0.0154781	0.102294	0.0235902	0.0222745	0.0226519	0.0241426	0.0193756	0.0228826	0.0285513	0.0227295	0.018218	0.0227206	0.0230164	0.191275	0.0226334	0.199228	0.0295748	0.0362002	0.0255727	0.0216927	0.358249	0.0200181	0.0179971	0.0337038	0.0250717	0.0114527	0.457724	0.024409	0.020848	0.0255409	0.0143949	0.0900002	0.00711257	0.0191469	0.0212417	0.0186275
ITGB4_E144_F	0.990393	0.987393	0.625792	0.941734	0.846846	0.973426	0.872507	0	0.501584	0.952802	0.972581	0.171577	0.688422	0.590959	0.140058	0.414203	0.309957	0.113313	0.605107	0.796981	0.944909	0.00564823	0.00811197	0.0131995	0.14279	0.0144182	0.0102787	0.226773	0.00596694	0.0065318	0.0185685	0.197616	0.012357	0.255592	0.00949524	0.00576986	0.0463713	0.207177	0.055601	0.0184377	0.0142718	0.368454	0.0108613	0.910737	0.992242	0.982248	0.986604	0.928721	0.682531
ITGB4_P517_F	0.465183	0.626503	0.215723	0.401685	0.216709	0.299183	0.462731	0.560958	0.314885	0.665594	0.58675	0.333451	0	0.668873	0.284793	0.67921	0.681714	0.379729	0.201658	0.448582	0.285979	0.225426	0.781704	0.836969	0.83682	0.839354	0.872854	0.858028	0.663898	0.835434	0.826121	0.83533	0.75118	0.937713	0.798937	0.807174	0.735328	0.767866	0.727689	0.841222	0.866111	0.873819	0.909789	0.46007	0.569873	0.373209	0.464442	0.508631	0.441366
ITK_E166_R	0.993036	0.989605	0.97096	0.97728	0.963746	0.990635	0.988512	0.990014	0.983302	0.960083	0.930119	0.871192	0.974322	0.986738	0.916316	0.911403	0.859035	0.808209	0.826541	0.991865	0.703666	0.99181	0.988233	0.990997	0.99318	0.964041	0.991931	0.869019	0.803144	0.448784	0.650594	0.838954	0.918269	0.916851	0.987231	0.808835	0.907517	0.911272	0.812473	0.776965	0.79166	0.819493	0.859482	0.969431	0.992335	0.986607	0.989136	0.986075	0.986304
ITK_P114_F	0.628378	0.676939	0.735643	0.799571	0.845348	0.858832	0	0.621777	0.110413	0.591501	0.351432	0.505799	0	0.210973	0.502756	0.446947	0.60155	0.682397	0.765708	0.357676	0	0.476435	0.254074	0.204081	0.493318	0	0.372321	0.217177	0.780126	0.515025	0.476684	0.0057801	0.404038	0.673786	0.000681125	0.622331	0.409585	0.307365	0.547516	0.735916	0.370014	0.342178	0.571713	0.38636	0.631922	0.489081	0.455015	0.840091	0.714635
ITPR2_P804_F	0.0189083	0.0127725	0.0267557	0.0162049	0.0159581	0.0126109	0.019434	0.013047	0.0222151	0.02383	0.0306917	0.0211032	0.0163222	0.0147869	0.0354925	0.0346695	0.0272258	0.0389979	0.0299861	0.0279556	0.0143532	0.0123501	0.0336762	0.0215804	0.0267752	0.0172844	0.0232079	0.0219868	0.00773605	0.0188061	0.0272148	0.0283287	0.0285914	0.0150888	0.0187333	0.0145636	0.0289594	0.036354	0.0132568	0.0239517	0.0251089	0.0236192	0.0364206	0.018622	0.0198093	0.00816473	0.027805	0.0211904	0.111384
ITPR3_E86_R	0.992627	0.993684	0.917497	0.993612	0.993566	0.99441	0.991586	0.992977	0.990763	0.991794	0.993971	0.910756	0.926557	0.986603	0.925035	0.736411	0.926731	0.830003	0.968703	0.990794	0.99509	0	0.502665	0.211413	0.164885	0.000643557	0.150721	0.00171818	0.31303	0.00119767	0.0391269	0.285886	0.0556769	0	0.659537	0.469331	0.186077	0.00248012	0.184876	0.00274164	0.180968	0	0	0.99235	0.990595	0.989214	0.992872	0.993444	0.988305
ITPR3_P1112_F	0.000438158	0.103253	0.0274058	0.0601595	0.0217122	0.219127	0.000341312	0.238736	0.128931	0.106456	0	0.0778563	0.00125932	0.00133897	0.0559081	0.00690177	0.0985923	0.111275	0.10351	0.0705158	0.000582771	0.00171685	0.000271655	0.00219609	0.000851409	0.00527706	0.00370012	0.00680286	0.0023863	0.00241815	0.00751479	0.00611901	0.00212637	0.00356352	0.00405561	0	0.0086958	0.00620146	0	0.00690676	0.00438149	0.00382521	0.00260513	0.000100028	0	0	0.0272404	0.00305239	0.00229267
JAG1_P66_F	0.0693678	0.0275525	0.0151675	0.0152669	0.0138136	0.0877754	0.0156826	0.0222554	0.00797451	0.0152184	0.0584485	0.203886	0.18388	0.184136	0.289312	0.0333644	0.0307635	0.161733	0.0286193	0.0205206	0.0199051	0.00500599	0.00888554	0.0055116	0.116835	0.274608	0.0148307	0.00846662	0	0	0.0155	0.0113995	0.00787977	0.00955988	0.000213111	0	0.185152	0.00940713	0	0.0155755	0.0108096	0.0130528	0.429612	0.0199519	0.0838415	0.105269	0.0108736	0.106253	0.0179825
JAG2_E54_F	0.00342275	0.00804103	0.00425618	0.00566117	0.00480353	0.0796876	0.00822257	0.00888781	0.00518252	0.00861179	0.0105831	0.00829253	0.0822676	0.00747159	0.0172857	0.0733121	0.0390649	0.0116398	0.0179845	0.00811303	0.00974153	0.00517508	0.00691942	0.00725767	0.00562608	0.00857841	0.00768538	0.0725387	0.0733344	0.00505643	0.0123416	0.00986856	0.00851356	0.0458891	0.00706283	0.0036402	0.0131409	0.010781	0.0248689	0.010775	0.0098303	0.00888208	0.00925503	0.0075957	0.00424617	0	0.00440343	0.0236653	0.0177978
JAG2_P264_F	0.00544308	0.0212558	0.011309	0.00683181	0.00711557	0.00658866	0.0101653	0.0100007	0.0060987	0.00982416	0.0126161	0.0124545	0.0107326	0.00796618	0.0179035	0.0232025	0.0161108	0.0231919	0.0156583	0.0132415	0.00922517	0.0103081	0.010829	0.0109784	0.0125266	0.0117715	0.0106855	0.0148755	0.00724012	0.00945988	0.0137635	0.0163339	0.0149606	0.0130176	0.0127097	0.00897271	0.020287	0.0218468	0.00270777	0.0176653	0.0158187	0.0105764	0.0210488	0.00740607	0.00484138	0	0.00522851	0.0111331	0.00940124
JAK2_P772_R	0.0103191	0.0088638	0.118705	0.00951163	0.00894779	0.00957206	0.0127494	0.00986698	0.00858355	0.00896638	0.00847616	0.0112137	0.0132839	0.00954453	0.0149715	0.0136446	0.0125383	0.0144934	0.0136475	0.19314	0.0168803	0.00964421	0.00815556	0.00996133	0.00916045	0.00976643	0.00981138	0.0107635	0.00181038	0.00820862	0.012606	0.0109916	0.00917291	0.00798653	0.0114657	0.00508032	0.0101741	0.0109291	0	0.00948319	0.0121777	0.256034	0.0109447	0.00932413	0.00927449	0.0207594	0.0101353	0.0119842	0.00966447
JAK3_E64_F	0.0102216	0.0101239	0.00271457	0.0106925	0.0637972	0.0115458	0.0161664	0.0155286	0.00909015	0.0135118	0.0163288	0.0133236	0.0139419	0.0143161	0.028626	0.0282432	0.0252126	0.0197642	0.0274644	0.0184591	0.0156989	0.930878	0.85098	0.818202	0.819077	0.919161	0.661628	0.812219	0.798537	0.670984	0.819005	0.931898	0.751168	0.836675	0.863205	0.829175	0.767157	0.907619	0.826089	0.763836	0.851053	0.946557	0.931097	0.0100272	0.00852754	0.00406081	0.00885276	0.0151679	0.015024
JAK3_P1075_R	0.0721152	0.0680786	0.0144612	0.0502468	0.0608655	0.069274	0.118186	0.0356886	0.00536051	0.0226349	0.0401788	0.122363	0.0060226	0.0722253	0.0843031	0.0761557	0.0650184	0.102647	0.148402	0.0263582	0.00735871	0.996843	0.983692	0.996552	0.996843	0.964789	0.974406	0.932758	0.967544	0.785061	0.884176	0.972999	0.970837	0.996739	0.976796	0.881896	0.871645	0.888013	0.888047	0.995983	0.934936	0.963496	0.976442	0.0273603	0.0484535	0.0330893	0.0541185	0.0194493	0.0660258
JAK3_P156_R	0.0054551	0.00436856	0.0149806	0.00517328	0.00735325	0.00700542	0.00896422	0.00895932	0.00668565	0.0099135	0.0103565	0.0095774	0.00864179	0.00825234	0.0172594	0.0193557	0.0208891	0.0203671	0.0192929	0.0117761	0.00912744	0.996895	0.991899	0.996905	0.991526	0.993265	0.986967	0.955873	0.976117	0.922349	0.947784	0.95997	0.971864	0.975532	0.980234	0.944998	0.957126	0.93547	0.939196	0.965136	0.959733	0.959819	0.854761	0.00644534	0.00586266	0.000145429	0.00718986	0.00916766	0.00812906
JUNB_P1149_R	0.0108156	0.0231466	0.0323603	0.0166352	0.0537036	0.0171033	0.0180948	0.0214145	0.0254805	0.0171555	0.030846	0.018278	0.0245399	0.0179779	0.0683005	0.0345508	0.0190861	0.0602528	0.104006	0.0175768	0.24173	0.0215575	0.0534639	0.055849	0.0415264	0.044247	0.126362	0.0631441	0.0365191	0.0457135	0.044157	0.0484215	0.0265748	0.0753367	0.0614189	0.0546702	0.0805028	0.0501499	0.0482919	0.0514464	0.154904	0.0470213	0.0458178	0.0152879	0.0619231	0.196929	0.0220593	0.0137407	0.0230243
KCNK4_E3_F	0.997075	0.997117	0.971422	0.99692	0.995292	0.971131	0.964668	0.905319	0.990099	0.95189	0.970429	0.982173	0.983981	0.961109	0.896255	0.905242	0.889886	0.917726	0.932301	0.985309	0.977939	0.994705	0.991633	0.99359	0.988906	0.996895	0.994605	0.980387	0.988217	0.882525	0.957447	0.972459	0.976526	0.991463	0.995797	0.962905	0.935998	0.971652	0.967487	0.961644	0.979395	0.97093	0.973146	0.98933	0.977346	0.993605	0.982756	0.996927	0.974534
KCNK4_P171_R	0.991985	0.940301	0.813187	0.962554	0.889511	0.984359	0.890884	0.989676	0.962236	0.780455	0.992495	0.987645	0.989783	0.924161	0.895348	0.826625	0.848592	0.917847	0.856373	0.735822	0.949622	0.633485	0.991357	0.988797	0.95008	0.991533	0.989	0.99116	0.886394	0.984308	0.960818	0.942893	0.927285	0.988067	0.708016	0.964712	0.865172	0.946442	0.958501	0.9761	0.666323	0.986072	0.987531	0.840263	0.963202	0.903491	0.917531	0.873482	0.935591
KCNQ1_E349_R	0.11919	0.134726	0.0129165	0.0136772	0.0141129	0.584209	0.0186456	0.0162172	0.0130192	0.0171383	0.294917	0.0249256	0.0179309	0.0210765	0.027693	0.167107	0.150712	0.213501	0.0265443	0.0193315	0.0273936	0.0155237	0.0148138	0.0143292	0.0278264	0.0183934	0.0137204	0.0206027	0.01253	0.0110917	0.0203598	0.0180522	0.0142253	0.0131282	0.0213855	0.0125507	0.026781	0.0210531	0.00538978	0.0162885	0.016472	0.0188517	0.016318	0.0157263	0.0100676	0	0.0601983	0.0179949	0.0388177
KCNQ1_P546_R	0.0183656	0.527017	0.226809	0.550651	0.0329922	0.0579308	0.0609466	0.0374705	0.0292057	0.0548963	0.607764	0.613748	0.0428932	0.0378747	0.0390696	0.198379	0.805462	0.771704	0.0383928	0.0536405	0.043194	0.0282958	0.0247659	0.0374437	0.0657402	0.0428564	0.021231	0.0547586	0.0477833	0.0226739	0.0623594	0.0300328	0.0325546	0.0244484	0.0595374	0.0280532	0.0422964	0.0476389	0	0.0472047	0.0339661	0.0421239	0.0410773	0.631662	0.0343554	0.125319	0.322501	0.319375	0.378578
KDR_E79_F	0.9943	0.995122	0.945928	0.993959	0.993823	0.992479	0.993128	0.815105	0.842743	0.990655	0.961975	0.904433	0.994541	0.993912	0.969134	0.954258	0.941719	0.826554	0.774529	0.927692	0.805697	0.0129906	0.0131364	0.0123075	0.17658	0.0166301	0.0133509	0.0147688	0.00637002	0.0198407	0.0196345	0.19136	0.0151613	0.0141225	0.0154221	0.0060239	0.0221665	0.0190849	0.00458387	0.0176292	0.128057	0.0277387	0.015185	0.90662	0.99282	0.99152	0.992145	0.993967	0.99122
KDR_P445_R	0.994016	0.993472	0.982219	0.992666	0.990481	0.993732	0.9655	0.993326	0.635525	0.882994	0.858135	0.855028	0.994443	0.97124	0.903288	0.895949	0.897712	0.738915	0.612249	0.959894	0.767897	0.496022	0.763556	0.729073	0.638324	0.79423	0.683304	0.960022	0.813446	0.593642	0.584244	0.660597	0.428065	0.409035	0.72383	0.878099	0.764945	0.664861	0.382957	0.575182	0.585592	0.680698	0.00584975	0.991168	0.992598	0.99292	0.992912	0.98463	0.993406
KIAA0125_E29_F	0.995838	0.996094	0.956422	0.992147	0.985641	0.995373	0.811944	0.376959	0.960416	0.993739	0.953062	0.950231	0.952615	0.938375	0.819418	0.951632	0.922975	0.893872	0.929154	0.890287	0.77814	0.762356	0.385085	0.123641	0.106819	0.000269905	0.447999	0.463991	0	0	0.00387297	0.0019069	0.15747	0	0.000926787	0.241899	0.0102871	0.422949	0.463472	0.606956	0.00156716	0.543177	0.293725	0.995729	0.995156	0.994821	0.979915	0.988317	0.955809
KIAA1804_P689_R	0.995539	0.996053	0.990451	0.948893	0.995053	0.992415	0.994747	0.886096	0.934109	0.952046	0.97224	0.905163	0.995787	0.981541	0.979096	0.915655	0.897854	0.748293	0.802436	0.863083	0.949435	0.380939	0.658243	0.559264	0.676375	0.742173	0.515066	0.439454	0.380762	0.354206	0.262	0.590848	0.457251	0.573806	0.376696	0.292791	0.393988	0.581782	0.545406	0.198685	0.577503	0.502296	0.509706	0.994535	0.994757	0.995573	0.993696	0.995855	0.995153
KIT_P367_R	0.991227	0.957033	0.984756	0.992231	0.992498	0.993804	0.986816	0.843466	0.877452	0.952867	0.723285	0.827203	0.779914	0.99247	0.870272	0.761574	0.801926	0.740459	0.694389	0.995199	0.805673	0.992296	0.939736	0.877424	0.913506	0.896779	0.862582	0.5543	0.563547	0.438897	0.494041	0.897761	0.813009	0.993175	0.905821	0.781755	0.754598	0.63943	0.774468	0.865406	0.723239	0.963713	0.992362	0.96269	0.992118	0.903545	0.992552	0.949372	0.944226
KIT_P405_F	0.987444	0.995693	0.879362	0.995024	0.973761	0.972593	0.88735	0.993022	0.65375	0.717037	0.909061	0.627466	0.947032	0.955588	0.907516	0.816771	0.8953	0.734301	0.878263	0.994992	0.990063	0.584642	0.804349	0.705966	0.685578	0.750051	0.880656	0.11689	0.449128	0.331415	0.715562	0.816179	0.666374	0.402662	0.796984	0.824234	0.732124	0.685572	0.63174	0.34881	0.757088	0.757576	0.765536	0.980293	0.9604	0.993322	0.981966	0.995548	0.950768
KLF5_E190_R	0.12598	0.0597529	0.286834	0.0257445	0.0619371	0.0038654	0.00609052	0.00687906	0.00271631	0.0327788	0.00513659	0.0921019	0.00488575	0.00604454	0.0130711	0.10016	0.0125259	0.103881	0.011743	0.0489521	0.00832126	0.00355831	0.0234141	0.0398735	0.0595284	0.00646199	0.00586867	0.0868558	0.00228712	0.00565003	0.0126696	0.0974245	0.00656572	0.0182865	0.00655842	0.00340099	0.0131702	0.0093603	0.130311	0.0074857	0.144688	0.0054113	0.00605027	0.0376584	0.00171295	0.0567199	0.0530699	0.0284914	0.0360834
KLF5_P13_F	0.00271646	0.0204609	0	0.0809671	0.00467122	0.00303126	0.00509899	0.00526494	0.00164675	0.0051285	0.00754177	0.00599239	0.00374055	0.00358081	0.0221467	0.0134876	0.148467	0.0090692	0.00998263	0.00628893	0.00733466	0.00186878	0.00144588	0.0061483	0.00159897	0.00730902	0.00384242	0.00676688	0	0.00217913	0.00919113	0.0858647	0.00402092	0.00489552	0.003399	0	0.0146352	0.00848397	0	0.00622723	0.00560207	0.336238	0.00562276	0.00480126	0.0019713	0.163638	0.0605365	0.0468786	0.00338837
KLK10_P268_R	0.014686	0.0143441	0.0108222	0.0221802	0.0482885	0.0149967	0.0141828	0.348684	0.0204439	0.0179434	0.0239025	0.0180114	0.0186207	0.0142115	0.0604708	0.0299517	0.0268505	0.0543344	0.108894	0.023884	0.0198351	0.0236288	0.0614989	0.0871058	0.0348191	0.0270535	0.0306633	0.0215475	0.015321	0.0170031	0.0404415	0.048723	0.0492979	0.0206767	0.0208159	0.0292185	0.0494577	0.0731135	0.0472041	0.0455856	0.0465551	0.0306266	0.0302194	0.113337	0.169384	0.00816961	0.0363855	0.0202631	0.0152034
KLK11_P103_R	0.0961841	0.209265	0.079417	0.215162	0	0.385827	0.411748	0.00233461	0.0711855	0.126496	0.350333	0.395807	0	0.165292	0.102607	0.0117628	0.00855394	0.144162	0.00779904	0.00373869	0.00190339	0	0.138629	0.00213828	0.13769	0.0121519	0.00034386	0.262173	0	0	0.00421909	0.303596	0.000633022	0	0.00386769	0	0.218848	0.00186846	0	0.00045195	0.00293466	0.00166281	0.00321893	0.259628	0.529856	0.346916	0.234686	0.375891	0.167021
KLK11_P1290_F	0.845881	0.79691	0.502163	0.737296	0.800995	0.75801	0.683619	0.450835	0.542667	0.608174	0.76732	0.65901	0.687835	0.724833	0.4048	0.719413	0.608423	0.666914	0.346355	0.764309	0.509859	0	0.381844	0.381918	0.358354	0.315238	0.12244	0.240815	0.338152	0.26236	0.215624	0.352311	0.0790749	0	0.0813973	0	0.12153	0.359256	0.387529	0	0.491465	0	0.313961	0.739965	0.792291	0.768059	0.79496	0.811572	0.870465
KRAS_E82_F	0.448286	0.480476	0.370835	0.351912	0.521924	0.548546	0.631727	0.766396	0.571163	0.342487	0.514878	0.498203	0.52792	0.641234	0.507323	0.473375	0.582273	0.568561	0.604387	0.641806	0.644569	0.256403	0.419699	0.402239	0.516648	0.37499	0.526377	0.521029	0.59245	0.348745	0.461038	0.43758	0.321307	0.533817	0.623856	0.475934	0.480834	0.303101	0.46826	0.542762	0.4738	0.600176	0.663689	0.50545	0.476635	0.716995	0.433961	0.572736	0.710253
KRAS_P651_F	0.0104963	0.0154012	0.0371168	0.0403337	0.018297	0.0289872	0.0216574	0.163694	0.0435104	0.0257035	0.0250417	0.0497396	0.0239793	0.0264722	0.0483857	0.0371629	0.0327185	0.0449599	0.0369795	0.0274241	0.0273729	0.0193041	0.0341432	0.117725	0.0891249	0.0298614	0.0325854	0.0362372	0.0178661	0.0295135	0.0441281	0.0385014	0.031552	0.0291632	0.0258412	0.0352254	0.0362244	0.0372053	0.103542	0.0284162	0.0263503	0.0201391	0.0400798	0.018528	0.024351	0.021135	0.0308315	0.0317183	0.0291594
KRT1_P798_R	0.151943	0.200078	0.188206	0.351498	0.547085	0.236009	0.145312	0.215376	0.135659	0.170612	0.140165	0.120103	0.118234	0.464256	0.528126	0.32609	0.221749	0.160058	0.156002	0.813333	0.590353	0.20878	0.129392	0.0792945	0.101336	0.549658	0.432068	0.0924182	0.141206	0.0667317	0.110544	0.106215	0.0541036	0.0894815	0.164572	0.0642762	0.118135	0.125256	0.0616723	0.075128	0.0839153	0.10748	0.0825316	0.426845	0.115153	0.21823	0.127446	0.212555	0.285539
KRT13_P341_R	0.991279	0.968574	0.821638	0.920484	0.848014	0.935597	0.967422	0.900073	0.668152	0.800954	0.848824	0.777428	0.903417	0.940145	0.780691	0.756269	0.77467	0.75926	0.805073	0.816436	0.990926	0.886175	0.923637	0.640126	0.769984	0.75414	0.737565	0.478546	0.614992	0.00355393	0.276607	0.680846	0.475204	0.96492	0.757414	0	0.644313	0.685701	0.655782	0.812971	0.648325	0.631841	0.362822	0.994129	0.994437	0.989736	0.898219	0.991143	0.923104
KRT13_P676_F	0.648504	0.661076	0.139098	0.535417	0.479014	0.79795	0.526051	0.363174	0.59271	0.42351	0.705451	0.471621	0.736618	0.696895	0.506254	0.496283	0.543749	0.442899	0.696533	0.518407	0.00347125	0	0	0	0	0	0	0	0.191039	0	0.00447968	0	0	0.384197	0.000205377	0	0.00483577	0.00237668	0	0.00121714	0.00367651	0.00189698	0.736948	0.705529	0.637362	0.662709	0.513897	0.631163	0.329482
KRT5_E196_R	0.99019	0.986851	0.929068	0.9848	0.762174	0.982371	0.801809	0.653192	0.859522	0.94809	0.990459	0.872914	0.3537	0.870426	0.84091	0.73236	0.680651	0.788551	0.897502	0.764536	0.988236	0.0150868	0.0132601	0.113913	0.135145	0.0124397	0.0138827	0.0179347	0.00554186	0.00385633	0.0119254	0.013977	0.00976301	0.348819	0.0206678	0.00428172	0.0398872	0.0213462	0	0.0137645	0.0123859	0.0191156	0.0112835	0.992397	0.987702	0.895891	0.970573	0.933845	0.929651
KRT5_P308_F	0.313163	0.231858	0.100059	0.399962	0.188355	0.121772	0.153985	0.172826	0.56269	0.296182	0.492402	0.114013	0.187712	0.381168	0.221765	0.162825	0.167811	0.165274	0.759208	0.411068	0.128204	0.245564	0.262771	0.290777	0.222463	0.152568	0.0986593	0.123256	0.167715	0.130086	0.164921	0.260633	0.486506	0.55875	0.273562	0.409355	0.291017	0.184994	0.584118	0.104867	0.33035	0.118262	0.0962333	0.144167	0.305705	0.218475	0.249359	0.306492	0.418353
L1CAM_P148_R	0.129507	0.0041959	0	0.0277112	0.086521	0.00714532	0.00803017	0.0072662	0.00261845	0.00578915	0.0686289	0.00888239	0.0057508	0.00734222	0.075217	0.248816	0.0117168	0.012308	0.0142819	0.0100305	0.0080075	0.00494568	0.00248136	0.00523699	0.00312732	0.0058509	0.00628262	0.00734422	0.00102361	0.000389647	0.00867337	0.00689159	0.00514851	0.00514279	0.00360324	0	0.0131262	0.00984603	0	0.0060152	0.00646279	0.0060712	0.0068494	0.0844909	0.00362288	0	0.00337269	0.106043	0.00759394
L1CAM_P19_F	0.684069	0.779278	0.482988	0.925056	0.624695	0.992008	0.84514	0.716672	0.699161	0.752796	0.120551	0.849971	0.720442	0.783992	0.612177	0.669303	0.87884	0.820847	0.698836	0.831209	0.992349	0.982916	0.90431	0.947282	0.747248	0.904153	0.957961	0.920173	0.922493	0	0.841686	0.888069	0.9343	0.987585	0.80572	0.836018	0.817738	0.866176	0.774683	0	0.769732	0.95852	0.98691	0.788806	0.918311	0.988367	0.523138	0.83715	0.555759
LAMB1_E144_R	0.0890145	0.0931481	0.155199	0.162133	0.267446	0.244408	0.0513465	0.133083	0.646329	0.0251078	0.242166	0.390987	0.0520031	0.284621	0.0537999	0.603733	0.340127	0.33304	0.255727	0.343051	0.284294	0.0346203	0.149915	0.130791	0.150079	0.236615	0.0279954	0.0731689	0.0170708	0.022651	0.234035	0.0248077	0.0312146	0.02798	0.140495	0.023399	0.0463934	0.289278	0.0255934	0.224599	0.164022	0.0317527	0.0291636	0.397115	0.414704	0.01778	0.18045	0.262354	0.155847
LAMC1_E466_R	0.00365629	0.00223931	0.00693052	0.00226057	0.00197868	0.00337306	0.00358962	0.432378	0.00363421	0.00551378	0.00555691	0.00422545	0.0060208	0.00312794	0.00872842	0.0103655	0.00901654	0.00867282	0.00941222	0.00393529	0.00603272	0.00287475	0.00296791	0.00372647	0.00234812	0.00531953	0.00422939	0.00586908	0.000464829	0.00189683	0.00866092	0.0058867	0.00514434	0.0041894	0.00346334	0.00115152	0.00857331	0.00728565	0	0.00587581	0.00651858	0.00440301	0.00669162	0.0023879	0.00288469	0	0.000600544	0.00281208	0.00375971
LAMC1_P808_F	0.016489	0.0329785	0.0257662	0.0321876	0.020172	0.0208627	0.0289305	0.0260909	0.0277001	0.0320049	0.0370614	0.0328186	0.0374762	0.0313328	0.0384706	0.0407189	0.0319549	0.0256064	0.0337198	0.0216989	0.0385917	0.017174	0.0274956	0.0255837	0.0242282	0.0322247	0.029224	0.0249095	0.00380896	0.0206282	0.0263293	0.0226183	0.0338214	0.0233286	0.0215634	0.0169122	0.0286631	0.0231816	0	0.0213525	0.318416	0.0197546	0.0240703	0.0258257	0.0292996	0.00180837	0.0303369	0.0340247	0.0252177
LAT_E46_F	0.0280627	0.0277462	0.0199038	0.0318296	0.0205026	0.0476323	0.0399608	0.0351102	0.0345421	0.0424258	0.0607863	0.0282967	0.0248994	0.0360183	0.0418411	0.0488728	0.0461071	0.0305708	0.04801	0.0313614	0.0289231	0.0400674	0.0292117	0.0330784	0.0355328	0.0334813	0.0225606	0.0431846	0.0275937	0.0217953	0.0366115	0.0299305	0.0312757	0.0899858	0.0373068	0.0531998	0.0485973	0.0387808	0.0191978	0.0310588	0.0341809	0.0226953	0.0392335	0.0277304	0.0314516	0.0221942	0.0342757	0.0318308	0.039606
LCK_E28_F	0.984703	0.926199	0.636983	0.949692	0.905264	0.975262	0.994684	0.955948	0.780186	0.760733	0.978981	0.992838	0.966805	0.944198	0.85404	0.893358	0.946231	0.785447	0.889029	0.930111	0.72337	0.961761	0.985019	0.99227	0.977025	0.995732	0.988383	0.993841	0.995865	0.97627	0.952816	0.987824	0.968344	0.99605	0.969484	0.931985	0.960224	0.969204	0.964256	0.980692	0.973505	0.940011	0.993185	0.927346	0.975338	0.975862	0.890043	0.969244	0.906776
LCN2_P141_R	0.99445	0.986333	0.973422	0.971564	0.894146	0.959773	0.933021	0.916516	0.985203	0.985553	0.962982	0.948074	0.926696	0.910952	0.87439	0.960375	0.900799	0.891319	0.921067	0.951269	0.969551	0.99664	0.9946	0.995694	0.994726	0.996205	0.985669	0.976801	0.988306	0.941678	0.955667	0.968341	0.971946	0.972021	0.962879	0.995103	0.912964	0.994901	0.945329	0.986641	0.965485	0.96421	0.940425	0.942767	0.931435	0.98935	0.982279	0.965589	0.966971
LCN2_P86_R	0.984595	0.982821	0.965454	0.992481	0.957392	0.994641	0.922537	0.894582	0.828792	0.981746	0.919748	0.929657	0.863804	0.949556	0.876049	0.89736	0.768064	0.861346	0.778995	0.848262	0.909537	0.976196	0.991631	0.98701	0.994186	0.994339	0.995213	0.995406	0.99489	0.826036	0.919635	0.970394	0.948447	0.992499	0.953146	0.944325	0.939324	0.900202	0.955956	0.962603	0.968337	0.956845	0.926861	0.978848	0.971269	0.954353	0.985001	0.992731	0.931092
LEFTY2_P561_F	0.352942	0.56518	0.589409	0.387126	0.543259	0.871215	0.342867	0.441997	0.00530943	0.685802	0.477713	0.924754	0.623887	0.421216	0.563352	0.62207	0.400871	0.662866	0.540369	0.827827	0.444169	0.799358	0.890388	0.862213	0.935483	0.854729	0.647504	0.645906	0.761981	0.303125	0.655446	0.675792	0.786851	0.836883	0.900513	0.617371	0.548211	0.644316	0.848511	0.619311	0.640068	0.891079	0.725515	0.528017	0.846373	0.980511	0.394619	0.34218	0.191001
LEFTY2_P719_F	0.791185	0.792951	0.708158	0.827182	0.765243	0.891696	0.635088	0.523497	0.418141	0.525002	0.754639	0.586925	0.579682	0.626375	0.895895	0	0.614732	0.472346	0.576604	0.402834	0.562585	0.992761	0.991021	0.991573	0.976419	0.99317	0.959716	0.95267	0.883287	0.766529	0.949232	0.983838	0.83022	0.990719	0.972808	0.802852	0.963185	0.973706	0.884648	0.994155	0.935764	0.934332	0.860701	0.758538	0.573892	0.501541	0.805489	0.898531	0.228437
LIF_E208_F	0.00739536	0.00713705	0	0.00722963	0.00744376	0.00350582	0.00959109	0.0106279	0.00667697	0.00903938	0.00953211	0.0108418	0.00436174	0.0101869	0.166303	0.0191596	0.0178998	0.0176993	0.0224453	0.0131558	0.0123475	0.00917039	0.00855762	0.0127842	0.00894295	0.0190077	0.0127789	0.0172012	0.00178738	0.00578082	0.0188149	0.013759	0.013229	0.0114657	0.0124479	0.00508569	0.0201707	0.017596	0.00062945	0.0212442	0.0171545	0.012262	0.0123905	0.00762086	0.00514849	0	0.00516698	0.0109411	0.00938495
LIF_P383_R	0.0131244	0.00900946	0.136037	0.0106091	0.00566856	0.0102345	0.0994593	0.0104646	0.156931	0.307231	0.0149611	0.0180991	0.0116475	0.183394	0.0196398	0.0183159	0.0125708	0.0196782	0.0167046	0.012786	0.504419	0.00493363	0.0117491	0.00770687	0.00631977	0.0149911	0.00899217	0.0192425	0	0.410585	0.0116175	0.0120466	0.0507024	0.00883689	0.0139938	0.00134868	0.0129698	0.0118742	0	0.0129711	0.00891831	0.0146348	0.201984	0.0105267	0.255122	0	0.0110265	0.0205993	0.0173943
LIG3_P622_R	0.913827	0.942123	0.838098	0.913311	0.878775	0.751766	0.824702	0.882618	0.624271	0.747426	0.844439	0.426252	0.967001	0.720098	0.596196	0.560277	0.816399	0.717137	0.793739	0.926926	0.643332	0.995635	0.988587	0.99528	0.981667	0.990352	0.9364	0.904869	0.916603	0.90605	0.890074	0.95354	0.901351	0.994708	0.993958	0.722207	0.876971	0.898689	0.736462	0.89541	0.880388	0.930552	0.939846	0.938029	0.945219	0.99244	0.94262	0.806501	0.716902
LIG4_P194_F	0.00890119	0.00934316	0	0.0106466	0.00988983	0.0125323	0.0161661	0.00835661	0.00778212	0.0111631	0.0149698	0.0108783	0.0113474	0.0138807	0.0239762	0.020492	0.0203921	0.0149294	0.0210876	0.0146068	0.0167095	0.0154512	0.0113762	0.0138127	0.0139002	0.0176093	0.0131145	0.0186482	0.00718305	0.00819937	0.0188455	0.01751	0.013623	0.01517	0.013269	0.00311634	0.022376	0.0163066	0	0.0185479	0.0170219	0.0149368	0.014676	0.0135113	0.00918096	0	0.00718484	0.0151264	0.0160623
LIMK1_P709_R	0.90972	0.898894	0.889672	0.969213	0.882426	0.959007	0.679194	0.897531	0.855347	0.768012	0.777921	0.993459	0.684951	0.919441	0.75777	0.824475	0.767664	0.797724	0.632958	0.936922	0.873955	0.95691	0.983912	0.990821	0.987759	0.907794	0.981223	0.891257	0.981564	0.801457	0.81283	0.966478	0.938249	0.995294	0.884901	0.925356	0.89305	0.892059	0.838936	0.995597	0.909816	0.929096	0.940821	0.929467	0.994487	0.99509	0.902888	0.940986	0.93771
LMO1_E265_R	0.522159	0.122231	0.113675	0.40912	0.336598	0.453709	0.249079	0	0.0844587	0.170572	0.225547	0.00262582	0.379516	0.371996	0.285866	0.01141	0.185604	0.392039	0.379272	0.370487	0.00388061	0.755987	0.790701	0.681045	0.711186	0.527698	0.00438903	0.644148	0.0346645	0.562285	0.612488	0.679633	0.767948	0.710295	0.496822	0	0.421483	0.673639	0.574607	0.486332	0.654645	0.750389	0.00473292	0.30387	0.124044	0.312236	0.172212	0.342996	0.180659
LMO1_P169_F	0.177544	0.0974248	0.0191294	0.0041717	0.00629343	0.00917812	0.00568559	0.00538245	0.219713	0.00483869	0.00730624	0.0048692	0.00213781	0.00736063	0.0131125	0.0143453	0.0109075	0.0103343	0.138617	0.00763701	0.00744169	0.00320328	0.000935607	0.00485072	0.00391475	0.00765816	0.00639108	0.00979541	0.00280556	0.00259031	0.0102898	0.00898017	0.00655365	0.00496359	0.00605937	0	0.0130821	0.00980318	0	0.00952702	0.00722393	0.00712316	0.00817529	0.00493332	0.00152088	0	0	0.00607758	0.00566401
LMO2_E148_F	0.178601	0.149407	0.0935168	0.289611	0.107467	0.160673	0.0123893	0.0106457	0.130601	0.125718	0.193133	0.145742	0.00979577	0.294957	0.160774	0.253657	0.165466	0.157854	0.338496	0.210864	0.331065	0.00797121	0.00695675	0.010083	0.00894763	0.0131086	0.00984518	0.0150225	0.00795659	0.00686794	0.0162122	0.0134221	0.00956063	0.0106842	0.0109968	0.00645931	0.018479	0.016032	0.00237949	0.0127823	0.0147831	0.0132564	0.0127164	0.235387	0.582592	0.294777	0.257679	0.147155	0.105693
LMO2_P794_R	0.00358026	0.00129703	0	0.0032163	0.0599055	0.00237185	0.00423909	0.00615124	0.00011203	0.00401103	0.112641	0.00563506	0.000789401	0.00322329	0.00972082	0.0116447	0.0437149	0.0093858	0.0124611	0.00530649	0.00777124	0.00240553	0.00197273	0.00351153	0.00132396	0.003788	0.00450726	0.00556615	0	0.00332816	0.0085701	0.00646924	0.00350276	0.0018075	0.00589261	0	0.00986059	0.00339377	0	0.00545781	0.00636638	0.00542222	0.00472793	0.00291797	0	0.0972638	0	0.00113459	0.00346071
LMTK2_P1034_F	0.336534	0.354683	0.0678946	0.256847	0.280875	0.323633	0.443223	0.0166922	0.625525	0.265281	0.237817	0.144152	0.450265	0.321599	0.246145	0.309951	0.116926	0.319551	0.205571	0.290301	0.0272244	0.645563	0.767605	0.803076	0.701461	0.762666	0.797093	0.754379	0.598339	0.488999	0.3643	0.67631	0.701782	0.857181	0.865009	0.838233	0.672841	0.85566	0.634953	0.488244	0.629328	0.858862	0.958826	0.306677	0.161551	0.312658	0.186832	0.221765	0.506058
LOX_P313_R	0.993642	0.992239	0.714144	0.987549	0.98019	0.989719	0.955163	0.922652	0.709358	0.677651	0.867257	0.985903	0.252669	0.918135	0.930059	0.719398	0.98253	0.789498	0.571584	0.960633	0.956394	0.507901	0.0229312	0.332564	0.117808	0.41254	0.222384	0.289052	0.173876	0.333916	0.208035	0.0258792	0.305706	0.384653	0.495489	0.0121444	0.0257151	0.459535	0.464423	0.33054	0.300174	0.0214918	0.559636	0.960764	0.945268	0.876277	0.988618	0.926294	0.966775
LOX_P71_F	0.00151085	0.345186	0.156181	0.839797	0.883865	0	0.805603	0.0012344	0	0.478732	0.64065	0	0.780504	0.615054	0.604683	0.786236	0.337383	0.182867	0.418486	3.41e-05	0	0.00195002	0.00175882	0.00260422	0.00183437	0.00699774	0.00172335	0.00584147	0	0.000800355	0.0100974	0.00611895	0.00367234	0.00319386	0.00333568	0	0.0107449	0.00754729	0	0.00732457	0.00696977	0.00436798	0.0050975	0.284252	0.980388	0.492471	0.133417	0.629861	0.27058
LRP2_E20_F	0.549476	0.656117	0.523319	0.518976	0.413557	0.460964	0.616161	0.0855192	0.167174	0.319855	0.282384	0.930697	0.550444	0.749472	0.599807	0.187337	0.480982	0.419596	0.166043	0.170138	0.701968	0.0150503	0.0171751	0.0183659	0.087852	0.0243044	0.080339	0.0283402	0.0768482	0.0182283	0.0293547	0.0256645	0.0185825	0.231183	0.0224949	0.0177312	0.0509213	0.126985	0.0242784	0.0368602	0.0258892	0.0186527	0.0178256	0.288469	0.363836	0.469122	0.328699	0.603781	0.506698
LRRC32_E157_F	0.995476	0.995592	0.989577	0.994923	0.978676	0.990551	0.981351	0.967099	0.847893	0.981688	0.995436	0.995435	0.995042	0.978948	0.963774	0.994437	0.991703	0.962073	0.980976	0.991389	0.98873	0.990141	0.991951	0.992451	0.99118	0.988498	0.988266	0.989642	0.989887	0.972734	0.926538	0.989729	0.991093	0.98802	0.976593	0.992549	0.990045	0.970731	0.985961	0.991758	0.991572	0.991188	0.987484	0.994901	0.988083	0.992177	0.994356	0.982762	0.986893
LRRC32_P865_R	0.0711119	0.00744172	0.0172184	0.0209748	0.0085159	0.00893572	0.0111778	0.011126	0.0522444	0.0115157	0.0661026	0.0109065	0.0111262	0.0109484	0.019399	0.0208326	0.0440015	0.0179915	0.0231188	0.0166755	0.0151134	0.00817737	0.00654911	0.00813774	0.00574361	0.0128676	0.0117696	0.0137988	0	0.007731	0.0165434	0.0149815	0.0108047	0.003772	0.00781293	0.00760659	0.0191483	0.0124991	0.00780906	0.0139793	0.0142729	0.0115775	0.0177648	0.030589	0.0061284	0	0.0263898	0.0107671	0.0097464
LRRK1_P39_F	0.99032	0.992893	0.969157	0.991807	0.932051	0.985454	0.837958	0.955386	0.680736	0.923399	0.990468	0.964667	0.93639	0.990253	0.8796	0.771597	0.918082	0.671372	0.815554	0.951424	0.630037	0.98689	0.993804	0.994641	0.993128	0.993135	0.994769	0.983547	0.950567	0.880585	0.800295	0.933428	0.934973	0.98292	0.964741	0.992619	0.96239	0.945897	0.968428	0.974075	0.978692	0.863979	0.994103	0.989817	0.992421	0.992248	0.978442	0.97697	0.993682
LRRK1_P834_F	0.377704	0.180945	0.473456	0.272962	0.508919	0.00219511	0.281216	0	0.321533	0.213013	0.783301	0.578119	0.0024117	0.318587	0.00991514	0.592012	0.433283	0.515193	0.272731	0	0	0	0.865696	0.852986	0.878825	0.942505	0.987757	0.00675818	0.603843	0	0.90087	0.88134	0.626484	0.939572	0.919135	0.834247	0.852293	0.821326	0.918944	0.786998	0.84101	0.985233	0.00744641	0.574932	0.779833	0.501667	0.319973	0.271028	0.671236
LTA_E28_R	0.975771	0.965366	0.741524	0.976418	0.984638	0.220377	0.969425	0.985601	0.148189	0.36585	0.716502	0.984265	0.173356	0.726968	0.611579	0.625755	0.556916	0.658704	0.641116	0.974358	0.988637	0.995858	0.994692	0.995661	0.995333	0.995034	0.995629	0.957238	0.991116	0.868153	0.905616	0.980391	0.970286	0.99591	0.994342	0.881812	0.935673	0.936634	0.938225	0.960984	0.992051	0.994031	0.993483	0.970838	0.898267	0.983815	0.971319	0.980013	0.675334
LTA_P214_R	0.974302	0.962034	0.714334	0.899679	0.913443	0.761893	0.924706	0.980842	0.884496	0.878858	0.923544	0.99393	0.923218	0.832643	0.87624	0.791133	0.758459	0.652382	0.702109	0.864993	0.938517	0.976623	0.996333	0.990942	0.995048	0.979848	0.984636	0.987052	0.958641	0.952973	0.94038	0.947866	0.962739	0.972858	0.958758	0.995163	0.95	0.924394	0.959596	0.952907	0.978975	0.976297	0.987721	0.867163	0.959417	0.913997	0.902743	0.907567	0.842479
LTB4R_E64_R	0.070307	0.0170307	0.131416	0.020456	0.130326	0.0363185	0.0252776	0.0251287	0.25489	0.0514003	0.0407549	0.0232253	0.0256151	0.0326179	0.0392236	0.204469	0.0315137	0.0333867	0.0416445	0.182607	0.0225073	0.0492852	0.0318215	0.115791	0.114982	0.0229005	0.0341958	0.337891	0.0100048	0.143894	0.255351	0.0364924	0.0297735	0.0302701	0.0325276	0.0199793	0.0775167	0.0511464	0.201696	0.0242875	0.0340659	0.367668	0.0233967	0.0250981	0.0241311	0.180195	0.0999352	0.0381357	0.0925117
LTB4R_P163_F	0.118157	0.122508	0.00146589	0.0655207	0.14408	0.00950206	0.0146864	0.016039	0.00211291	0.0742323	0.00606294	0.00904566	0.00885851	0.0090988	0.017285	0.0139314	0.123934	0.104246	0.0165355	0.00785406	0.007982	0.00319934	0.215689	0.00640064	0.000820149	0.00873159	0.00602229	0.00921795	0	0.366992	0.00897096	0.00324972	0.00631428	0.0084696	0.012203	0	0.0112992	0.0110128	0	0.00734592	0.00968631	0.00901656	0.00395302	0.00576637	0.00862163	0	0.00464284	0.00767213	0.0977583
LY6G6E_P45_R	0.995854	0.990815	0.883611	0.970287	0.892667	0.951847	0.916682	0.871562	0.92902	0.903662	0.995543	0.992655	0.722657	0.837572	0.785926	0.847471	0.776175	0.756564	0.814648	0.894821	0.930541	0.991747	0.996557	0.990786	0.996156	0.975094	0.97249	0.973585	0.950608	0.927191	0.924022	0.979857	0.971548	0.953129	0.982215	0.989927	0.814037	0.893974	0.969649	0.94202	0.952983	0.99225	0.995213	0.985342	0.994323	0.940327	0.955782	0.901581	0.882812
LYN_E353_F	0	0.0578337	0.122204	0	0	0	0	0	0	0.0113852	0.00613647	0	0	0.275826	0.0120407	0.548391	0.00625725	0.00907198	0.0121916	0	0	0	0	0	0	0	0	0	0	0	0.0434067	0	0.000430094	0.131575	0	0	0	0	0	0	0	0	0	0.114519	0	0	0	0	0
LYN_P241_F	0.0111066	0.0107087	0.0291604	0.0134099	0.0134512	0.0368702	0.0358523	0.0337754	0.0493704	0.0437274	0.0233538	0.0543878	0.0369839	0.0411912	0.0333423	0.0554392	0.0297098	0.0721015	0.0349202	0.0231132	0.026853	0.0120266	0.0115218	0.0205023	0.0220874	0.0181474	0.0196842	0.0243138	0.0137017	0.00922847	0.0239952	0.0201264	0.0236871	0.0384695	0.0205301	0.00998255	0.0266824	0.029002	0.0155504	0.0167107	0.0805743	0.0940797	0.0165661	0.0435592	0.0243476	0.056692	0.027654	0.0174649	0.018731
MAD2L1_E93_F	0.906177	0.851112	0.63664	0.820583	0.812387	0.855058	0.837263	0.786223	0.720436	0.646183	0.685136	0.819729	0.682332	0.864998	0.83904	0.802987	0.708659	0.641155	0.85106	0.732275	0.825572	0.884034	0.867848	0.865768	0.892895	0.966925	0.811927	0.874109	0.885072	0.600677	0.780471	0.78303	0.799461	0.803465	0.91483	0.811835	0.740561	0.668832	0.831435	0.724137	0.682322	0.872725	0.726061	0.769601	0.808236	0.896125	0.738801	0.845326	0.857142
MAF_E77_R	0.023307	0.0314996	0.0521734	0.0262891	0.0339592	0.0492897	0.0871508	0.17301	0.480717	0.023127	0.0601831	0.0389606	0.730096	0.100614	0.0817264	0.106846	0.105211	0.0496708	0.040101	0.0383281	0.0399663	0.0324	0.0394694	0.0439779	0.0356705	0.0703087	0.0478837	0.0616172	0.03088	0.0114739	0.0397158	0.0311155	0.0376118	0.0231001	0.0548628	0.0387083	0.0428064	0.0445379	0.542022	0.0306222	0.0358448	0.373824	0.0272369	0.0473021	0.0366759	0.0200508	0.039212	0.250407	0.152027
MAF_P826_R	0.994465	0.994478	0.970612	0.994639	0.990035	0.992907	0.994385	0.986896	0.991325	0.989281	0.993489	0.963686	0.977046	0.987006	0.991656	0.933191	0.939245	0.932758	0.938708	0.993899	0.745304	0	0	0	0	0	0	0.000365578	0	0	0	0	0	0	0	0	0	0	0	0	0	0	0	0.994831	0.993561	0.906644	0.98668	0.992897	0.993275
MAGEA1_E113_R	0.962698	0.940799	0.814464	0.952742	0.303931	0.985045	0.344232	0.981386	0.960604	0.935571	0.956396	0.962404	0	0.922941	0.50835	0.971822	0.809283	0.51615	0.77887	0.982808	0.976719	0.489681	0.883314	0.933261	0.965162	0.989047	0.979164	0.985247	0.714818	0.00786815	0.974739	0.933801	0.974821	0.975998	0.740662	0	0.963338	0.883096	0.955425	0.717148	0.925442	0.407551	0.868087	0.977297	0.979222	0.977896	0.9443	0.946679	0.975207
MAGEA1_P926_F	0.984449	0.990268	0.284975	0.990524	0.961422	0.889925	0.917204	0.851673	0.716243	0.989819	0.760732	0.991948	0.991185	0.932753	0.918382	0.824191	0.782257	0.73593	0.843677	0.949588	0.102576	0.863607	0.99102	0.970198	0.992067	0.992021	0.992724	0.953647	0.980968	0.000521954	0.920628	0.954051	0.991296	0.930031	0.957526	0.980054	0.958147	0.730315	0.772739	0.796817	0.961051	0.94394	0.873653	0.989459	0.982661	0.903794	0.98736	0.980065	0.946141
MAGEC3_E307_F	0.88575	0.540304	0.0970349	0.2663	0.526273	0.0050401	0.625966	0	0.00275496	0.00408463	0.363935	0	0	0.89076	0.0138394	0.0162142	0.0162262	0.342756	0.14842	0.906653	0.0134011	0.923276	0.806852	0.682467	0.890543	0.79465	0.978822	0.537824	0.56401	0.00970852	0.732963	0.858776	0.868621	0.768455	0.48199	0.90521	0.940784	0.945063	0.884541	0.417374	0.936403	0.898511	0.63525	0.549378	0	0.541911	0	0.373188	0.106808
MAGEC3_P903_F	0.953825	0.0351931	0	0.809162	0.0082857	0.976253	0.00901495	0.959948	0.275979	0.00704981	0.0081233	0.000898608	0	0	0.019923	0.0117064	0.291316	0.525148	0.704545	0.0171641	0.00165507	0	0.977537	0.760273	0.93824	0	0	0.760618	0	0	0	0	0.496322	0	0	0	0	0.00324336	0	0.674221	0.00385853	0	0.00434945	0.00852321	0	0.974118	0.69198	0	0.782232
MAGEL2_E166_R	0.917399	0.972995	0.265894	0.940343	0.603583	0.986061	0.946804	0.0229773	0.480309	0.64868	0.0448646	0.783327	0.985447	0.989543	0.488346	0.644795	0.553265	0.603695	0.715389	0.988078	0.669388	0.99302	0.959166	0.987962	0.894396	0.650367	0.766386	0.834366	0.907521	0.683545	0.927227	0.945763	0.62317	0.924638	0.933365	0.93808	0.844147	0.783338	0.741905	0.894851	0.881289	0.957377	0.773355	0.529512	0.988207	0.963192	0.988735	0.969703	0.968105
MAGEL2_P170_R	0.9637	0.982274	0.945527	0.941318	0.976179	0.982072	0.926093	0.986614	0.985277	0.986503	0.988227	0.990499	0.986912	0.875908	0.0365817	0.940153	0.341231	0.87468	0.720397	0.936707	0.985126	0.993807	0.986316	0.983631	0.975002	0.993193	0.823922	0.394334	0.97172	0.572483	0.579017	0.85096	0.846634	0.989467	0.973044	0.983194	0.884147	0.887203	0.9629	0.127752	0.77696	0.966734	0.513455	0.76477	0.975603	0.857159	0.981757	0.9739	0.940337
MALT1_P406_R	0.0046464	0.00377108	0.00111748	0.000976552	0.00561309	0.00319069	0.00491524	0.00697179	0.00244156	0.00617789	0.00366325	0.00598059	0.00217015	0.00650642	0.0108956	0.010453	0.00761811	0.0080477	0.010858	0.00628303	0.00748468	0	0.00138093	0.00432973	0.000715816	0.00319101	0.00365955	0.0062523	0	0.000532086	0.00779578	0.0057689	0.00354292	0.00254942	0.00577647	0	0.184944	0.00665323	0	0.00439628	0.00498627	0.003696	0.00623144	0.0039535	0.00106459	0	0.000468721	0.11296	0.00494289
MAP2K6_E297_F	0.00058578	0.000804436	0	0.0009817	0.00131736	0.00105815	0.00469377	0.000911373	0	0.00260407	0.00389582	0.00167213	0.00073504	0.00123372	0.00674357	0.00677887	0.005917	0.00637301	0.0116557	0.00236073	0.00468701	0	0.109967	0	0	0	0.195995	0.262681	0	0	0.224274	0.0035833	0.00191607	0	0.00407775	0	0.00491627	0.00437997	0.193604	0.0039958	0.00190009	0.00280983	0.00180472	0.00143645	0	0	0	0.00307139	0
MAP2K6_P297_R	0.531324	0.494485	0.224913	0.474542	0.667328	0.635874	0.480602	0.321031	0.29114	0.163875	0.514317	0.515123	0.343796	0.395041	0.428146	0.508803	0.469428	0.425691	0.570642	0.217457	0.517187	0.426372	0.00898557	0.0799711	0.0578936	0.28072	0.164266	0.0576262	0.16466	0.208995	0.111247	0.186943	0.215771	0.0104943	0.0116021	0.137941	0.144419	0.177962	0.126625	0.0146074	0.0699698	0.330646	0.0215924	0.425105	0.467714	0.397097	0.500727	0.428963	0.302205
MAP3K1_E81_F	0.112299	0.111997	0.331559	0.00508164	0.0993184	0.00689393	0.0073706	0.00663212	0.0685923	0.0502336	0.10211	0.00861862	0.00511866	0.118403	0.038735	0.0236384	0.0667647	0.0120541	0.0159292	0.0131961	0.00621715	0.00501978	0.0050081	0.176927	0.0543946	0.00535236	0.00661844	0.00788002	0.00340202	0.00272794	0.0937821	0.200021	0.0063587	0.00327454	0.214345	0.0032881	0.0117009	0.163255	0.119329	0.00844555	0.133188	0.0059621	0.519606	0.0779943	0.00618922	0.0846799	0.00403244	0.00811907	0.0552662
MAP3K1_P7_F	0.674986	0.508526	0.0626923	0.568327	0.22844	0.56873	0.31656	0.421111	0.508417	0.598364	0.583569	0.465146	0.0684397	0.254576	0.41128	0.457876	0.379447	0.416403	0.546118	0.549386	0.414816	0.03536	0.152423	0.751784	0.696467	0.731869	0.724931	0.574719	0.622939	0.292953	0.641427	0.820887	0.692763	0.844735	0.590579	0.308927	0.649812	0.631666	0.560649	0.800257	0.619926	0.696471	0.939009	0.431107	0.398525	0.228895	0.297716	0.384668	0.485583
MAP3K8_P1036_F	0.839584	0.89708	0.635951	0.891923	0.867908	0.863772	0.741259	0.588016	0.921831	0.877656	0.920186	0.856469	0.76288	0.839694	0.851182	0.902901	0.768338	0.772466	0.912663	0.847306	0.770945	0.991966	0.991593	0.99504	0.994043	0.995604	0.995011	0.987653	0.975197	0.991067	0.989215	0.953683	0.977782	0.994907	0.994224	0.905804	0.888122	0.923629	0.993094	0.98984	0.943094	0.89506	0.975578	0.84827	0.897132	0.941868	0.970764	0.885028	0.839966
MAP3K9_E17_R	0.678224	0.643976	0.733808	0.691597	0.680162	0.672634	0.552725	0.00983579	0.619149	0.308358	0.79185	0.177776	0.266821	0.625748	0.750542	0.778212	0.464704	0.535435	0.557945	0.606412	0.548324	0.00531076	0.00656204	0.0104339	0.00962902	0.370479	0.0143176	0.0126163	0	0.0412761	0.031972	0.0121704	0.187715	0.00835283	0.015009	0.00274531	0.0162257	0.0119739	0	0.0134932	0.0107639	0.0199596	0.011263	0.710937	0.625992	0.483958	0.400758	0.706166	0.318472
MAPK10_E26_F	0.945216	0.991599	0.850061	0.976138	0.958426	0.994373	0.923399	0.6482	0.742535	0.70278	0.0247352	0.876529	0.989409	0.484334	0.466124	0.635092	0.562902	0.19727	0.778414	0.373651	0.778046	0.896633	0.951778	0.929704	0.834549	0.380025	0.739487	0.718577	0.653217	0.918859	0.58749	0.760064	0.772382	0.964694	0.971112	0.0357206	0.673175	0.612262	0.778353	0.879098	0.769101	0.887918	0.975913	0.983804	0.260937	0.0208605	0.979105	0.886493	0.979351
MAPK12_E165_R	0.0161241	0.0838452	0.0580561	0.0697214	0.00598925	0.00409881	0.00799974	0.442743	0.00376395	0.00741719	0.0101353	0.00713819	0.00690551	0.00835785	0.0720509	0.0158991	0.173355	0.0669878	0.0159766	0.0129854	0.0120438	0.00505036	0.0437164	0.0388478	0.0533602	0.00898959	0.0587225	0.206615	0.00369103	0.00412517	0.0645487	0.0396767	0.146819	0.0237081	0.00681591	0.00391545	0.0633974	0.104402	0.00597037	0.00911258	0.00961403	0.00748929	0.00876119	0.125182	0.0902032	0.140859	0.0700196	0.0712283	0.00588332
MAPK12_P416_F	0.490175	0.491577	0.668928	0.323714	0	0	0.980168	0	0.975917	0.167381	0.387431	0.979495	0	0.000116995	0.750689	0.320761	0.509875	0.543912	0.00666315	0.663513	0.00200357	0.989809	0.704647	0.435723	0.0212612	0.000591861	0.506841	0.904839	0	0	0.00392697	0.465833	0.700613	0.25066	0.400906	0.520282	0.435044	0.542721	0.418621	0.530302	0.480218	0.591074	0.00108862	0.212953	0	0	0.396786	0.31547	0.545242
MAPK14_P327_R	0.403635	0.367648	0.286401	0.523534	0.320432	0.380568	0.278065	0.00287075	0.26287	0.50109	0.477394	0.521724	0.262508	0.438296	0.355698	0.430907	0.411836	0.388681	0.337718	0.488187	0.00702227	0.549077	0.418737	0.541464	0.497783	0.461489	0.513055	0.387111	0.520799	0.0214712	0.625735	0.583584	0.463165	0.475398	0.490467	0.468326	0.457883	0.33164	0.485871	0.648215	0.659412	0.37509	0.0269143	0.299891	0.298289	0.448831	0.326429	0.487636	0.408601
MAPK4_E273_R	0.47198	0.446451	0.307219	0.697278	0.217036	0.272133	0.526543	0.81576	0.497864	0.255265	0.294301	0.578204	0.00154382	0.460994	0.429156	0.451442	0.508069	0.665837	0.40783	0.334942	0.314134	0.983291	0.901282	0.917657	0.97573	0.978155	0.884295	0.712997	0.635672	0.779641	0.620738	0.890276	0.964434	0.941379	0.892045	0.92516	0.756825	0.854342	0.829071	0.231638	0.646785	0.937581	0.727451	0.25244	0.0938163	0.66291	0.297725	0.501767	0.2533
MAPK9_P1175_F	0.992056	0.98526	0.96192	0.955021	0.931454	0.947538	0.497369	0.828924	0.566185	0.7841	0.928563	0.795667	0.991583	0.629996	0.541281	0.733208	0.739629	0.498325	0.687489	0.988695	0.575519	0.991229	0.975377	0.974257	0.986025	0.936166	0.964327	0.79673	0.94696	0.658165	0.68899	0.854579	0.91542	0.912751	0.992863	0.689914	0.606099	0.845757	0.735314	0.791698	0.900905	0.905138	0.570173	0.988621	0.937617	0.992352	0.93573	0.927166	0.852022
MAS1_P469_R	0.963899	0.976931	0.935744	0.99053	0.933178	0.812612	0.860063	0.898484	0.666495	0.845217	0.835973	0.858207	0.905941	0.796413	0.877302	0.687659	0.858778	0.848438	0.791247	0.834974	0.812092	0.995499	0.995335	0.994884	0.994977	0.958983	0.975168	0.948151	0.916052	0.960338	0.928748	0.982608	0.959379	0.992189	0.972528	0.856633	0.923768	0.878724	0.96046	0.958148	0.95083	0.962161	0.321784	0.994522	0.979623	0.992563	0.973319	0.937868	0.959008
MAS1_P657_R	0.994322	0.967554	0.884764	0.988999	0.922923	0.993659	0.909056	0.93049	0.779884	0.864881	0.940714	0.9277	0.946826	0.967192	0.936057	0.953923	0.918052	0.923857	0.90654	0.979005	0.721857	0.996077	0.995497	0.995602	0.987104	0.996328	0.994436	0.982372	0.963553	0.957363	0.949325	0.970312	0.961374	0.995481	0.977696	0.985393	0.98703	0.95853	0.974653	0.960319	0.950228	0.969304	0.898755	0.985553	0.909874	0.994939	0.935859	0.971181	0.975685
MATK_P190_R	0.994464	0.995463	0.990761	0.991542	0.919597	0.994504	0.921237	0.74142	0.784513	0.951081	0.872127	0.970681	0.883044	0.794613	0.648938	0.728034	0.928352	0.718747	0.912423	0.994405	0.829365	0.818744	0.513375	0.542961	0.536175	0.335062	0.56894	0.268263	0.512448	0.00620963	0.657238	0.556374	0.52268	0.609269	0.306239	0.00660913	0.652427	0.505796	0.356625	0.740411	0.501244	0.51268	0.565711	0.96072	0.993394	0.973702	0.991477	0.987399	0.992106
MATK_P64_F	0.996758	0.996647	0.927307	0.99579	0.98096	0.967573	0.912852	0.922361	0.87819	0.957626	0.984138	0.940437	0.782576	0.907482	0.831032	0.815361	0.895654	0.846787	0.939997	0.978823	0.995185	0.00467413	0.0349823	0.0958457	0.0848803	0.125866	0.031377	0.118812	0.0167935	0.0055028	0.0814926	0.0600528	0.077902	0.00634423	0.0585605	0.00391424	0.0847404	0.0132644	0.0434786	0.147513	0.00998204	0.0931465	0.228202	0.993684	0.991922	0.986279	0.983193	0.952335	0.951474
MBD2_P233_F	0.19376	0.257178	0.0175001	0.0870156	0.223786	0.42256	0	0.000660344	0	0.181942	0	0.254346	0	0.00241792	0.143409	0.311732	0.232888	0.303142	0.410388	0	0.690456	0.354311	0	0	0.315438	0	0.273451	0.289848	0.0970112	0	0.555035	0.332403	0.214883	0.215912	0.24044	0.221078	0.00413048	0	0	0.000652653	0.213645	0	0.0022737	0.321085	0.265092	0.23377	0.0551551	0.0019899	0.258851
MC2R_E455_F	0.993303	0.977357	0.508632	0.925322	0.99298	0.0124431	0.0127196	0.160169	0.00951888	0.63859	0.725213	0.573447	0.856287	0.326347	0.615212	0.600167	0.617142	0.558833	0.369472	0.796292	0.790323	0.572995	0.797416	0.775474	0.744649	0.671473	0.856648	0.368887	0.810786	0.364725	0.550171	0.656098	0.653739	0.941247	0.0149923	0.532756	0.592941	0.737641	0.437491	0.611511	0.638389	0.375112	0.415826	0.818381	0.956422	0.934173	0.966825	0.974455	0.569174
MC2R_P1025_F	0.969935	0.961224	0.937136	0.93001	0.973126	0	0.606386	0	0.962882	0.2437	0.000135657	0	0	0.95097	0	0.60672	0	0.523004	0.662328	0.983223	0.616218	0	0.743045	0.738309	0.980345	0.982095	0.70016	0.755326	0.967824	0.476741	0.689594	0.690381	0.972969	0.00154729	0.520264	0.927583	0.514411	0.541737	0.85603	0.535777	0.766762	0.415507	0.205022	0	0	0	0.957458	0.94895	0.944395
MCAM_P169_R	0.99405	0.904855	0.823503	0.946597	0.908335	0.724123	0.879799	0.888198	0.695624	0.761157	0.805402	0.335522	0.755888	0.707087	0.794275	0.694545	0.610337	0.507854	0.796813	0.814569	0.677046	0.0143893	0.511034	0.41061	0.506243	0.612126	0.544057	0.386827	0.00101746	0.360235	0.374028	0.612735	0.138889	0.761264	0.598351	0.260371	0.530364	0.614625	0.48392	0.461082	0.753232	0.0199517	0.660609	0.994694	0.993944	0.970401	0.992783	0.972695	0.849904
MCAM_P265_R	0.950894	0.94603	0.49376	0.871223	0.942349	0.95845	0.866742	0.744543	0.56167	0.774275	0.86783	0.90104	0.82326	0.891332	0.920126	0.73816	0.617459	0.671846	0.77181	0.833715	0.879791	0.0922419	0.29565	0.685131	0.555898	0.0409587	0.800135	0.771033	0.339717	0.396594	0.458631	0.530047	0.199403	0.0810139	0.44876	0.804914	0.752402	0.771317	0.251721	0.760164	0.772174	0.366214	0.580933	0.860528	0.911345	0.882546	0.947284	0.900366	0.877399
MCC_E23_R	0	0	0	0.0871039	0	0.302949	0	0.000310388	0	0.0014127	0	0.0025301	0	0	0.0105453	0.0047752	0.00493121	0.294414	0	0.00662832	0	0	0.0015985	0.0985682	0.000773892	0.181895	0.206622	0.00627058	0	0.00280689	0.00982544	0.00650585	0.00662098	0.00123846	0.0050549	0.25762	0.0111545	0.00775849	0	0.00728174	0.0083637	0.00465747	0.00374181	0	0	0	0	0	0
MCC_P196_R	0	0	0	0.183563	0	0	0	0	0	0	0	0	0	0.461645	0	0	0	0	0	0	0	0	0	0	0	0	0	0	0	0	0	0	0	0	0	0	0	0	0	0	0	0	0.000230927	0	0	0	0	0	0
MCF2_E195_F	0.991138	0.990735	0.81067	0.991684	0.992019	0.914324	0.97326	0	0.947434	0.987121	0.813885	0.695777	0	0.833234	0.991351	0.940685	0.975832	0.735317	0.821197	0.99016	0.956584	0.938203	0.922099	0.978831	0.988898	0.994205	0.988598	0.95579	0.989694	0	0.90142	0.89391	0.947492	0.992468	0.983071	0.867886	0.930366	0.853313	0.950046	0.940404	0.927582	0.98595	0.992876	0.968902	0.991428	0.986395	0.973064	0.988825	0.963727
MCF2_P1024_R	0.962462	0.96292	0.0389665	0.946508	0.88818	0.963591	0.954684	0.947557	0.36003	0.419	0.937846	0.973103	0.974846	0.837313	0.818634	0.776917	0.958677	0.960542	0.900581	0.95479	0.980532	0.969561	0.974115	0.944691	0.96568	0.922493	0.971911	0.966316	0.882254	0.504112	0.830162	0.951957	0.856418	0.925469	0.967601	0.837195	0.752746	0.959183	0.940588	0.971245	0.903162	0.971633	0.717806	0.831047	0.97795	0.945552	0.825862	0.957941	0.968494
MCF2_P445_F	0.966141	0.930059	0.601891	0.958141	0.929236	0.881849	0.770436	0.747164	0.411422	0.846236	0.801362	0.909101	0.814247	0.822015	0.822257	0.869628	0.690885	0.79497	0.895695	0.825517	0.878406	0.973337	0.945495	0.979747	0.976563	0.986581	0.962154	0.896765	0.596504	0.850205	0.906386	0.949778	0.937966	0.954609	0.93902	0.785296	0.880773	0.7657	0.923436	0.721979	0.87547	0.928955	0.837125	0.913335	0.919679	0.767213	0.978985	0.926012	0.904622
MCM2_P241_R	0.00918988	0.00816178	0.00416741	0.00806648	0.00991326	0.0113882	0.0125279	0.0127925	0.00911275	0.0109875	0.0126858	0.0120528	0.0108199	0.0113828	0.020272	0.0223871	0.0185685	0.0184353	0.0214424	0.0153096	0.0138551	0.00795898	0.00716146	0.0351996	0.0362224	0.0123884	0.0105537	0.0143534	0.00981873	0.00723388	0.0158207	0.0125791	0.0117651	0.00868502	0.010523	0.00773042	0.0181644	0.133953	0.0746095	0.0142591	0.0135344	0.0121171	0.0117566	0.0101673	0.00761588	0.00239392	0.00731017	0.0122377	0.00994504
MCM2_P260_F	0.00920335	0.00793022	0.0431353	0.00948796	0.0793555	0.00861803	0.0130551	0.0108823	0.0567417	0.0116457	0.0135876	0.01107	0.00900895	0.00997156	0.0206857	0.0221056	0.0298107	0.0271364	0.021438	0.0759035	0.0150119	0.00802062	0.00907686	0.0796945	0.109164	0.0124928	0.0651627	0.0484335	0.00772868	0.00585388	0.256392	0.0153612	0.12803	0.00960103	0.0101171	0.00770447	0.104925	0.0159317	0.00948889	0.0137826	0.0164157	0.0169154	0.525546	0.00911946	0.0070689	0.00293344	0.00674544	0.0153245	0.0126795
MCM6_E136_F	0.0037675	0.00440137	0.00692258	0.0311585	0.00592919	0.00259873	0.00577705	0.00634126	0.00299797	0.00532027	0.00749052	0.00622618	0.00536467	0.00436329	0.0560022	0.0161688	0.0126107	0.0145827	0.0135056	0.00801451	0.12645	0.0050481	0.00827333	0.0110773	0.0088445	0.00789577	0.00772213	0.0105202	0.0963766	0.00429939	0.0120397	0.00823203	0.0481063	0.00696346	0.0108594	0.00718706	0.0925261	0.0183551	0.0835989	0.010679	0.0111971	0.0103627	0.00805577	0.00368637	0.00296861	0	0.0199095	0.0377947	0.0347585
MDR1_seq_42_S300_R	0.0101806	0.00704283	0	0.00941739	0.00810529	0.00779782	0.0101443	0.00838164	0.0103085	0.0103113	0.0116687	0.00992087	0.0119163	0.0112944	0.015043	0.0125964	0.0131456	0.0140736	0.0174484	0.010048	0.0100279	0.0137139	0.0100592	0.0115474	0.00958938	0.011222	0.010851	0.0138798	0.042651	0.00569504	0.0160443	0.0111759	0.0100672	0.0145998	0.0143821	0.00490038	0.0195342	0.0189794	0.0940819	0.0132184	0.011002	0.0154842	0.366422	0.00674228	0.0102732	0	0.00836896	0.0113253	0.00813601
MDS1_E45_F	0.592634	0.594634	0.428434	0.411379	0.356111	0.315448	0.308315	0.85127	0.497225	0.647017	0.48802	0.600997	0.0744214	0.302169	0.563088	0.539283	0.454326	0.409707	0.302232	0.500456	0.452147	0.0115011	0.0128412	0.0109731	0.0111882	0.0109457	0.00974263	0.0149246	0.00482315	0.00284817	0.0111447	0.0130224	0.128728	0.00842366	0.0170068	0.00235715	0.0152746	0.0129839	0.124896	0.0103644	0.0150304	0.0114862	0.0133442	0.459443	0.861053	0.691597	0.51541	0.696028	0.576678
MECP2_E90_R	0.00539326	0.0375045	0.0792777	0.00887202	0.00885205	0.00423155	0.00817	0.00840981	0.00798694	0.0126786	0.0142959	0.0113074	0.0121331	0.248492	0.251136	0.022169	0.141604	0.0207571	0.0246661	0.248657	0.439375	0.00785102	0.00914819	0.157034	0.00342158	0.0171146	0.0119564	0.0137255	0.00375416	0.00112344	0.0440517	0.0158203	0.00728499	0.0103183	0.0101008	0.394171	0.0220777	0.0184804	0	0.146655	0.015735	0.011995	0.0119599	0.0102617	0.259997	0	0.089849	0.0091996	0.00834016
MECP2_P398_R	0.565155	0.800629	0.0847112	0.583563	0.654828	0.0239276	0.52497	0.00259846	0	0.497688	0.659192	0.848504	0.925499	0.271371	0.410491	0.77606	0.397607	0.293539	0.565862	0.771268	0.984563	0.0058989	0.00376776	0.00668262	0.00441893	0.010451	0.216758	0.00951523	0	0.0015248	0.00626077	0.012693	0.00246971	0.0162022	0.00701493	0	0.00989476	0.007203	0.268601	0.00740974	0.2013	0.0066961	0.00810272	0.976625	0.346956	0.591705	0.836808	0.560421	0.342261
MEG3_E91_F	0.510006	0.721113	0.375269	0.702379	0.718032	0.794781	0.719391	0.867706	0.546266	0.509996	0.762592	0.00425944	0.621578	0.750591	0.394962	0.653044	0.644941	0.727638	0.592015	0.462688	0.00336878	0	0.150985	0.260474	0.530899	0.00449684	0.224659	0.679456	0.657409	0	0.392246	0.495284	0.226229	0.00320571	0.481669	0.666925	0.621985	0.523016	0.349716	0.599958	0.35961	0.608985	0.719105	0.915946	0	0.785212	0.819173	0.811737	0.831646
[truncated: 626 more rows]
[truncated: 36 more columns]
