# Supplementary material for: A Comparison of Azacitidine and Decitabine Activities in Acute Myeloid Leukemia Cell Lines
Source: PLoS One. 2010 Feb 2;5(2):e9001. doi: 10.1371/journal.pone.0009001 (PMC2814859; doi:10.1371/journal.pone.0009001)
Supplement: Table S2 — Gene expression (Affymetrix U133A 2.0 gene chipset) values in KG-1a cells at 24 and 48 hours, following daily treatment with vehicle control, AZA and DAC (0.3, 1 and 3 µM). AZA = azacitidine; DAC = decitabine. (22.84 MB XLS) [file pone.0009001.s004.xls]

## Sheet: Sheet1
Probe set ID	Gene Symbol	e Description	Time 24h , Cpd Ctrl normalized	Time 24h , Cpd Ctrl raw	Time 24h , Cpd 0.3uM_AZA normalized	Time 24h , Cpd 0.3uM_AZA raw	Time 24h , Cpd 1 uM_AZA normalized	Time 24h , Cpd 1 uM_AZA raw	Time 24h , Cpd 3 uM_AZA normalized	Time 24h , Cpd 3 uM_AZA raw	Time 24h , Cpd 0.3uM_DAC normalized	Time 24h , Cpd 0.3uM_DAC raw	Time 24h , Cpd 1uM_DAC normalized	Time 24h , Cpd 1uM_DAC raw	Time 24h , Cpd 3uM_DAC normalized	Time 24h , Cpd 3uM_DAC raw	Time 48h , Cpd Ctrl normalized	Time 48h , Cpd Ctrl raw	Time 48h , Cpd 0.3uM_AZA normalized	Time 48h , Cpd 0.3uM_AZA raw	Time 48h , Cpd 1 uM_AZA normalized	Time 48h , Cpd 1 uM_AZA raw	Time 48h , Cpd 3 uM_AZA normalized	Time 48h , Cpd 3 uM_AZA raw	Time 48h , Cpd 0.3uM_DAC normalized	Time 48h , Cpd 0.3uM_DAC raw	Time 48h , Cpd 1uM_DAC normalized	Time 48h , Cpd 1uM_DAC raw	Time 48h , Cpd 3uM_DAC normalized	Time 48h , Cpd 3uM_DAC raw
1007_s_at			0.892 (0.875 to 0.91)	8.673 (8.447 to 8.9)	0.852 (0.826 to 0.878)	8.432 (8.289 to 8.574)	0.78 (0.766 to 0.794)	7.962 (7.907 to 8.017)	0.777 (0.775 to 0.779)	7.929 (7.876 to 7.982)	0.809 (0.789 to 0.829)	8.119 (7.848 to 8.39)	0.806 (0.77 to 0.844)	8.106 (7.807 to 8.405)	0.793 (0.779 to 0.809)	7.991 (7.924 to 8.058)	0.885 (0.874 to 0.897)	8.606 (8.441 to 8.77)	0.878 (0.843 to 0.914)	8.504 (8.134 to 8.874)	0.913 (0.905 to 0.922)	8.743 (8.718 to 8.769)	0.881 (0.867 to 0.896)	8.392 (8.279 to 8.504)	0.806 (0.787 to 0.825)	8.271 (8.19 to 8.352)	0.845 (0.841 to 0.848)	8.722 (8.509 to 8.934)	0.767 (0.759 to 0.775)	8.09 (8.057 to 8.123)
1053_at	RFC2	replicative polymerase accessory protein; activator 1; Human replication factor C, 40-kDa subunit (A1) mRNA, complete cds.	1.746 (1.74 to 1.752)	1,189 (1,177 to 1,201)	1.341 (1.304 to 1.378)	930.7 (892.4 to 969.1)	0.983 (0.94 to 1.028)	703.8 (680.6 to 727.1)	0.897 (0.879 to 0.915)	641.3 (634.4 to 648.2)	1.348 (1.308 to 1.389)	948.2 (911.3 to 985)	1.117 (1.103 to 1.131)	786.6 (769.4 to 803.8)	1.01 (0.944 to 1.081)	714.1 (673.1 to 755.1)	1.51 (1.432 to 1.593)	1,030 (969.7 to 1,091)	1.158 (1.143 to 1.173)	785.5 (777.7 to 793.3)	0.643 (0.608 to 0.681)	432.6 (402.6 to 462.6)	0.623 (0.614 to 0.632)	415.7 (408.4 to 423.1)	0.967 (0.961 to 0.972)	695.5 (690.1 to 700.8)	0.806 (0.778 to 0.835)	583.9 (551.3 to 616.5)	0.66 (0.63 to 0.691)	488.3 (469.1 to 507.6)
117_at			1.106 (1.093 to 1.119)	11.83 (11.77 to 11.9)	0.999 (0.996 to 1.001)	10.88 (10.7 to 11.06)	0.935 (0.916 to 0.953)	10.5 (10.42 to 10.59)	0.947 (0.935 to 0.958)	10.63 (10.41 to 10.86)	1.109 (1.05 to 1.172)	12.28 (11.49 to 13.06)	0.976 (0.955 to 0.997)	10.79 (10.66 to 10.93)	0.975 (0.962 to 0.989)	10.81 (10.55 to 11.07)	1.058 (1.027 to 1.09)	11.32 (11.05 to 11.59)	1.07 (1.041 to 1.099)	11.41 (11.06 to 11.75)	1.269 (1.106 to 1.456)	13.47 (11.79 to 15.16)	1.113 (1.097 to 1.129)	11.67 (11.46 to 11.87)	1.014 (0.999 to 1.029)	11.46 (11.14 to 11.78)	0.885 (0.872 to 0.898)	10.06 (10 to 10.12)	0.899 (0.896 to 0.901)	10.44 (10.4 to 10.48)
121_at	PAX8	paired box gene 8	1.046 (1.017 to 1.075)	243.1 (237.8 to 248.3)	0.913 (0.882 to 0.946)	216.2 (211.6 to 220.8)	0.922 (0.887 to 0.958)	225.2 (219.1 to 231.3)	0.899 (0.84 to 0.961)	219.6 (206.9 to 232.4)	0.992 (0.983 to 1.001)	238 (238 to 238.1)	0.934 (0.873 to 0.999)	224.7 (211.7 to 237.7)	0.931 (0.896 to 0.967)	224.2 (217.9 to 230.5)	1.06 (1.05 to 1.071)	246.4 (245.3 to 247.5)	1.128 (1.127 to 1.13)	261.2 (260.7 to 261.7)	1.13 (1.106 to 1.155)	258.7 (256.3 to 261.2)	1.046 (1.045 to 1.046)	238.1 (237.5 to 238.6)	1.036 (1.027 to 1.045)	254.4 (253.2 to 255.5)	1.032 (0.902 to 1.181)	256.5 (227.2 to 285.7)	0.94 (0.912 to 0.97)	237.3 (231.4 to 243.2)
1255_g_at			0.578 (0.573 to 0.582)	5.616 (5.537 to 5.696)	0.558 (0.545 to 0.571)	5.523 (5.474 to 5.573)	0.525 (0.516 to 0.535)	5.361 (5.325 to 5.396)	0.532 (0.529 to 0.536)	5.431 (5.421 to 5.441)	0.545 (0.543 to 0.547)	5.467 (5.397 to 5.538)	0.543 (0.539 to 0.547)	5.458 (5.449 to 5.468)	0.569 (0.563 to 0.575)	5.732 (5.608 to 5.856)	0.572 (0.568 to 0.575)	5.556 (5.492 to 5.619)	0.569 (0.564 to 0.574)	5.51 (5.442 to 5.577)	0.613 (0.608 to 0.618)	5.864 (5.842 to 5.886)	0.578 (0.573 to 0.583)	5.502 (5.467 to 5.537)	0.53 (0.518 to 0.542)	5.44 (5.393 to 5.486)	0.568 (0.565 to 0.57)	5.859 (5.771 to 5.947)	1.313 (1.172 to 1.472)	13.93 (12.44 to 15.43)
1294_at	UBE1L	ubiquitin-activating enzyme E1-like	0.951 (0.95 to 0.952)	64.9 (64.56 to 65.23)	0.952 (0.938 to 0.966)	66.15 (64.27 to 68.04)	1.023 (0.956 to 1.095)	73.58 (67.77 to 79.39)	0.929 (0.897 to 0.963)	66.57 (64.79 to 68.35)	0.879 (0.874 to 0.885)	61.92 (61.75 to 62.09)	0.928 (0.924 to 0.931)	65.44 (65.08 to 65.81)	0.93 (0.926 to 0.934)	65.75 (64.79 to 66.71)	1.427 (1.388 to 1.467)	97.36 (95.22 to 99.51)	1.464 (1.454 to 1.475)	99.53 (98.49 to 100.6)	1.34 (1.299 to 1.383)	90.14 (86.21 to 94.06)	1.313 (1.203 to 1.432)	88.1 (80.2 to 95.99)	1.061 (1.032 to 1.09)	76.48 (73.38 to 79.58)	1.054 (1.013 to 1.098)	76.55 (71.93 to 81.17)	1.023 (0.987 to 1.061)	75.82 (73.58 to 78.06)
1316_at			1.157 (1.133 to 1.182)	19.52 (19.24 to 19.8)	1.022 (0.969 to 1.077)	17.57 (16.89 to 18.25)	0.947 (0.934 to 0.959)	16.78 (16.75 to 16.8)	0.928 (0.916 to 0.94)	16.44 (16.08 to 16.8)	0.985 (0.976 to 0.993)	17.15 (16.85 to 17.45)	0.959 (0.849 to 1.082)	16.82 (14.95 to 18.7)	0.993 (0.991 to 0.994)	17.35 (17.15 to 17.55)	1.046 (1.042 to 1.05)	17.64 (17.48 to 17.8)	1.146 (1.01 to 1.3)	19.41 (16.91 to 21.91)	1.176 (1.108 to 1.248)	19.55 (18.63 to 20.48)	1.029 (1.006 to 1.053)	17.01 (16.67 to 17.35)	1.052 (0.954 to 1.16)	18.81 (17.22 to 20.4)	1.039 (0.972 to 1.111)	18.69 (17.07 to 20.32)	0.954 (0.929 to 0.979)	17.46 (17.11 to 17.81)
1320_at			0.744 (0.727 to 0.762)	7.236 (7.021 to 7.45)	0.703 (0.68 to 0.726)	6.955 (6.819 to 7.091)	0.65 (0.638 to 0.661)	6.632 (6.59 to 6.675)	0.658 (0.65 to 0.666)	6.711 (6.568 to 6.854)	0.668 (0.659 to 0.678)	6.706 (6.552 to 6.861)	0.656 (0.626 to 0.688)	6.599 (6.351 to 6.846)	0.653 (0.648 to 0.658)	6.574 (6.556 to 6.592)	0.734 (0.731 to 0.737)	7.134 (7.065 to 7.203)	0.714 (0.697 to 0.732)	6.915 (6.725 to 7.106)	0.762 (0.754 to 0.77)	7.293 (7.278 to 7.308)	0.739 (0.728 to 0.751)	7.041 (6.911 to 7.171)	0.659 (0.641 to 0.679)	6.77 (6.663 to 6.876)	0.641 (0.612 to 0.671)	6.616 (6.445 to 6.786)	0.613 (0.6 to 0.626)	6.469 (6.372 to 6.565)
1405_i_at	CCL5	chemokine (C-C motif) ligand 5	0.869 (0.831 to 0.909)	17.47 (16.57 to 18.37)	0.873 (0.811 to 0.94)	17.88 (16.81 to 18.95)	0.883 (0.875 to 0.892)	18.63 (18.59 to 18.67)	1.037 (1.005 to 1.07)	21.87 (20.99 to 22.75)	0.823 (0.811 to 0.836)	17.06 (16.65 to 17.47)	0.829 (0.816 to 0.842)	17.21 (17.1 to 17.31)	0.891 (0.842 to 0.943)	18.54 (17.69 to 19.4)	1.121 (1.1 to 1.142)	22.49 (22.19 to 22.79)	0.93 (0.869 to 0.995)	18.64 (17.32 to 19.96)	1.191 (1.164 to 1.218)	23.55 (22.74 to 24.36)	1.107 (1.009 to 1.214)	21.87 (19.79 to 23.94)	2.53 (2.471 to 2.591)	53.67 (51.69 to 55.66)	4 (3.946 to 4.055)	85.33 (82.44 to 88.21)	4.726 (4.634 to 4.819)	103 (100.3 to 105.7)
1431_at			0.706 (0.619 to 0.806)	22.46 (19.67 to 25.24)	1.053 (0.944 to 1.174)	34.07 (29.91 to 38.23)	1.3 (1.105 to 1.531)	43.75 (36.2 to 51.31)	1.288 (1.231 to 1.347)	42.67 (41.14 to 44.2)	0.768 (0.707 to 0.835)	25.09 (23.23 to 26.95)	0.919 (0.899 to 0.94)	29.99 (29.05 to 30.94)	0.852 (0.767 to 0.947)	27.98 (25.32 to 30.64)	0.777 (0.707 to 0.855)	24.64 (22.17 to 27.11)	0.889 (0.868 to 0.911)	27.95 (27.38 to 28.52)	2.26 (2.113 to 2.416)	70.3 (66.46 to 74.14)	2.02 (1.756 to 2.323)	63 (54.43 to 71.58)	0.995 (0.941 to 1.053)	33.19 (31.77 to 34.6)	1.167 (1.086 to 1.254)	39.27 (35.65 to 42.88)	1.154 (1.106 to 1.205)	39.55 (38.12 to 40.98)
1438_at			0.56 (0.548 to 0.571)	5.442 (5.296 to 5.587)	0.536 (0.524 to 0.549)	5.309 (5.254 to 5.364)	0.51 (0.507 to 0.512)	5.203 (5.167 to 5.239)	0.513 (0.51 to 0.516)	5.232 (5.214 to 5.251)	0.518 (0.514 to 0.523)	5.202 (5.111 to 5.293)	0.517 (0.506 to 0.529)	5.2 (5.132 to 5.267)	0.491 (0.471 to 0.511)	4.945 (4.794 to 5.097)	0.552 (0.549 to 0.556)	5.368 (5.365 to 5.372)	0.56 (0.557 to 0.562)	5.42 (5.414 to 5.426)	0.582 (0.569 to 0.596)	5.573 (5.511 to 5.634)	0.557 (0.55 to 0.564)	5.305 (5.256 to 5.355)	0.512 (0.501 to 0.523)	5.257 (5.215 to 5.3)	0.497 (0.477 to 0.518)	5.131 (5.023 to 5.239)	0.478 (0.47 to 0.487)	5.045 (4.986 to 5.104)
1487_at			1.093 (1.074 to 1.112)	284.2 (281.2 to 287.3)	1.064 (1.041 to 1.087)	281.8 (271.8 to 291.7)	1.067 (1.001 to 1.136)	291.7 (276.6 to 306.9)	1.237 (1.165 to 1.313)	338 (320.8 to 355.1)	0.876 (0.812 to 0.945)	236 (216.1 to 256)	0.778 (0.769 to 0.786)	209 (208.8 to 209.2)	0.688 (0.672 to 0.704)	185.3 (183 to 187.6)	1.025 (0.999 to 1.052)	266.5 (261.1 to 271.8)	1.059 (0.979 to 1.145)	275 (254.5 to 295.5)	1.398 (1.348 to 1.45)	358.4 (341 to 375.8)	1.331 (1.277 to 1.386)	339.2 (324.5 to 354)	0.809 (0.781 to 0.837)	222.3 (211.7 to 232.8)	0.749 (0.701 to 0.799)	206.9 (197.6 to 216.3)	0.714 (0.704 to 0.724)	201.4 (199.9 to 202.9)
1494_f_at			0.777 (0.771 to 0.783)	7.55 (7.444 to 7.657)	0.736 (0.718 to 0.754)	7.283 (7.205 to 7.36)	0.686 (0.665 to 0.706)	7.002 (6.873 to 7.13)	0.701 (0.699 to 0.704)	7.157 (7.071 to 7.243)	0.715 (0.712 to 0.718)	7.176 (7.083 to 7.269)	0.702 (0.677 to 0.728)	7.057 (6.864 to 7.25)	0.695 (0.682 to 0.708)	6.995 (6.939 to 7.051)	0.757 (0.756 to 0.759)	7.36 (7.331 to 7.389)	0.771 (0.749 to 0.795)	7.472 (7.224 to 7.719)	0.798 (0.794 to 0.803)	7.643 (7.509 to 7.778)	0.775 (0.768 to 0.781)	7.375 (7.296 to 7.454)	0.704 (0.689 to 0.719)	7.223 (7.166 to 7.279)	0.683 (0.654 to 0.713)	7.05 (6.885 to 7.216)	0.664 (0.652 to 0.675)	7.002 (6.925 to 7.08)
1598_g_at	GAS6	growth arrest-specific 6	1.026 (1.01 to 1.043)	47.02 (46.56 to 47.49)	0.976 (0.955 to 0.997)	45.52 (45.19 to 45.86)	0.928 (0.883 to 0.974)	44.67 (43 to 46.34)	0.886 (0.874 to 0.898)	42.62 (42.42 to 42.82)	0.939 (0.91 to 0.968)	44.43 (42.67 to 46.19)	0.982 (0.931 to 1.036)	46.55 (44.51 to 48.59)	0.93 (0.929 to 0.931)	44.14 (43.62 to 44.65)	1.031 (1.027 to 1.035)	47.24 (46.78 to 47.69)	1.068 (1.048 to 1.088)	48.73 (47.96 to 49.51)	1.033 (1.003 to 1.064)	46.62 (45.82 to 47.43)	1.021 (1.01 to 1.031)	45.81 (45.21 to 46.41)	1.038 (0.972 to 1.108)	50.27 (47.66 to 52.88)	0.995 (0.929 to 1.066)	48.48 (46.12 to 50.84)	1.019 (0.962 to 1.079)	50.72 (48.12 to 53.32)
160020_at	MMP14	matrix metalloproteinase 14 (membrane-inserted)	0.945 (0.892 to 1)	36.01 (34.19 to 37.83)	0.932 (0.892 to 0.974)	36.14 (35.04 to 37.24)	0.899 (0.827 to 0.977)	36.02 (33.44 to 38.61)	0.888 (0.805 to 0.981)	35.63 (32.43 to 38.83)	0.835 (0.716 to 0.975)	33.17 (28.37 to 37.96)	0.954 (0.911 to 1)	37.57 (36.18 to 38.96)	0.94 (0.917 to 0.963)	37.06 (36.55 to 37.58)	1.07 (1.034 to 1.106)	40.72 (39.59 to 41.85)	1.269 (1.26 to 1.278)	48.11 (47.61 to 48.6)	1.453 (1.344 to 1.571)	54.59 (51 to 58.17)	1.193 (1.139 to 1.249)	44.51 (42.58 to 46.45)	1.012 (0.889 to 1.151)	40.95 (36.22 to 45.67)	1.071 (1.023 to 1.12)	43.29 (42.21 to 44.37)	1.039 (1.023 to 1.055)	42.93 (42.54 to 43.31)
1729_at	TRADD	TNFRSF1A-associated via death domain	1.006 (1.001 to 1.011)	101.5 (100.3 to 102.7)	1.017 (0.985 to 1.05)	104.5 (102.6 to 106.3)	1.158 (1.047 to 1.281)	123.2 (112.2 to 134.3)	1.102 (1.079 to 1.126)	116.7 (113.2 to 120.3)	0.97 (0.953 to 0.988)	101 (98.3 to 103.8)	0.792 (0.726 to 0.864)	82.96 (74.99 to 90.93)	0.908 (0.842 to 0.979)	95.08 (88.88 to 101.3)	1.002 (0.999 to 1.006)	101.1 (100.8 to 101.3)	1.073 (1.043 to 1.104)	107.8 (104.4 to 111.2)	1.333 (1.222 to 1.453)	133 (120 to 146.1)	1.458 (1.454 to 1.463)	144.1 (143.3 to 144.9)	0.819 (0.816 to 0.822)	87.25 (85.78 to 88.73)	0.757 (0.683 to 0.838)	81.66 (71.7 to 91.62)	0.732 (0.693 to 0.774)	80.3 (75.34 to 85.26)
1773_at	FNTB	farnesyltransferase, CAAX box, beta	1.02 (0.956 to 1.089)	39.39 (37.08 to 41.69)	0.963 (0.948 to 0.978)	37.79 (37.72 to 37.85)	0.944 (0.932 to 0.957)	38.23 (38.16 to 38.3)	0.949 (0.94 to 0.958)	38.4 (37.69 to 39.11)	0.996 (0.98 to 1.014)	39.64 (39.32 to 39.96)	1.069 (0.986 to 1.158)	42.75 (38.93 to 46.57)	1.122 (1.119 to 1.125)	44.8 (44.46 to 45.15)	0.941 (0.869 to 1.019)	36.36 (33.67 to 39.05)	0.978 (0.945 to 1.011)	37.55 (36.41 to 38.68)	0.893 (0.863 to 0.924)	33.94 (32.38 to 35.51)	1.028 (1.008 to 1.048)	38.81 (38.16 to 39.46)	1.101 (1.071 to 1.132)	44.82 (44.17 to 45.48)	1 (1 to 1)	40.94 (40.13 to 41.75)	1.021 (1.001 to 1.043)	42.73 (42.13 to 43.34)
177_at	PLD1	phospholipase D1, phophatidylcholine-specific	0.881 (0.842 to 0.923)	8.578 (8.129 to 9.028)	0.828 (0.803 to 0.855)	8.199 (8.055 to 8.343)	0.768 (0.765 to 0.772)	7.847 (7.789 to 7.905)	0.758 (0.744 to 0.773)	7.74 (7.518 to 7.962)	0.797 (0.788 to 0.806)	7.997 (7.976 to 8.019)	0.78 (0.768 to 0.791)	7.833 (7.794 to 7.873)	0.771 (0.766 to 0.777)	7.77 (7.637 to 7.904)	0.881 (0.874 to 0.888)	8.565 (8.547 to 8.583)	0.871 (0.806 to 0.942)	8.464 (7.78 to 9.148)	0.915 (0.911 to 0.919)	8.761 (8.692 to 8.829)	0.851 (0.85 to 0.853)	8.107 (8.099 to 8.115)	0.779 (0.756 to 0.802)	7.994 (7.866 to 8.123)	0.747 (0.719 to 0.777)	7.714 (7.569 to 7.859)	0.759 (0.713 to 0.808)	8.019 (7.567 to 8.471)
179_at		human PMS2 related gene; Human PMS2 related (hPMSR6) mRNA, complete cds.	1.039 (1.038 to 1.041)	103 (102.2 to 103.8)	1.008 (0.994 to 1.021)	101.7 (101.7 to 101.7)	0.972 (0.962 to 0.983)	101.2 (101.1 to 101.3)	1.011 (0.981 to 1.042)	105.2 (101.1 to 109.3)	0.994 (0.994 to 0.995)	101.7 (100.9 to 102.5)	0.975 (0.947 to 1.005)	99.93 (97.91 to 102)	0.994 (0.969 to 1.021)	102.1 (100.5 to 103.7)	1.008 (1.007 to 1.009)	99.87 (99.42 to 100.3)	1.03 (1.024 to 1.035)	101.6 (100.8 to 102.5)	1.061 (1.043 to 1.08)	103.6 (103.1 to 104.1)	1.046 (1.041 to 1.051)	101.5 (101.3 to 101.7)	0.964 (0.948 to 0.98)	100.9 (100.5 to 101.2)	0.96 (0.941 to 0.98)	101.1 (101.1 to 101.1)	0.927 (0.915 to 0.94)	99.74 (99.06 to 100.4)
1861_at	BAD	BCL2-antagonist of cell death	1.17 (1.123 to 1.219)	102.8 (99.28 to 106.3)	1.048 (0.952 to 1.153)	94.24 (83.97 to 104.5)	0.97 (0.93 to 1.011)	89.53 (86.82 to 92.23)	0.945 (0.943 to 0.946)	87.09 (86.17 to 88.01)	1.112 (1.097 to 1.126)	100.8 (100.3 to 101.2)	0.862 (0.853 to 0.871)	78.25 (76.66 to 79.84)	1.016 (0.923 to 1.12)	92.82 (84.81 to 100.8)	1.195 (1.19 to 1.2)	104.9 (104.7 to 105.1)	1.244 (1.137 to 1.361)	109.2 (99.77 to 118.6)	0.891 (0.858 to 0.925)	77.14 (73.29 to 80.98)	1.035 (1.028 to 1.042)	89.05 (88.69 to 89.41)	0.909 (0.89 to 0.929)	84.3 (83.6 to 85)	0.93 (0.81 to 1.068)	87.83 (74.02 to 101.6)	0.936 (0.886 to 0.989)	89.31 (85.02 to 93.61)
200000_s_at	PRPF8	PRP8 pre-mRNA processing factor 8 homolog (yeast)	1.01 (0.978 to 1.044)	979.6 (941.2 to 1,018)	0.966 (0.945 to 0.987)	953.8 (920 to 987.5)	1.031 (1.001 to 1.062)	1,050 (1,007 to 1,093)	1.086 (1.08 to 1.093)	1,105 (1,089 to 1,122)	1.002 (0.999 to 1.006)	1,002 (996.8 to 1,008)	1.017 (0.918 to 1.126)	1,025 (910.9 to 1,138)	0.927 (0.899 to 0.957)	931.9 (892.6 to 971.1)	0.977 (0.944 to 1.01)	946.9 (909.2 to 984.5)	1.066 (1.061 to 1.071)	1,029 (1,028 to 1,031)	1.678 (1.658 to 1.699)	1,602 (1,563 to 1,641)	1.671 (1.581 to 1.768)	1,589 (1,496 to 1,682)	0.807 (0.786 to 0.83)	826.9 (793.6 to 860.2)	0.789 (0.774 to 0.805)	812.8 (780.5 to 845.2)	0.755 (0.725 to 0.787)	795.3 (757.6 to 832.9)
200001_at	CAPNS1	calpain, small subunit 1	0.962 (0.937 to 0.989)	2,136 (2,092 to 2,180)	0.933 (0.875 to 0.994)	2,113 (1,951 to 2,276)	1.048 (1.013 to 1.084)	2,445 (2,335 to 2,556)	1.17 (1.17 to 1.17)	2,725 (2,700 to 2,750)	0.945 (0.935 to 0.954)	2,164 (2,123 to 2,205)	0.924 (0.863 to 0.989)	2,126 (1,962 to 2,290)	1.025 (1.018 to 1.033)	2,357 (2,349 to 2,365)	0.872 (0.828 to 0.918)	1,937 (1,826 to 2,049)	0.896 (0.867 to 0.925)	1,980 (1,922 to 2,039)	1.2 (1.167 to 1.235)	2,623 (2,580 to 2,666)	1.167 (1.128 to 1.206)	2,538 (2,446 to 2,629)	0.871 (0.87 to 0.871)	2,040 (2,012 to 2,068)	1.041 (1.006 to 1.076)	2,456 (2,324 to 2,589)	1.11 (1.1 to 1.121)	2,674 (2,631 to 2,716)
200002_at	RPL35	ribosomal protein L35	1.028 (1.004 to 1.053)	14,607 (14,357 to 14,858)	0.989 (0.944 to 1.035)	14,328 (13,472 to 15,185)	0.954 (0.93 to 0.979)	14,238 (14,039 to 14,437)	0.893 (0.879 to 0.906)	13,309 (13,232 to 13,385)	1.052 (1.051 to 1.053)	15,428 (15,303 to 15,552)	0.976 (0.954 to 0.999)	14,346 (13,875 to 14,816)	1.017 (1.003 to 1.031)	14,963 (14,913 to 15,013)	1.006 (1.001 to 1.011)	14,287 (14,278 to 14,295)	1.011 (0.972 to 1.052)	14,317 (13,800 to 14,835)	1.072 (1.065 to 1.08)	15,001 (14,927 to 15,075)	1.058 (1.051 to 1.066)	14,729 (14,659 to 14,800)	0.938 (0.937 to 0.939)	14,072 (13,896 to 14,248)	0.948 (0.939 to 0.957)	14,315 (13,890 to 14,739)	0.944 (0.927 to 0.961)	14,554 (14,383 to 14,725)
200003_s_at	RPL28	ribosomal protein L28	0.971 (0.939 to 1.004)	23,969 (23,323 to 24,615)	1.007 (0.978 to 1.036)	25,317 (24,244 to 26,390)	1.129 (1.127 to 1.132)	29,285 (28,886 to 29,683)	1.14 (1.122 to 1.159)	29,536 (29,317 to 29,756)	0.938 (0.914 to 0.962)	23,890 (23,489 to 24,291)	0.957 (0.939 to 0.975)	24,417 (23,723 to 25,112)	0.974 (0.953 to 0.996)	24,905 (24,612 to 25,197)	1.037 (1.033 to 1.041)	25,586 (25,337 to 25,834)	1.083 (1.02 to 1.15)	26,665 (25,163 to 28,166)	1.306 (1.274 to 1.339)	31,769 (30,592 to 32,947)	1.302 (1.284 to 1.319)	31,466 (31,135 to 31,797)	0.885 (0.866 to 0.905)	23,083 (22,266 to 23,900)	0.904 (0.876 to 0.933)	23,730 (22,498 to 24,962)	0.879 (0.837 to 0.922)	23,561 (22,574 to 24,548)
200004_at	EIF4G2	eukaryotic translation initiation factor 4 gamma, 2	1.047 (1.021 to 1.074)	19,825 (19,201 to 20,449)	1.035 (1.013 to 1.058)	19,948 (19,788 to 20,108)	0.94 (0.936 to 0.943)	18,681 (18,393 to 18,968)	1.019 (1 to 1.039)	20,249 (19,675 to 20,824)	1.054 (1.036 to 1.071)	20,584 (20,061 to 21,106)	1.112 (1.107 to 1.118)	21,757 (21,443 to 22,071)	1.024 (1 to 1.048)	20,084 (19,407 to 20,760)	0.874 (0.859 to 0.888)	16,527 (16,343 to 16,711)	0.985 (0.957 to 1.014)	18,569 (18,094 to 19,043)	0.957 (0.925 to 0.989)	17,841 (17,036 to 18,647)	0.979 (0.945 to 1.013)	18,153 (17,475 to 18,831)	0.93 (0.929 to 0.93)	18,578 (18,317 to 18,838)	0.995 (0.971 to 1.02)	20,005 (19,913 to 20,097)	0.961 (0.956 to 0.966)	19,734 (19,707 to 19,761)
200005_at	EIF3S7	eukaryotic translation initiation factor 3, subunit 7 zeta, 66/67kDa	0.904 (0.876 to 0.933)	3,286 (3,204 to 3,368)	1.053 (1.042 to 1.063)	3,895 (3,803 to 3,987)	1.346 (1.303 to 1.392)	5,143 (4,914 to 5,372)	1.516 (1.501 to 1.532)	5,783 (5,672 to 5,894)	0.936 (0.911 to 0.962)	3,512 (3,385 to 3,638)	0.953 (0.915 to 0.993)	3,585 (3,404 to 3,767)	0.931 (0.902 to 0.962)	3,508 (3,358 to 3,659)	1.023 (1.007 to 1.04)	3,717 (3,635 to 3,800)	1.139 (1.119 to 1.159)	4,120 (4,062 to 4,178)	1.718 (1.701 to 1.735)	6,148 (6,012 to 6,284)	1.971 (1.937 to 2.006)	7,015 (6,911 to 7,119)	0.878 (0.869 to 0.887)	3,369 (3,289 to 3,450)	0.842 (0.824 to 0.86)	3,250 (3,116 to 3,384)	0.824 (0.815 to 0.834)	3,249 (3,191 to 3,308)
200006_at	PARK7	Parkinson disease (autosomal recessive, early onset) 7	1.035 (1.03 to 1.039)	10,562 (10,538 to 10,586)	0.932 (0.899 to 0.966)	9,701 (9,217 to 10,184)	0.814 (0.8 to 0.829)	8,732 (8,679 to 8,786)	0.7 (0.67 to 0.731)	7,501 (7,240 to 7,761)	1.014 (1.01 to 1.019)	10,684 (10,636 to 10,732)	1.018 (1.002 to 1.035)	10,746 (10,468 to 11,023)	1.075 (1.056 to 1.094)	11,364 (11,284 to 11,443)	1.013 (1.01 to 1.016)	10,334 (10,305 to 10,363)	1.014 (0.998 to 1.03)	10,311 (10,183 to 10,440)	0.922 (0.893 to 0.953)	9,270 (9,081 to 9,459)	0.929 (0.921 to 0.938)	9,293 (9,235 to 9,351)	1.024 (0.985 to 1.064)	11,037 (10,759 to 11,316)	0.985 (0.975 to 0.995)	10,680 (10,576 to 10,784)	1.031 (1.026 to 1.036)	11,420 (11,401 to 11,439)
200007_at	SRP14	signal recognition particle 14kDa (homologous Alu RNA binding protein)	1.025 (0.998 to 1.051)	19,363 (18,990 to 19,735)	1.017 (1.002 to 1.033)	19,585 (19,010 to 20,160)	0.931 (0.918 to 0.944)	18,477 (18,429 to 18,525)	0.84 (0.819 to 0.862)	16,673 (16,396 to 16,950)	1.042 (1.018 to 1.067)	20,330 (20,040 to 20,621)	0.972 (0.969 to 0.975)	18,984 (18,747 to 19,221)	1.029 (1.021 to 1.038)	20,154 (20,116 to 20,191)	1.032 (1.01 to 1.056)	19,508 (19,185 to 19,831)	0.985 (0.982 to 0.988)	18,537 (18,530 to 18,543)	0.902 (0.891 to 0.913)	16,794 (16,382 to 17,205)	0.933 (0.917 to 0.95)	17,272 (17,014 to 17,530)	0.982 (0.948 to 1.018)	19,608 (19,165 to 20,052)	1.025 (1.019 to 1.03)	20,565 (20,262 to 20,868)	1.042 (1.035 to 1.05)	21,375 (21,356 to 21,393)
200008_s_at	GDI2	GDP dissociation inhibitor 2	1.014 (0.984 to 1.046)	1,704 (1,664 to 1,745)	0.969 (0.949 to 0.988)	1,658 (1,602 to 1,714)	0.954 (0.927 to 0.981)	1,683 (1,655 to 1,711)	0.879 (0.85 to 0.909)	1,551 (1,485 to 1,617)	1.099 (1.063 to 1.136)	1,906 (1,860 to 1,951)	1.09 (1.017 to 1.167)	1,898 (1,750 to 2,046)	1.246 (1.226 to 1.267)	2,169 (2,156 to 2,182)	0.974 (0.966 to 0.982)	1,635 (1,613 to 1,658)	1.107 (1.038 to 1.18)	1,855 (1,743 to 1,968)	0.803 (0.787 to 0.82)	1,328 (1,318 to 1,339)	1.063 (0.978 to 1.155)	1,755 (1,614 to 1,895)	1.018 (0.951 to 1.09)	1,809 (1,710 to 1,909)	0.978 (0.89 to 1.075)	1,757 (1,556 to 1,957)	1.023 (1.012 to 1.035)	1,865 (1,856 to 1,874)
200009_at	GDI2	GDP dissociation inhibitor 2	0.995 (0.974 to 1.017)	8,242 (8,119 to 8,365)	1 (0.975 to 1.025)	8,440 (8,113 to 8,767)	0.962 (0.939 to 0.985)	8,368 (8,263 to 8,473)	0.964 (0.943 to 0.985)	8,378 (8,271 to 8,485)	1.052 (1.036 to 1.069)	8,994 (8,930 to 9,059)	1.021 (1 to 1.043)	8,748 (8,477 to 9,018)	1.098 (1.093 to 1.104)	9,420 (9,368 to 9,473)	0.959 (0.959 to 0.959)	7,940 (7,893 to 7,986)	1.046 (1.011 to 1.081)	8,628 (8,369 to 8,887)	0.942 (0.894 to 0.993)	7,688 (7,379 to 7,997)	1.04 (1 to 1.082)	8,445 (8,135 to 8,754)	0.976 (0.927 to 1.027)	8,541 (8,218 to 8,864)	0.986 (0.971 to 1.001)	8,677 (8,369 to 8,985)	0.997 (0.984 to 1.011)	8,962 (8,901 to 9,023)
200010_at	RPL11	ribosomal protein L11	1.026 (1.01 to 1.043)	21,117 (20,923 to 21,311)	1.009 (0.991 to 1.027)	21,148 (20,480 to 21,817)	1.034 (1.023 to 1.046)	22,359 (22,346 to 22,373)	1.003 (0.997 to 1.008)	21,655 (21,339 to 21,971)	0.982 (0.975 to 0.988)	20,855 (20,527 to 21,182)	0.992 (0.978 to 1.006)	21,102 (20,603 to 21,601)	0.98 (0.975 to 0.984)	20,884 (20,576 to 21,191)	1.011 (1.003 to 1.02)	20,805 (20,754 to 20,856)	1.011 (0.996 to 1.027)	20,731 (20,480 to 20,982)	1.164 (1.162 to 1.166)	23,589 (23,344 to 23,834)	1.139 (1.12 to 1.157)	22,954 (22,516 to 23,392)	0.958 (0.929 to 0.987)	20,814 (20,457 to 21,172)	0.933 (0.926 to 0.939)	20,390 (19,830 to 20,950)	0.934 (0.927 to 0.941)	20,853 (20,827 to 20,879)
200011_s_at	ARF3	ADP-ribosylation factor 3	1.002 (0.975 to 1.03)	1,395 (1,348 to 1,443)	1.05 (1.045 to 1.054)	1,488 (1,461 to 1,514)	0.789 (0.764 to 0.815)	1,154 (1,130 to 1,178)	0.715 (0.703 to 0.727)	1,044 (1,037 to 1,052)	0.99 (0.953 to 1.029)	1,424 (1,356 to 1,491)	1.005 (0.961 to 1.051)	1,448 (1,370 to 1,527)	1.029 (0.967 to 1.094)	1,485 (1,410 to 1,561)	0.88 (0.822 to 0.942)	1,227 (1,150 to 1,303)	1.107 (1.064 to 1.152)	1,535 (1,480 to 1,591)	0.938 (0.885 to 0.994)	1,287 (1,227 to 1,346)	0.87 (0.858 to 0.883)	1,186 (1,166 to 1,206)	1.043 (1.006 to 1.081)	1,534 (1,458 to 1,610)	1.203 (1.164 to 1.245)	1,779 (1,755 to 1,803)	1.261 (1.254 to 1.267)	1,904 (1,882 to 1,926)
200012_x_at	RPL21	ribosomal protein L21	1.005 (0.979 to 1.031)	25,868 (25,364 to 26,372)	0.984 (0.969 to 0.998)	25,794 (25,062 to 26,526)	1.009 (0.993 to 1.026)	27,293 (27,153 to 27,433)	0.947 (0.936 to 0.959)	25,599 (25,067 to 26,131)	1.015 (0.996 to 1.034)	26,965 (26,700 to 27,229)	0.966 (0.946 to 0.985)	25,696 (25,426 to 25,966)	1.021 (1.002 to 1.041)	27,240 (27,001 to 27,479)	1.036 (1.026 to 1.046)	26,665 (26,560 to 26,769)	1.033 (1.026 to 1.04)	26,485 (26,387 to 26,583)	1.041 (1.004 to 1.079)	26,382 (25,749 to 27,015)	1.107 (1.08 to 1.135)	27,924 (27,309 to 28,540)	0.973 (0.923 to 1.025)	26,467 (25,439 to 27,495)	0.941 (0.915 to 0.967)	25,741 (24,510 to 26,972)	0.964 (0.945 to 0.983)	26,931 (26,564 to 27,297)
200013_at	RPL24	ribosomal protein L24	0.922 (0.855 to 0.995)	21,078 (19,624 to 22,533)	0.98 (0.933 to 1.03)	22,801 (21,359 to 24,244)	1.007 (0.999 to 1.014)	24,113 (24,013 to 24,213)	1.031 (1.001 to 1.062)	24,680 (24,164 to 25,195)	0.983 (0.949 to 1.019)	23,149 (22,533 to 23,766)	0.932 (0.926 to 0.938)	21,967 (21,907 to 22,028)	1.012 (1.008 to 1.016)	23,901 (23,748 to 24,053)	0.978 (0.968 to 0.988)	22,285 (22,184 to 22,386)	1.027 (0.988 to 1.068)	23,346 (22,516 to 24,176)	1.25 (1.182 to 1.321)	28,082 (26,866 to 29,298)	1.24 (1.235 to 1.244)	27,687 (27,513 to 27,862)	0.972 (0.93 to 1.015)	23,409 (22,694 to 24,123)	0.976 (0.972 to 0.979)	23,634 (23,241 to 24,027)	1 (0.955 to 1.047)	24,759 (23,773 to 25,744)
200014_s_at	HNRPC	heterogeneous nuclear ribonucleoprotein C (C1/C2)	1.047 (1.033 to 1.061)	14,569 (14,467 to 14,671)	1.022 (1.005 to 1.039)	14,479 (14,439 to 14,520)	0.978 (0.967 to 0.99)	14,300 (14,292 to 14,308)	0.998 (0.982 to 1.014)	14,575 (14,474 to 14,676)	1.018 (0.989 to 1.048)	14,629 (14,076 to 15,182)	0.992 (0.984 to 0.999)	14,267 (14,021 to 14,513)	0.999 (0.997 to 1.001)	14,399 (14,218 to 14,579)	1.067 (1.042 to 1.093)	14,847 (14,581 to 15,112)	1.039 (1.018 to 1.06)	14,396 (14,157 to 14,636)	0.88 (0.863 to 0.898)	12,060 (11,963 to 12,156)	0.898 (0.889 to 0.906)	12,237 (12,086 to 12,387)	1.074 (1.056 to 1.092)	15,784 (15,729 to 15,840)	1.016 (0.987 to 1.046)	15,011 (14,877 to 15,145)	0.954 (0.933 to 0.976)	14,413 (14,178 to 14,648)
200015_s_at		neural precursor cell expressed, developmentally down-regulated 5	0.929 (0.891 to 0.968)	7,515 (7,254 to 7,775)	0.854 (0.835 to 0.873)	7,033 (6,972 to 7,094)	0.851 (0.836 to 0.866)	7,231 (7,020 to 7,441)	0.764 (0.737 to 0.791)	6,485 (6,313 to 6,657)	0.95 (0.942 to 0.959)	7,930 (7,930 to 7,931)	0.982 (0.942 to 1.023)	8,221 (7,803 to 8,638)	0.935 (0.896 to 0.975)	7,845 (7,430 to 8,259)	1.018 (1.005 to 1.031)	8,232 (8,081 to 8,382)	1.032 (1.025 to 1.039)	8,314 (8,284 to 8,344)	1.129 (1.126 to 1.132)	8,990 (8,906 to 9,073)	1.145 (1.097 to 1.195)	9,076 (8,711 to 9,442)	1.014 (0.995 to 1.034)	8,666 (8,383 to 8,949)	1.036 (1.027 to 1.045)	8,905 (8,648 to 9,162)	1.046 (1.021 to 1.071)	9,180 (9,022 to 9,338)
200016_x_at	HNRPA1	heterogeneous nuclear ribonucleoprotein A1	1.076 (1.07 to 1.081)	22,365 (22,330 to 22,400)	1.014 (1.005 to 1.022)	21,461 (21,350 to 21,572)	1.007 (1 to 1.014)	22,007 (21,597 to 22,416)	0.926 (0.924 to 0.928)	20,213 (20,083 to 20,343)	0.99 (0.979 to 1)	21,238 (21,207 to 21,269)	0.957 (0.947 to 0.967)	20,568 (20,155 to 20,981)	0.887 (0.865 to 0.909)	19,115 (18,436 to 19,793)	1.109 (1.081 to 1.137)	23,062 (22,345 to 23,779)	1.117 (1.112 to 1.123)	23,137 (22,950 to 23,324)	1.133 (1.091 to 1.176)	23,206 (22,617 to 23,795)	1.161 (1.141 to 1.182)	23,656 (23,309 to 24,003)	0.985 (0.985 to 0.985)	21,641 (21,354 to 21,927)	0.905 (0.905 to 0.906)	19,995 (19,605 to 20,385)	0.822 (0.809 to 0.836)	18,563 (18,142 to 18,984)
200017_at	RPS27A	ribosomal protein S27a	1.031 (0.99 to 1.074)	23,429 (22,632 to 24,226)	0.994 (0.988 to 1)	23,000 (22,541 to 23,458)	0.99 (0.971 to 1.01)	23,627 (23,434 to 23,820)	0.958 (0.935 to 0.982)	22,850 (22,503 to 23,198)	0.98 (0.948 to 1.012)	22,972 (22,427 to 23,518)	0.956 (0.913 to 1)	22,453 (21,654 to 23,252)	0.986 (0.964 to 1.008)	23,199 (22,916 to 23,482)	1.058 (1.05 to 1.067)	24,038 (23,986 to 24,090)	1.066 (1.053 to 1.08)	24,125 (23,894 to 24,357)	1.045 (1.006 to 1.086)	23,409 (22,232 to 24,585)	1.042 (1.009 to 1.077)	23,206 (22,516 to 23,896)	0.992 (0.964 to 1.022)	23,809 (23,434 to 24,185)	0.976 (0.954 to 0.999)	23,547 (23,474 to 23,619)	0.95 (0.931 to 0.969)	23,423 (23,102 to 23,744)
200018_at	RPS13	ribosomal protein S13	0.97 (0.939 to 1.002)	23,429 (22,826 to 24,031)	0.995 (0.987 to 1.004)	24,488 (23,945 to 25,030)	1.065 (1.062 to 1.068)	27,032 (26,644 to 27,419)	1.082 (1.072 to 1.091)	27,418 (27,415 to 27,420)	0.943 (0.906 to 0.982)	23,520 (22,782 to 24,257)	0.971 (0.959 to 0.982)	24,238 (23,726 to 24,750)	0.991 (0.987 to 0.994)	24,785 (24,611 to 24,959)	1.025 (1.022 to 1.028)	24,746 (24,530 to 24,962)	1.058 (1.041 to 1.076)	25,458 (25,119 to 25,796)	1.253 (1.244 to 1.262)	29,812 (29,237 to 30,388)	1.237 (1.236 to 1.239)	29,273 (29,160 to 29,387)	0.976 (0.954 to 0.998)	24,890 (24,652 to 25,127)	0.95 (0.934 to 0.967)	24,391 (23,469 to 25,313)	0.97 (0.964 to 0.975)	25,421 (25,400 to 25,442)
200019_s_at	FAU	Finkel-Biskis-Reilly murine sarcoma virus (FBR-MuSV) ubiquitously expressed (fox derived); ribosomal protein S30	0.981 (0.969 to 0.993)	16,607 (16,510 to 16,703)	0.966 (0.918 to 1.017)	16,689 (15,606 to 17,772)	0.995 (0.986 to 1.004)	17,698 (17,341 to 18,055)	1.021 (1.004 to 1.039)	18,149 (17,994 to 18,304)	0.97 (0.941 to 0.999)	16,946 (16,597 to 17,294)	0.931 (0.891 to 0.973)	16,320 (15,449 to 17,191)	1.024 (1.001 to 1.046)	17,956 (17,752 to 18,160)	1.043 (1.037 to 1.048)	17,649 (17,452 to 17,847)	1.029 (0.988 to 1.071)	17,365 (16,723 to 18,007)	1.273 (1.242 to 1.304)	21,222 (20,962 to 21,482)	1.279 (1.262 to 1.296)	21,208 (20,867 to 21,550)	0.911 (0.903 to 0.918)	16,279 (16,190 to 16,369)	0.959 (0.937 to 0.981)	17,262 (16,516 to 18,007)	1 (0.97 to 1.03)	18,375 (17,947 to 18,803)
200020_at	TARDBP	synonym: TDP-43; TAR DNA-binding protein-43; go_component: nucleus [goid 0005634] [evidence TAS] [pmid 7745706]; go_function: microtubule binding [goid 0008017] [evidence TAS] [pmid 8599929]; go_function: transcription factor activity [goid 0003700] [evidence TAS] [pmid 8599929]; go_function: RNA binding [goid 0003723] [evidence IEA]; go_process: mitosis [goid 0007067] [evidence TAS] [pmid 859992…	1.141 (1.124 to 1.159)	3,624 (3,593 to 3,655)	1.144 (1.1 to 1.189)	3,703 (3,509 to 3,898)	0.872 (0.839 to 0.906)	2,913 (2,768 to 3,058)	0.759 (0.722 to 0.798)	2,534 (2,383 to 2,685)	1.14 (1.095 to 1.188)	3,739 (3,620 to 3,857)	1.13 (1.095 to 1.166)	3,711 (3,559 to 3,864)	1.131 (1.073 to 1.191)	3,726 (3,493 to 3,960)	0.909 (0.879 to 0.94)	2,889 (2,776 to 3,002)	1.026 (1.018 to 1.034)	3,244 (3,209 to 3,280)	0.973 (0.964 to 0.982)	3,042 (3,033 to 3,051)	1.038 (1.031 to 1.046)	3,230 (3,216 to 3,243)	0.91 (0.907 to 0.912)	3,051 (3,018 to 3,083)	0.862 (0.854 to 0.87)	2,908 (2,876 to 2,940)	0.821 (0.813 to 0.828)	2,828 (2,783 to 2,873)
200021_at	CFL1	cofilin 1 (non-muscle)	1.005 (0.981 to 1.031)	14,511 (14,244 to 14,778)	1.006 (1.001 to 1.011)	14,785 (14,650 to 14,920)	0.965 (0.949 to 0.981)	14,635 (14,226 to 15,045)	0.875 (0.865 to 0.886)	13,259 (13,217 to 13,301)	0.989 (0.95 to 1.03)	14,740 (14,271 to 15,209)	1.004 (0.956 to 1.055)	15,006 (14,121 to 15,891)	0.992 (0.992 to 0.993)	14,836 (14,685 to 14,987)	1.03 (0.999 to 1.063)	14,873 (14,325 to 15,421)	1.078 (1.04 to 1.116)	15,497 (15,001 to 15,993)	0.955 (0.947 to 0.963)	13,572 (13,295 to 13,850)	0.944 (0.937 to 0.952)	13,350 (13,208 to 13,492)	1.028 (1.015 to 1.041)	15,662 (15,655 to 15,669)	1.112 (1.089 to 1.134)	17,050 (16,360 to 17,739)	1.124 (1.115 to 1.134)	17,608 (17,569 to 17,647)
200022_at	RPL18	ribosomal protein L18	0.975 (0.939 to 1.012)	21,752 (21,080 to 22,423)	1.012 (0.987 to 1.039)	23,016 (22,105 to 23,927)	1.14 (1.115 to 1.165)	26,723 (25,834 to 27,611)	1.18 (1.172 to 1.188)	27,633 (27,569 to 27,698)	0.942 (0.929 to 0.955)	21,684 (21,577 to 21,792)	0.981 (0.956 to 1.008)	22,642 (21,825 to 23,459)	1 (0.996 to 1.004)	23,113 (22,777 to 23,449)	0.956 (0.928 to 0.985)	21,338 (20,584 to 22,093)	1.014 (1.014 to 1.014)	22,525 (22,444 to 22,605)	1.292 (1.281 to 1.303)	28,374 (28,270 to 28,477)	1.354 (1.341 to 1.368)	29,591 (29,379 to 29,803)	0.893 (0.884 to 0.901)	21,029 (20,947 to 21,112)	0.911 (0.904 to 0.919)	21,602 (20,987 to 22,216)	0.917 (0.905 to 0.93)	22,210 (21,760 to 22,660)
200023_s_at		eukaryotic translation initiation factor 3, subunit 5 epsilon, 47kDa	0.905 (0.905 to 0.906)	8,154 (8,099 to 8,209)	1.037 (1.01 to 1.065)	9,513 (9,390 to 9,636)	1.343 (1.3 to 1.387)	12,719 (12,161 to 13,277)	1.408 (1.394 to 1.422)	13,309 (13,058 to 13,560)	0.893 (0.872 to 0.914)	8,302 (8,031 to 8,573)	0.902 (0.85 to 0.958)	8,422 (7,840 to 9,003)	0.985 (0.979 to 0.99)	9,187 (9,039 to 9,336)	1.114 (1.082 to 1.147)	10,036 (9,689 to 10,383)	1.064 (1.048 to 1.079)	9,541 (9,434 to 9,649)	1.381 (1.368 to 1.395)	12,250 (12,222 to 12,278)	1.52 (1.47 to 1.571)	13,413 (13,007 to 13,819)	0.902 (0.875 to 0.931)	8,591 (8,210 to 8,973)	0.939 (0.926 to 0.953)	8,990 (8,677 to 9,302)	0.956 (0.941 to 0.971)	9,343 (9,255 to 9,430)
200024_at	RPS5	ribosomal protein S5	0.99 (0.953 to 1.029)	15,567 (15,076 to 16,058)	0.988 (0.954 to 1.024)	15,833 (15,062 to 16,604)	1.05 (1.007 to 1.096)	17,348 (16,810 to 17,885)	1.037 (1.007 to 1.069)	17,114 (16,759 to 17,470)	0.941 (0.927 to 0.954)	15,254 (15,169 to 15,339)	0.859 (0.855 to 0.863)	13,954 (13,889 to 14,019)	0.972 (0.952 to 0.993)	15,826 (15,654 to 15,998)	1.062 (1.045 to 1.079)	16,680 (16,511 to 16,849)	1.058 (1.029 to 1.089)	16,568 (16,155 to 16,981)	1.325 (1.312 to 1.339)	20,512 (20,060 to 20,964)	1.284 (1.284 to 1.285)	19,766 (19,704 to 19,828)	0.929 (0.871 to 0.99)	15,427 (14,647 to 16,207)	0.869 (0.866 to 0.871)	14,501 (14,164 to 14,838)	0.882 (0.833 to 0.935)	15,067 (14,299 to 15,835)
200025_s_at	RPL27	ribosomal protein L27	1.001 (0.958 to 1.047)	32,585 (31,344 to 33,827)	1.008 (0.983 to 1.033)	33,397 (32,115 to 34,680)	0.999 (0.976 to 1.023)	34,126 (33,708 to 34,544)	1.028 (0.996 to 1.062)	35,114 (34,295 to 35,933)	0.984 (0.961 to 1.007)	33,020 (32,542 to 33,497)	0.948 (0.935 to 0.96)	31,863 (31,138 to 32,588)	0.988 (0.972 to 1.004)	33,299 (32,408 to 34,189)	1.034 (1.028 to 1.041)	33,623 (33,610 to 33,635)	1.028 (1.014 to 1.043)	33,304 (32,948 to 33,661)	1.13 (1.076 to 1.187)	36,255 (34,023 to 38,488)	1.218 (1.209 to 1.227)	38,796 (38,603 to 38,989)	0.958 (0.927 to 0.99)	32,905 (32,269 to 33,541)	0.919 (0.909 to 0.929)	31,737 (31,432 to 32,042)	0.938 (0.925 to 0.952)	33,116 (32,865 to 33,368)
200026_at	RPL34	ribosomal protein L34	1.007 (0.966 to 1.049)	25,909 (25,002 to 26,817)	0.972 (0.922 to 1.025)	25,521 (23,829 to 27,213)	1.016 (1 to 1.033)	27,462 (27,325 to 27,600)	0.997 (0.962 to 1.033)	26,925 (26,217 to 27,633)	1.01 (0.982 to 1.038)	26,812 (26,309 to 27,315)	0.885 (0.858 to 0.913)	23,557 (22,592 to 24,523)	0.979 (0.92 to 1.042)	26,128 (24,777 to 27,480)	1.12 (1.084 to 1.157)	28,807 (28,037 to 29,576)	1.018 (0.973 to 1.064)	26,094 (25,018 to 27,169)	1.177 (1.171 to 1.182)	29,804 (29,586 to 30,022)	1.147 (1.114 to 1.18)	28,899 (28,145 to 29,653)	0.939 (0.881 to 1)	25,526 (24,242 to 26,811)	0.9 (0.898 to 0.902)	24,578 (24,138 to 25,018)	0.87 (0.842 to 0.899)	24,299 (23,666 to 24,933)
200027_at	NARS	asparaginyl-tRNA synthetase	0.858 (0.841 to 0.876)	7,398 (7,293 to 7,503)	1.043 (1.034 to 1.051)	9,152 (9,100 to 9,204)	1.366 (1.361 to 1.37)	12,364 (12,265 to 12,462)	1.449 (1.412 to 1.486)	13,107 (12,889 to 13,324)	0.801 (0.798 to 0.804)	7,124 (7,032 to 7,215)	0.783 (0.772 to 0.794)	6,973 (6,941 to 7,006)	0.778 (0.777 to 0.779)	6,951 (6,887 to 7,015)	1.447 (1.436 to 1.457)	12,465 (12,445 to 12,486)	1.058 (1.054 to 1.061)	9,078 (9,077 to 9,079)	1.597 (1.523 to 1.673)	13,559 (13,088 to 14,029)	1.603 (1.545 to 1.663)	13,542 (13,078 to 14,006)	0.95 (0.935 to 0.966)	8,650 (8,627 to 8,673)	0.81 (0.795 to 0.826)	7,419 (7,410 to 7,427)	0.761 (0.752 to 0.769)	7,114 (7,078 to 7,150)
200028_s_at	STARD7	START domain containing 7	1.121 (1.08 to 1.164)	4,457 (4,320 to 4,594)	1.048 (1.037 to 1.059)	4,242 (4,139 to 4,344)	0.914 (0.893 to 0.935)	3,817 (3,686 to 3,948)	0.852 (0.848 to 0.855)	3,551 (3,534 to 3,568)	1.035 (1.004 to 1.067)	4,247 (4,082 to 4,412)	1.125 (1.104 to 1.146)	4,620 (4,489 to 4,751)	1.019 (0.996 to 1.043)	4,197 (4,054 to 4,339)	0.839 (0.813 to 0.866)	3,335 (3,209 to 3,460)	1.055 (1.029 to 1.081)	4,174 (4,087 to 4,262)	1.034 (0.972 to 1.101)	4,052 (3,850 to 4,253)	1.073 (1.034 to 1.113)	4,177 (4,033 to 4,321)	0.827 (0.821 to 0.832)	3,468 (3,399 to 3,538)	0.763 (0.755 to 0.772)	3,222 (3,122 to 3,322)	0.73 (0.702 to 0.76)	3,152 (3,006 to 3,299)
200029_at	RPL19	ribosomal protein L19	0.953 (0.912 to 0.995)	24,574 (23,671 to 25,478)	1.013 (0.979 to 1.048)	26,626 (25,356 to 27,897)	1.103 (1.076 to 1.131)	29,869 (29,469 to 30,268)	1.127 (1.11 to 1.145)	30,504 (30,305 to 30,702)	0.934 (0.926 to 0.943)	24,860 (24,852 to 24,868)	0.96 (0.917 to 1.005)	25,623 (24,207 to 27,040)	0.963 (0.96 to 0.966)	25,711 (25,524 to 25,897)	1.042 (1.02 to 1.065)	26,863 (26,124 to 27,602)	1.088 (1.05 to 1.128)	27,950 (27,042 to 28,858)	1.27 (1.238 to 1.304)	32,251 (31,797 to 32,705)	1.252 (1.231 to 1.273)	31,613 (31,159 to 32,067)	0.93 (0.901 to 0.959)	25,311 (24,852 to 25,771)	0.955 (0.955 to 0.955)	26,138 (25,610 to 26,666)	0.967 (0.961 to 0.973)	27,053 (27,050 to 27,057)
200030_s_at	SLC25A3	solute carrier family 25 (mitochondrial carrier; phosphate carrier), member 3	0.977 (0.954 to 1.001)	12,896 (12,669 to 13,123)	1.01 (1.008 to 1.012)	13,574 (13,410 to 13,738)	1.021 (0.999 to 1.044)	14,168 (13,694 to 14,643)	1.009 (0.988 to 1.03)	13,976 (13,558 to 14,395)	0.966 (0.965 to 0.967)	13,163 (13,061 to 13,265)	0.995 (0.951 to 1.041)	13,599 (12,856 to 14,342)	0.972 (0.96 to 0.984)	13,288 (12,982 to 13,595)	1.062 (1.03 to 1.095)	14,025 (13,512 to 14,537)	1.103 (1.084 to 1.122)	14,497 (14,291 to 14,702)	1.078 (1.055 to 1.102)	14,008 (13,875 to 14,142)	1.198 (1.147 to 1.25)	15,497 (14,873 to 16,121)	0.966 (0.965 to 0.968)	13,471 (13,317 to 13,625)	0.933 (0.917 to 0.949)	13,086 (12,599 to 13,573)	0.88 (0.865 to 0.896)	12,612 (12,311 to 12,914)
200031_s_at	RPS11	ribosomal protein S11	0.94 (0.913 to 0.967)	32,480 (31,749 to 33,210)	0.959 (0.926 to 0.992)	33,779 (32,158 to 35,400)	1.029 (1.028 to 1.03)	37,359 (36,881 to 37,838)	1.065 (1.055 to 1.076)	38,648 (38,607 to 38,689)	0.916 (0.905 to 0.927)	32,662 (32,553 to 32,771)	0.94 (0.929 to 0.952)	33,598 (32,866 to 34,329)	0.962 (0.95 to 0.975)	34,470 (33,664 to 35,276)	1.021 (1.015 to 1.027)	35,285 (35,276 to 35,294)	1.086 (1.057 to 1.116)	37,407 (36,519 to 38,295)	1.259 (1.241 to 1.277)	42,841 (42,733 to 42,948)	1.228 (1.211 to 1.246)	41,577 (41,095 to 42,059)	0.974 (0.943 to 1.005)	35,541 (34,874 to 36,208)	0.985 (0.975 to 0.995)	36,155 (35,062 to 37,249)	1.009 (0.994 to 1.023)	37,829 (37,519 to 38,139)
200032_s_at	RPL9	ribosomal protein L9	0.99 (0.972 to 1.009)	21,691 (21,424 to 21,958)	1.002 (0.986 to 1.018)	22,361 (21,687 to 23,034)	1.029 (0.998 to 1.061)	23,679 (23,225 to 24,133)	1.074 (1.038 to 1.112)	24,709 (24,079 to 25,338)	0.998 (0.997 to 1)	22,567 (22,401 to 22,733)	0.958 (0.937 to 0.979)	21,694 (21,430 to 21,958)	0.973 (0.954 to 0.992)	22,074 (21,875 to 22,273)	1.074 (1.067 to 1.081)	23,517 (23,225 to 23,810)	1.078 (1.06 to 1.097)	23,530 (23,206 to 23,853)	1.207 (1.18 to 1.234)	26,029 (25,760 to 26,298)	1.2 (1.199 to 1.2)	25,742 (25,658 to 25,827)	0.996 (0.991 to 1)	23,030 (22,835 to 23,225)	0.985 (0.978 to 0.993)	22,929 (22,633 to 23,225)	0.971 (0.964 to 0.979)	23,096 (22,761 to 23,431)
200033_at	DDX5	DEAD (Asp-Glu-Ala-Asp) box polypeptide 5	1.091 (1.074 to 1.11)	16,760 (16,373 to 17,146)	1.021 (0.984 to 1.059)	15,963 (15,596 to 16,330)	0.937 (0.917 to 0.957)	15,110 (14,962 to 15,259)	0.914 (0.906 to 0.922)	14,722 (14,722 to 14,723)	1.013 (1.004 to 1.023)	16,057 (15,767 to 16,348)	1.009 (0.971 to 1.048)	16,019 (15,563 to 16,476)	0.976 (0.949 to 1.004)	15,530 (14,930 to 16,130)	1.083 (1.056 to 1.111)	16,631 (16,116 to 17,146)	1.128 (1.11 to 1.147)	17,252 (16,910 to 17,595)	0.988 (0.951 to 1.026)	14,950 (14,196 to 15,705)	1.066 (1.045 to 1.087)	16,033 (15,679 to 16,387)	0.993 (0.99 to 0.996)	16,102 (15,835 to 16,370)	0.972 (0.948 to 0.995)	15,842 (15,778 to 15,905)	0.897 (0.858 to 0.937)	14,958 (14,199 to 15,716)
200034_s_at	RPL6	ribosomal protein L6	1.047 (1.043 to 1.051)	27,537 (27,458 to 27,616)	1.058 (1.047 to 1.069)	28,331 (28,240 to 28,423)	1.044 (1.027 to 1.062)	28,858 (28,042 to 29,674)	1.012 (0.997 to 1.027)	27,929 (27,269 to 28,588)	0.995 (0.987 to 1.003)	26,997 (26,964 to 27,030)	0.921 (0.909 to 0.934)	25,043 (24,953 to 25,133)	0.911 (0.911 to 0.911)	24,822 (24,564 to 25,080)	1.002 (0.997 to 1.007)	26,339 (26,307 to 26,370)	1.004 (0.984 to 1.024)	26,294 (25,674 to 26,914)	1.082 (1.047 to 1.117)	28,034 (26,786 to 29,281)	1.121 (1.108 to 1.135)	28,880 (28,453 to 29,307)	0.89 (0.864 to 0.916)	24,702 (24,302 to 25,102)	0.831 (0.828 to 0.834)	23,202 (22,819 to 23,585)	0.774 (0.774 to 0.774)	22,081 (21,947 to 22,215)
200035_at	DULLARD	GABA(A) receptor-associated protein	1.014 (1.008 to 1.02)	513.1 (512.7 to 513.5)	1.045 (1.043 to 1.047)	538.5 (530 to 546.9)	0.976 (0.956 to 0.997)	518.9 (514.1 to 523.7)	1.07 (1.044 to 1.098)	568.8 (549.2 to 588.4)	0.989 (0.949 to 1.03)	517 (491.2 to 542.7)	0.988 (0.933 to 1.045)	517.7 (483.6 to 551.9)	0.947 (0.933 to 0.961)	496.2 (494.1 to 498.3)	0.995 (0.987 to 1.003)	503.3 (502 to 504.7)	1.038 (0.953 to 1.131)	524.8 (481.7 to 567.9)	1.3 (1.231 to 1.374)	648.4 (620.7 to 676.2)	1.246 (1.208 to 1.284)	617.7 (600.5 to 634.9)	0.776 (0.762 to 0.79)	414.7 (401.8 to 427.6)	0.791 (0.758 to 0.826)	426 (399.1 to 452.8)	0.777 (0.774 to 0.78)	426.6 (425.6 to 427.5)
200036_s_at	RPL10A	ribosomal protein L10a	0.955 (0.932 to 0.979)	15,401 (15,121 to 15,680)	1.007 (1.005 to 1.009)	16,535 (16,269 to 16,801)	1.121 (1.116 to 1.125)	18,984 (18,694 to 19,274)	1.084 (1.082 to 1.086)	18,346 (18,217 to 18,474)	0.918 (0.884 to 0.952)	15,276 (14,846 to 15,705)	0.819 (0.802 to 0.837)	13,655 (13,496 to 13,813)	0.87 (0.854 to 0.887)	14,538 (14,418 to 14,659)	1.065 (1.063 to 1.067)	17,171 (17,044 to 17,298)	1.084 (1.048 to 1.122)	17,424 (16,884 to 17,963)	1.145 (1.125 to 1.166)	18,193 (17,641 to 18,746)	1.173 (1.128 to 1.22)	18,540 (17,861 to 19,220)	0.931 (0.871 to 0.995)	15,874 (15,023 to 16,726)	0.807 (0.804 to 0.811)	13,826 (13,487 to 14,165)	0.761 (0.725 to 0.799)	13,334 (12,769 to 13,900)
200037_s_at	CBX3	chromobox homolog 3 (HP1 gamma homolog, Drosophila)	1.033 (1.03 to 1.035)	12,415 (12,360 to 12,471)	1 (0.988 to 1.012)	12,243 (12,224 to 12,261)	0.889 (0.851 to 0.929)	11,233 (10,868 to 11,598)	0.893 (0.854 to 0.934)	11,284 (10,879 to 11,689)	1.086 (1.079 to 1.093)	13,476 (13,270 to 13,682)	1.011 (0.988 to 1.034)	12,564 (12,398 to 12,731)	0.989 (0.979 to 1)	12,327 (12,323 to 12,330)	1.01 (0.976 to 1.045)	12,150 (11,804 to 12,496)	1.008 (1 to 1.017)	12,078 (12,020 to 12,136)	0.998 (0.977 to 1.021)	11,828 (11,424 to 12,232)	1.052 (1.005 to 1.101)	12,407 (11,876 to 12,938)	1.007 (1.003 to 1.01)	12,785 (12,570 to 13,001)	0.928 (0.904 to 0.952)	11,845 (11,781 to 11,910)	0.864 (0.832 to 0.898)	11,283 (10,926 to 11,641)
200038_s_at	RPL17	ribosomal protein L17	0.98 (0.963 to 0.998)	29,364 (29,025 to 29,703)	1.031 (1.003 to 1.06)	31,474 (30,163 to 32,785)	1.057 (1.041 to 1.072)	33,246 (33,131 to 33,362)	1.007 (0.994 to 1.02)	31,655 (31,529 to 31,781)	1.002 (0.988 to 1.016)	30,998 (30,288 to 31,707)	0.939 (0.925 to 0.953)	29,077 (28,929 to 29,224)	0.994 (0.987 to 1.002)	30,859 (30,764 to 30,955)	1.034 (1.015 to 1.054)	30,976 (30,559 to 31,392)	1 (0.983 to 1.017)	29,831 (29,414 to 30,248)	1.114 (1.087 to 1.141)	32,848 (32,447 to 33,249)	1.11 (1.076 to 1.146)	32,593 (31,648 to 33,538)	0.937 (0.886 to 0.992)	29,677 (28,394 to 30,961)	0.91 (0.889 to 0.931)	28,949 (28,862 to 29,036)	0.879 (0.844 to 0.916)	28,606 (27,627 to 29,586)
200039_s_at	PSMB2	synonym: HC7-I; Homo sapiens proteasome (prosome, macropain) subunit, beta type, 2, mRNA (cDNA clone MGC:1664 IMAGE:3352313), complete cds.	1.264 (1.198 to 1.333)	3,780 (3,602 to 3,957)	1.115 (1.078 to 1.153)	3,395 (3,233 to 3,557)	0.86 (0.841 to 0.879)	2,700 (2,610 to 2,791)	0.737 (0.731 to 0.743)	2,310 (2,271 to 2,350)	1.212 (1.21 to 1.213)	3,736 (3,699 to 3,772)	1.245 (1.183 to 1.31)	3,851 (3,619 to 4,083)	1.309 (1.278 to 1.341)	4,055 (3,915 to 4,194)	0.894 (0.872 to 0.915)	2,670 (2,590 to 2,749)	0.981 (0.948 to 1.016)	2,922 (2,830 to 3,013)	0.768 (0.752 to 0.783)	2,258 (2,240 to 2,275)	0.744 (0.704 to 0.785)	2,179 (2,066 to 2,292)	0.916 (0.915 to 0.917)	2,891 (2,849 to 2,933)	1.044 (0.984 to 1.109)	3,324 (3,060 to 3,589)	1.111 (1.092 to 1.13)	3,603 (3,519 to 3,688)
200040_at	KHDRBS1	KH domain containing, RNA binding, signal transduction associated 1	1.058 (1.052 to 1.064)	7,856 (7,852 to 7,861)	0.959 (0.932 to 0.986)	7,250 (7,146 to 7,355)	0.931 (0.914 to 0.948)	7,262 (7,215 to 7,308)	0.936 (0.928 to 0.945)	7,299 (7,170 to 7,429)	1.038 (1.01 to 1.067)	7,960 (7,669 to 8,251)	1.066 (1.041 to 1.092)	8,186 (7,913 to 8,460)	1.083 (1.044 to 1.123)	8,332 (8,114 to 8,550)	1.015 (1.013 to 1.017)	7,537 (7,480 to 7,594)	1.004 (1 to 1.007)	7,424 (7,373 to 7,475)	0.853 (0.85 to 0.855)	6,235 (6,177 to 6,294)	0.899 (0.895 to 0.904)	6,541 (6,524 to 6,557)	0.931 (0.93 to 0.933)	7,304 (7,216 to 7,392)	1.036 (1.011 to 1.062)	8,169 (8,132 to 8,207)	0.984 (0.969 to 1)	7,933 (7,758 to 8,109)
200041_s_at	BAT1	HLA-B associated transcript 1	0.985 (0.979 to 0.991)	2,925 (2,924 to 2,926)	1.064 (1.055 to 1.072)	3,216 (3,198 to 3,234)	1.34 (1.281 to 1.403)	4,188 (3,950 to 4,426)	1.447 (1.437 to 1.457)	4,511 (4,501 to 4,520)	0.912 (0.885 to 0.94)	2,796 (2,737 to 2,855)	0.833 (0.801 to 0.866)	2,559 (2,435 to 2,683)	0.731 (0.722 to 0.74)	2,249 (2,198 to 2,301)	1.071 (1.034 to 1.11)	3,182 (3,052 to 3,313)	1.053 (1.009 to 1.099)	3,116 (2,993 to 3,239)	1.613 (1.538 to 1.693)	4,721 (4,552 to 4,889)	1.344 (1.343 to 1.345)	3,911 (3,903 to 3,918)	0.842 (0.828 to 0.857)	2,642 (2,562 to 2,722)	0.867 (0.861 to 0.874)	2,737 (2,662 to 2,811)	0.782 (0.771 to 0.793)	2,520 (2,500 to 2,539)
200042_at		hypothetical protein HSPC117	1.057 (0.975 to 1.146)	695.7 (644 to 747.4)	1.079 (1.052 to 1.105)	721.4 (693.8 to 749)	1.036 (1.013 to 1.059)	714.4 (706.7 to 722)	0.975 (0.964 to 0.987)	672 (658.1 to 685.9)	0.988 (0.919 to 1.062)	671.6 (617.1 to 726.2)	0.934 (0.917 to 0.951)	634 (616.3 to 651.8)	1.067 (0.978 to 1.164)	727.9 (672.4 to 783.3)	1.12 (1.07 to 1.173)	735.8 (706.4 to 765.1)	1.128 (1.037 to 1.227)	739.7 (680 to 799.5)	0.996 (0.965 to 1.027)	644.1 (616.4 to 671.8)	1.163 (1.151 to 1.176)	748 (742.2 to 753.9)	0.918 (0.893 to 0.943)	636.3 (627.4 to 645.2)	0.867 (0.82 to 0.916)	606.2 (560.4 to 651.9)	0.888 (0.843 to 0.935)	633.1 (604.2 to 662)
200043_at	ERH	enhancer of rudimentary homolog (Drosophila)	1.063 (1.04 to 1.086)	20,023 (19,719 to 20,326)	1.013 (0.988 to 1.039)	19,456 (18,694 to 20,218)	0.933 (0.932 to 0.934)	18,459 (18,267 to 18,652)	0.885 (0.853 to 0.918)	17,508 (17,017 to 17,998)	0.99 (0.982 to 0.998)	19,251 (19,240 to 19,262)	1.03 (1.015 to 1.045)	20,054 (19,957 to 20,151)	1.018 (1.007 to 1.029)	19,875 (19,451 to 20,299)	1.041 (1.034 to 1.048)	19,610 (19,587 to 19,632)	0.99 (0.978 to 1.002)	18,574 (18,288 to 18,860)	0.929 (0.91 to 0.948)	17,241 (16,683 to 17,798)	0.913 (0.893 to 0.933)	16,852 (16,434 to 17,269)	0.981 (0.967 to 0.996)	19,524 (19,491 to 19,557)	1.009 (1.008 to 1.01)	20,191 (19,799 to 20,583)	1.012 (1.006 to 1.018)	20,684 (20,675 to 20,694)
200044_at	SFRS9	splicing factor, arginine/serine-rich 9	1.113 (1.092 to 1.134)	12,013 (11,862 to 12,163)	1.006 (0.995 to 1.016)	11,053 (11,019 to 11,088)	0.914 (0.898 to 0.931)	10,371 (10,069 to 10,673)	0.853 (0.849 to 0.857)	9,668 (9,627 to 9,708)	1.072 (1.028 to 1.117)	11,954 (11,348 to 12,560)	1.025 (1.016 to 1.034)	11,435 (11,226 to 11,643)	1.025 (1.011 to 1.04)	11,463 (11,423 to 11,504)	1.014 (1.005 to 1.024)	10,946 (10,783 to 11,109)	1.065 (1.045 to 1.084)	11,445 (11,276 to 11,614)	0.993 (0.992 to 0.995)	10,556 (10,443 to 10,669)	0.954 (0.941 to 0.968)	10,093 (9,920 to 10,266)	0.943 (0.936 to 0.95)	10,749 (10,684 to 10,814)	1 (0.999 to 1.001)	11,466 (11,226 to 11,705)	0.948 (0.932 to 0.965)	11,108 (10,985 to 11,231)
200045_at	ABCF1	ATP-binding cassette, sub-family F (GCN20), member 1	1.097 (1.072 to 1.123)	1,223 (1,186 to 1,260)	1.075 (1.047 to 1.105)	1,221 (1,172 to 1,271)	0.859 (0.844 to 0.873)	1,006 (977 to 1,034)	0.784 (0.783 to 0.785)	916.8 (909.3 to 924.3)	1.057 (1.016 to 1.101)	1,218 (1,158 to 1,277)	1.068 (1.004 to 1.137)	1,234 (1,145 to 1,322)	1.015 (0.978 to 1.054)	1,173 (1,117 to 1,230)	0.89 (0.862 to 0.918)	991.8 (954.8 to 1,029)	1.071 (0.996 to 1.152)	1,192 (1,109 to 1,274)	1.124 (1.118 to 1.13)	1,233 (1,225 to 1,241)	1.174 (1.156 to 1.192)	1,281 (1,265 to 1,297)	0.894 (0.857 to 0.932)	1,052 (1,022 to 1,082)	0.813 (0.797 to 0.829)	962.8 (924.3 to 1,001)	0.764 (0.749 to 0.78)	924.3 (911.5 to 937)
200046_at	DAD1	defender against cell death 1	0.952 (0.905 to 1.002)	3,043 (2,908 to 3,179)	0.912 (0.868 to 0.957)	2,970 (2,784 to 3,155)	0.831 (0.816 to 0.845)	2,786 (2,768 to 2,803)	0.722 (0.712 to 0.731)	2,418 (2,408 to 2,427)	1.1 (1.08 to 1.121)	3,626 (3,590 to 3,661)	1.003 (0.998 to 1.008)	3,309 (3,294 to 3,324)	1.207 (1.11 to 1.311)	4,001 (3,711 to 4,290)	0.936 (0.885 to 0.99)	2,992 (2,842 to 3,142)	1.163 (1.116 to 1.213)	3,702 (3,559 to 3,844)	0.883 (0.857 to 0.91)	2,776 (2,727 to 2,826)	0.855 (0.802 to 0.911)	2,679 (2,515 to 2,842)	1.477 (1.355 to 1.61)	4,992 (4,628 to 5,357)	1.591 (1.503 to 1.684)	5,411 (4,995 to 5,826)	1.866 (1.749 to 1.99)	6,475 (6,099 to 6,850)
200047_s_at	YY1	YY1 transcription factor	1.193 (1.136 to 1.253)	16,326 (15,423 to 17,229)	1.05 (0.973 to 1.133)	14,636 (13,725 to 15,548)	0.93 (0.926 to 0.933)	13,342 (13,137 to 13,548)	1.033 (1.02 to 1.046)	14,811 (14,759 to 14,864)	1.037 (1.017 to 1.058)	14,625 (14,468 to 14,782)	1.152 (1.017 to 1.306)	16,386 (14,500 to 18,271)	1.053 (1.047 to 1.059)	14,907 (14,665 to 15,149)	0.988 (0.971 to 1.005)	13,492 (13,342 to 13,643)	0.956 (0.918 to 0.995)	13,018 (12,447 to 13,589)	0.955 (0.938 to 0.972)	12,852 (12,471 to 13,233)	1.028 (0.995 to 1.063)	13,773 (13,277 to 14,268)	0.948 (0.944 to 0.953)	13,682 (13,566 to 13,799)	0.969 (0.909 to 1.034)	14,077 (13,452 to 14,702)	0.914 (0.913 to 0.915)	13,552 (13,454 to 13,649)
200048_s_at	JTB	jumping translocation breakpoint	1.136 (1.116 to 1.155)	7,886 (7,802 to 7,969)	1.13 (1.127 to 1.134)	7,992 (7,907 to 8,077)	1.085 (1.071 to 1.1)	7,917 (7,899 to 7,935)	0.976 (0.959 to 0.992)	7,110 (7,054 to 7,166)	0.951 (0.929 to 0.973)	6,816 (6,719 to 6,912)	0.894 (0.87 to 0.919)	6,420 (6,182 to 6,659)	0.927 (0.921 to 0.932)	6,664 (6,631 to 6,698)	1.01 (1.008 to 1.011)	7,007 (6,980 to 7,035)	1.071 (1.065 to 1.078)	7,409 (7,389 to 7,429)	1.241 (1.204 to 1.278)	8,484 (8,335 to 8,634)	1.358 (1.328 to 1.389)	9,239 (9,056 to 9,423)	0.843 (0.825 to 0.862)	6,181 (6,130 to 6,233)	0.822 (0.813 to 0.83)	6,062 (5,876 to 6,247)	0.81 (0.781 to 0.84)	6,107 (5,925 to 6,288)
200049_at	MYST2	MYST histone acetyltransferase 2	0.952 (0.915 to 0.989)	379.1 (366.8 to 391.4)	1.036 (1.033 to 1.039)	420.1 (415.4 to 424.8)	1.174 (1.132 to 1.218)	491.8 (468.3 to 515.3)	1.434 (1.392 to 1.477)	599.7 (576.6 to 622.9)	0.889 (0.888 to 0.889)	365.2 (362.3 to 368.1)	0.868 (0.847 to 0.89)	357.5 (345.3 to 369.7)	0.899 (0.839 to 0.962)	371.8 (342.7 to 401)	1.005 (0.997 to 1.014)	400.3 (399.1 to 401.5)	1.061 (1.051 to 1.072)	421 (418.2 to 423.9)	1.233 (1.188 to 1.279)	483.5 (471.8 to 495.3)	1.261 (1.227 to 1.296)	491.9 (479.8 to 504)	1 (0.996 to 1.003)	420.5 (416.4 to 424.6)	0.989 (0.984 to 0.994)	418.5 (407.9 to 429.1)	0.982 (0.982 to 0.982)	424.3 (421.5 to 427.1)
200050_at	ZNF146	zinc finger protein 146	1.169 (1.165 to 1.173)	10,206 (10,104 to 10,307)	1.04 (0.999 to 1.084)	9,251 (9,002 to 9,499)	1.032 (1.001 to 1.064)	9,465 (9,286 to 9,644)	1.101 (1.093 to 1.109)	10,085 (10,067 to 10,103)	0.866 (0.802 to 0.935)	7,829 (7,159 to 8,499)	0.824 (0.816 to 0.832)	7,436 (7,432 to 7,440)	0.753 (0.707 to 0.802)	6,819 (6,462 to 7,176)	1.182 (1.131 to 1.236)	10,327 (9,926 to 10,729)	1.014 (0.975 to 1.055)	8,823 (8,445 to 9,202)	1.231 (1.185 to 1.278)	10,583 (10,313 to 10,852)	1.236 (1.141 to 1.339)	10,606 (9,728 to 11,485)	0.949 (0.916 to 0.983)	8,749 (8,558 to 8,939)	0.851 (0.783 to 0.925)	7,904 (7,403 to 8,405)	0.756 (0.738 to 0.774)	7,163 (7,041 to 7,286)
200051_at	SART1	squamous cell carcinoma antigen recognised by T cells	0.991 (0.915 to 1.074)	809.1 (739.2 to 879)	0.987 (0.961 to 1.014)	817.5 (807 to 828)	1.158 (1.116 to 1.202)	990.3 (942.2 to 1,038)	1.216 (1.199 to 1.234)	1,038 (1,032 to 1,043)	0.915 (0.84 to 0.996)	771.5 (699.1 to 843.8)	0.927 (0.881 to 0.976)	780.7 (733.3 to 828.1)	0.865 (0.848 to 0.882)	728.7 (706.6 to 750.8)	1.085 (1.057 to 1.114)	882.7 (854.5 to 910.9)	1.085 (1.004 to 1.173)	881.2 (815.4 to 946.9)	1.682 (1.635 to 1.73)	1,348 (1,293 to 1,403)	1.398 (1.388 to 1.409)	1,114 (1,109 to 1,119)	0.864 (0.856 to 0.871)	741.7 (725.5 to 757.9)	0.884 (0.868 to 0.9)	763.5 (761.9 to 765)	0.916 (0.887 to 0.946)	808.9 (777.5 to 840.4)
200052_s_at	ILF2	interleukin enhancer binding factor 2, 45kDa	1.084 (1.063 to 1.105)	5,421 (5,352 to 5,490)	1.024 (1.013 to 1.034)	5,214 (5,090 to 5,338)	0.975 (0.972 to 0.978)	5,123 (5,048 to 5,198)	0.886 (0.862 to 0.91)	4,652 (4,486 to 4,819)	1.031 (0.997 to 1.067)	5,328 (5,100 to 5,557)	1.011 (0.989 to 1.033)	5,228 (5,064 to 5,392)	1.038 (1.024 to 1.051)	5,376 (5,364 to 5,388)	1.007 (1.006 to 1.008)	5,035 (5,000 to 5,070)	1.005 (1.003 to 1.007)	5,006 (4,981 to 5,031)	0.865 (0.849 to 0.881)	4,261 (4,234 to 4,287)	0.939 (0.895 to 0.986)	4,608 (4,397 to 4,818)	0.992 (0.963 to 1.022)	5,240 (5,156 to 5,324)	0.972 (0.965 to 0.979)	5,164 (5,022 to 5,307)	0.98 (0.955 to 1.005)	5,318 (5,218 to 5,419)
200053_at	SPAG7	sperm associated antigen 7	1.004 (0.985 to 1.023)	564.7 (557.6 to 571.8)	0.945 (0.88 to 1.015)	543.2 (497 to 589.5)	1.049 (1.018 to 1.081)	619.9 (608.4 to 631.4)	1.179 (1.148 to 1.212)	696.7 (671.4 to 721.9)	0.945 (0.93 to 0.961)	548.6 (544.5 to 552.6)	0.898 (0.885 to 0.91)	522.1 (509.7 to 534.4)	1.02 (0.968 to 1.075)	594.9 (569.9 to 620)	1.132 (1.111 to 1.153)	636.6 (628.3 to 644.9)	0.932 (0.892 to 0.974)	522.5 (501.2 to 543.8)	1.235 (1.188 to 1.283)	684.1 (666.3 to 701.9)	1.212 (1.199 to 1.226)	668.1 (658.9 to 677.2)	0.801 (0.771 to 0.832)	475.8 (464 to 487.7)	0.89 (0.875 to 0.904)	531.7 (512.4 to 551)	1.016 (0.958 to 1.078)	621.7 (580.8 to 662.6)
200054_at	ZNF259	zinc finger protein 259	0.976 (0.958 to 0.994)	809.1 (799.5 to 818.7)	1.103 (1.057 to 1.151)	932.4 (879.9 to 984.8)	1.18 (1.146 to 1.214)	1,027 (1,009 to 1,045)	1.576 (1.503 to 1.653)	1,374 (1,296 to 1,451)	0.998 (0.989 to 1.006)	853.6 (839 to 868.3)	1.004 (0.976 to 1.033)	860.9 (828.5 to 893.4)	1.08 (1.074 to 1.087)	927.7 (923.4 to 931.9)	0.812 (0.8 to 0.824)	672.8 (658.9 to 686.7)	0.893 (0.865 to 0.921)	737.5 (716.8 to 758.2)	1.395 (1.341 to 1.452)	1,140 (1,108 to 1,171)	1.442 (1.412 to 1.472)	1,171 (1,143 to 1,199)	0.726 (0.706 to 0.746)	635.4 (626.1 to 644.7)	0.778 (0.764 to 0.792)	685.1 (659 to 711.2)	0.806 (0.773 to 0.841)	725.9 (700.3 to 751.5)
200055_at	TAF10	TAF10 RNA polymerase II, TATA box binding protein (TBP)-associated factor, 30kDa	0.952 (0.915 to 0.99)	2,295 (2,221 to 2,370)	1.009 (0.943 to 1.08)	2,485 (2,283 to 2,687)	1.004 (0.995 to 1.014)	2,543 (2,489 to 2,597)	0.937 (0.928 to 0.945)	2,370 (2,370 to 2,370)	1.011 (0.996 to 1.027)	2,515 (2,499 to 2,531)	1.004 (0.943 to 1.068)	2,507 (2,327 to 2,687)	1.01 (1.004 to 1.015)	2,522 (2,482 to 2,561)	1.003 (0.991 to 1.015)	2,416 (2,374 to 2,459)	1.059 (0.96 to 1.169)	2,555 (2,312 to 2,797)	1.068 (1.061 to 1.075)	2,535 (2,521 to 2,549)	0.974 (0.958 to 0.99)	2,299 (2,268 to 2,330)	0.933 (0.903 to 0.964)	2,376 (2,330 to 2,422)	1.03 (1.008 to 1.053)	2,640 (2,529 to 2,751)	1.136 (1.09 to 1.183)	2,972 (2,870 to 3,075)
200056_s_at		nuclear DNA-binding protein	1.205 (1.172 to 1.239)	3,320 (3,249 to 3,390)	1.08 (0.991 to 1.177)	3,038 (2,820 to 3,257)	0.95 (0.897 to 1.007)	2,752 (2,625 to 2,880)	0.796 (0.796 to 0.796)	2,301 (2,281 to 2,322)	1.324 (1.296 to 1.352)	3,765 (3,719 to 3,811)	1.069 (0.997 to 1.146)	3,049 (2,866 to 3,232)	1.244 (1.126 to 1.374)	3,564 (3,248 to 3,880)	1.045 (0.999 to 1.093)	2,880 (2,768 to 2,992)	0.891 (0.866 to 0.916)	2,445 (2,368 to 2,522)	0.576 (0.573 to 0.578)	1,562 (1,550 to 1,574)	0.656 (0.587 to 0.733)	1,781 (1,588 to 1,973)	0.99 (0.899 to 1.09)	2,890 (2,651 to 3,129)	1.021 (1.001 to 1.042)	2,988 (2,988 to 2,989)	1.036 (0.936 to 1.148)	3,112 (2,815 to 3,410)
200057_s_at	NONO	non-POU domain containing, octamer-binding	1.002 (0.97 to 1.035)	11,792 (11,486 to 12,097)	1 (0.998 to 1.002)	11,985 (11,798 to 12,171)	1.106 (1.064 to 1.15)	13,691 (12,999 to 14,384)	1.057 (1.051 to 1.064)	13,060 (12,862 to 13,257)	0.937 (0.92 to 0.955)	11,385 (11,268 to 11,502)	0.957 (0.928 to 0.987)	11,654 (11,186 to 12,122)	0.94 (0.91 to 0.971)	11,471 (10,984 to 11,959)	1.074 (1.058 to 1.09)	12,639 (12,379 to 12,899)	1.09 (1.082 to 1.099)	12,781 (12,719 to 12,844)	1.23 (1.173 to 1.29)	14,266 (13,758 to 14,773)	1.283 (1.221 to 1.348)	14,806 (14,114 to 15,498)	0.932 (0.931 to 0.932)	11,577 (11,432 to 11,721)	0.905 (0.902 to 0.908)	11,312 (11,044 to 11,580)	0.831 (0.805 to 0.858)	10,623 (10,211 to 11,034)
200058_s_at	ASCC3L1	U5 snRNP-specific protein, 200-KD	0.943 (0.905 to 0.983)	5,729 (5,455 to 6,003)	0.914 (0.91 to 0.918)	5,648 (5,593 to 5,703)	1.032 (0.997 to 1.068)	6,583 (6,281 to 6,886)	1.135 (1.1 to 1.171)	7,230 (7,072 to 7,389)	0.925 (0.91 to 0.94)	5,793 (5,647 to 5,939)	0.981 (0.959 to 1.003)	6,156 (5,957 to 6,355)	0.911 (0.853 to 0.973)	5,744 (5,307 to 6,182)	1.048 (1.028 to 1.068)	6,359 (6,202 to 6,515)	1.049 (1.048 to 1.05)	6,339 (6,314 to 6,365)	1.363 (1.358 to 1.367)	8,142 (8,071 to 8,213)	1.449 (1.404 to 1.496)	8,619 (8,322 to 8,916)	0.983 (0.946 to 1.023)	6,310 (5,980 to 6,640)	0.952 (0.915 to 0.99)	6,135 (6,015 to 6,255)	0.951 (0.893 to 1.013)	6,279 (5,841 to 6,716)
200059_s_at	RHOA	ras homolog gene family, member A	1.11 (1.095 to 1.125)	8,316 (8,257 to 8,376)	0.985 (0.97 to 1.001)	7,519 (7,505 to 7,533)	1 (0.992 to 1.008)	7,873 (7,720 to 8,026)	0.938 (0.911 to 0.965)	7,380 (7,101 to 7,660)	1.018 (1.009 to 1.026)	7,871 (7,737 to 8,005)	0.953 (0.918 to 0.99)	7,392 (7,044 to 7,739)	0.994 (0.965 to 1.024)	7,720 (7,572 to 7,869)	1.144 (1.138 to 1.149)	8,567 (8,480 to 8,655)	1.109 (1.092 to 1.127)	8,278 (8,174 to 8,382)	0.917 (0.905 to 0.93)	6,769 (6,762 to 6,777)	1.099 (1.049 to 1.152)	8,077 (7,719 to 8,435)	0.978 (0.941 to 1.015)	7,737 (7,549 to 7,926)	0.944 (0.892 to 0.999)	7,535 (6,958 to 8,112)	0.941 (0.912 to 0.971)	7,657 (7,464 to 7,849)
200060_s_at	RNPS1	RNA binding protein S1, serine-rich domain	0.984 (0.974 to 0.994)	6,558 (6,449 to 6,668)	1.007 (1.006 to 1.008)	6,834 (6,733 to 6,935)	1 (0.971 to 1.029)	7,003 (6,718 to 7,288)	1.071 (1.07 to 1.073)	7,494 (7,419 to 7,570)	1.042 (1.021 to 1.064)	7,167 (7,084 to 7,250)	1.016 (1.012 to 1.02)	6,998 (6,959 to 7,038)	0.999 (0.99 to 1.009)	6,897 (6,890 to 6,904)	0.784 (0.774 to 0.795)	5,225 (5,186 to 5,264)	0.925 (0.908 to 0.943)	6,141 (6,044 to 6,238)	1.171 (1.161 to 1.181)	7,686 (7,529 to 7,843)	1.191 (1.187 to 1.195)	7,775 (7,725 to 7,825)	0.784 (0.769 to 0.799)	5,520 (5,342 to 5,697)	0.813 (0.811 to 0.815)	5,754 (5,624 to 5,884)	0.754 (0.736 to 0.773)	5,456 (5,354 to 5,558)
200061_s_at	RPS24	ribosomal protein S24	0.977 (0.927 to 1.029)	34,121 (32,559 to 35,683)	1.002 (0.987 to 1.018)	35,626 (34,594 to 36,658)	1.002 (0.991 to 1.014)	36,743 (36,742 to 36,743)	0.96 (0.931 to 0.99)	35,180 (34,421 to 35,939)	0.992 (0.972 to 1.012)	35,735 (35,336 to 36,135)	0.972 (0.967 to 0.978)	35,075 (34,927 to 35,224)	1.017 (1.005 to 1.029)	36,777 (36,727 to 36,827)	1.025 (0.999 to 1.051)	35,757 (35,058 to 36,456)	1.029 (0.99 to 1.069)	35,785 (34,524 to 37,045)	1.083 (1.074 to 1.091)	37,210 (36,466 to 37,955)	1.066 (1.061 to 1.07)	36,421 (36,379 to 36,464)	0.992 (0.958 to 1.028)	36,579 (35,776 to 37,382)	0.946 (0.929 to 0.964)	35,068 (35,013 to 35,122)	0.964 (0.929 to 1.001)	36,537 (35,416 to 37,658)
200062_s_at	RPL30	ribosomal protein L30	0.975 (0.956 to 0.994)	33,222 (32,798 to 33,645)	0.974 (0.971 to 0.978)	33,816 (33,242 to 34,390)	0.999 (0.993 to 1.006)	35,772 (35,602 to 35,943)	1.005 (0.98 to 1.03)	35,942 (35,382 to 36,502)	0.964 (0.943 to 0.986)	33,920 (33,461 to 34,379)	0.985 (0.977 to 0.994)	34,713 (34,088 to 35,337)	0.984 (0.983 to 0.985)	34,734 (34,327 to 35,141)	1.075 (1.07 to 1.08)	36,619 (36,588 to 36,650)	1.059 (1.049 to 1.069)	35,935 (35,712 to 36,158)	1.122 (1.077 to 1.169)	37,676 (36,591 to 38,761)	1.092 (1.063 to 1.121)	36,449 (35,594 to 37,303)	1.006 (0.981 to 1.032)	36,209 (35,758 to 36,660)	1.003 (0.992 to 1.015)	36,310 (35,995 to 36,625)	1.018 (1.014 to 1.022)	37,631 (37,534 to 37,728)
200063_s_at	NPM1	nucleophosmin (nucleolar phosphoprotein B23, numatrin)	1.08 (1.061 to 1.099)	35,459 (35,076 to 35,842)	1.01 (0.973 to 1.05)	33,789 (32,965 to 34,614)	0.98 (0.962 to 0.998)	33,794 (33,557 to 34,032)	0.984 (0.963 to 1.007)	33,925 (33,470 to 34,379)	0.99 (0.981 to 0.999)	33,535 (33,525 to 33,544)	1.036 (1.02 to 1.052)	35,159 (34,938 to 35,380)	0.983 (0.97 to 0.997)	33,457 (32,634 to 34,281)	1.022 (1.017 to 1.026)	33,531 (33,492 to 33,571)	1.023 (1.001 to 1.046)	33,473 (32,631 to 34,314)	1.045 (1.04 to 1.051)	33,798 (33,571 to 34,026)	1.058 (1.051 to 1.064)	34,022 (33,721 to 34,324)	0.933 (0.931 to 0.935)	32,351 (31,976 to 32,725)	0.918 (0.901 to 0.934)	31,994 (31,922 to 32,065)	0.873 (0.871 to 0.875)	31,114 (30,985 to 31,242)
200064_at	HSPCB	heat shock 90kDa protein 1, beta	1.097 (1.074 to 1.122)	11,670 (11,492 to 11,848)	1.013 (1.011 to 1.015)	10,969 (10,801 to 11,137)	0.878 (0.85 to 0.907)	9,817 (9,386 to 10,248)	0.795 (0.79 to 0.8)	8,870 (8,735 to 9,005)	1.029 (1.027 to 1.031)	11,294 (11,174 to 11,414)	1.06 (0.992 to 1.133)	11,689 (10,803 to 12,574)	0.992 (0.977 to 1.008)	10,931 (10,644 to 11,218)	0.82 (0.79 to 0.85)	8,722 (8,355 to 9,090)	1.018 (1.012 to 1.023)	10,777 (10,684 to 10,870)	1.122 (1.109 to 1.135)	11,754 (11,474 to 12,034)	1.226 (1.204 to 1.249)	12,772 (12,503 to 13,040)	0.818 (0.79 to 0.847)	9,194 (8,750 to 9,638)	0.776 (0.753 to 0.8)	8,771 (8,329 to 9,213)	0.677 (0.643 to 0.712)	7,823 (7,374 to 8,272)
200065_s_at	ARF1	ADP-ribosylation factor 1	0.929 (0.908 to 0.95)	4,515 (4,444 to 4,586)	0.916 (0.9 to 0.931)	4,534 (4,395 to 4,674)	0.955 (0.954 to 0.956)	4,877 (4,816 to 4,938)	1.01 (0.993 to 1.027)	5,155 (5,023 to 5,287)	1.007 (1.007 to 1.008)	5,054 (5,005 to 5,102)	1 (0.952 to 1.05)	5,035 (4,741 to 5,329)	1.059 (1.05 to 1.069)	5,336 (5,232 to 5,439)	0.906 (0.877 to 0.936)	4,406 (4,239 to 4,573)	0.977 (0.961 to 0.994)	4,732 (4,638 to 4,826)	1.024 (1.012 to 1.037)	4,903 (4,903 to 4,904)	1.006 (0.971 to 1.042)	4,791 (4,609 to 4,974)	1.014 (1.006 to 1.022)	5,207 (5,098 to 5,315)	1.044 (1.01 to 1.08)	5,400 (5,110 to 5,689)	0.998 (0.977 to 1.019)	5,267 (5,123 to 5,412)
200066_at	IK	IK cytokine, down-regulator of HLA II	1.028 (1.016 to 1.041)	845 (840.3 to 849.7)	0.965 (0.959 to 0.972)	808 (791.4 to 824.6)	0.98 (0.951 to 1.01)	846.6 (811.5 to 881.8)	1.076 (1.069 to 1.083)	928.2 (925.8 to 930.6)	0.878 (0.852 to 0.904)	745 (716.1 to 774)	0.894 (0.847 to 0.945)	761.4 (712.4 to 810.3)	0.906 (0.905 to 0.907)	771.3 (764.1 to 778.5)	1.075 (1.067 to 1.084)	883.4 (881.4 to 885.3)	1.088 (1.079 to 1.098)	890.7 (886 to 895.5)	1.183 (1.103 to 1.269)	960.3 (881.5 to 1,039)	1.262 (1.199 to 1.329)	1,018 (968.2 to 1,067)	0.987 (0.95 to 1.024)	856.5 (835.9 to 877.2)	0.94 (0.916 to 0.964)	820.3 (816.1 to 824.5)	0.932 (0.877 to 0.99)	832.5 (787.4 to 877.6)
200067_x_at			1.024 (0.995 to 1.054)	4,955 (4,845 to 5,065)	0.897 (0.841 to 0.957)	4,433 (4,086 to 4,780)	0.754 (0.753 to 0.755)	3,832 (3,783 to 3,880)	0.786 (0.764 to 0.809)	3,993 (3,915 to 4,072)	1.011 (0.995 to 1.027)	5,049 (4,925 to 5,173)	1.043 (1.005 to 1.082)	5,217 (5,073 to 5,362)	1.085 (1.069 to 1.102)	5,440 (5,415 to 5,465)	1.001 (0.979 to 1.024)	4,842 (4,761 to 4,922)	0.981 (0.957 to 1.006)	4,728 (4,624 to 4,832)	0.888 (0.844 to 0.935)	4,234 (4,068 to 4,401)	0.889 (0.857 to 0.922)	4,213 (4,070 to 4,357)	1.215 (1.179 to 1.251)	6,207 (6,105 to 6,308)	1.349 (1.331 to 1.368)	6,932 (6,886 to 6,978)	1.413 (1.401 to 1.426)	7,419 (7,400 to 7,437)
200068_s_at		calnexin	0.984 (0.982 to 0.986)	5,843 (5,795 to 5,891)	0.873 (0.87 to 0.876)	5,278 (5,186 to 5,369)	0.826 (0.793 to 0.86)	5,159 (4,888 to 5,429)	0.848 (0.842 to 0.854)	5,285 (5,275 to 5,294)	0.943 (0.938 to 0.948)	5,781 (5,699 to 5,863)	1.055 (0.999 to 1.114)	6,488 (6,073 to 6,902)	0.964 (0.917 to 1.013)	5,939 (5,581 to 6,297)	0.877 (0.855 to 0.899)	5,207 (5,045 to 5,369)	1.071 (1.036 to 1.106)	6,336 (6,150 to 6,522)	1.158 (1.109 to 1.21)	6,775 (6,563 to 6,988)	1.311 (1.276 to 1.347)	7,627 (7,441 to 7,813)	1.089 (1.089 to 1.089)	6,829 (6,738 to 6,919)	1.066 (1.057 to 1.075)	6,723 (6,647 to 6,800)	1.036 (1.001 to 1.071)	6,680 (6,411 to 6,948)
200069_at		squamous cell carcinoma antigen recognised by T cells 3	1.093 (1.083 to 1.104)	552.4 (543.6 to 561.3)	1.074 (1.06 to 1.088)	552.4 (552 to 552.7)	0.902 (0.85 to 0.957)	479.8 (445.7 to 513.8)	0.925 (0.919 to 0.931)	490.5 (482.7 to 498.3)	1.154 (1.05 to 1.268)	603.7 (552.2 to 655.3)	1.213 (1.17 to 1.257)	633.7 (617.1 to 650.4)	1.112 (1.1 to 1.124)	581.9 (569.6 to 594.2)	0.792 (0.761 to 0.824)	400.1 (386.4 to 413.8)	0.847 (0.821 to 0.873)	426.3 (414.6 to 437.9)	0.972 (0.912 to 1.036)	484.9 (448.3 to 521.6)	1.065 (1.049 to 1.081)	527.1 (520.6 to 533.6)	0.978 (0.967 to 0.989)	521.9 (508.9 to 534.9)	0.979 (0.948 to 1.011)	525.1 (518.8 to 531.4)	0.95 (0.945 to 0.955)	521 (515 to 527)
200070_at	C2orf24	hypothetical protein CGI-57	1.11 (1.043 to 1.182)	533.1 (503.3 to 562.9)	1.077 (1.047 to 1.109)	526 (517.9 to 534)	1.009 (1.001 to 1.017)	508.1 (498.2 to 517.9)	1.042 (1.039 to 1.046)	524.4 (518 to 530.8)	0.913 (0.835 to 0.999)	454.1 (409.4 to 498.8)	0.919 (0.911 to 0.927)	455.5 (447.3 to 463.6)	0.794 (0.716 to 0.88)	395.9 (359.4 to 432.4)	0.98 (0.944 to 1.018)	470.1 (454.9 to 485.3)	1.016 (0.997 to 1.034)	484.9 (477.7 to 492.1)	1.14 (1.122 to 1.158)	538.2 (523 to 553.4)	1.05 (1.013 to 1.089)	493.5 (474.3 to 512.8)	0.841 (0.786 to 0.9)	427.1 (392.7 to 461.5)	0.836 (0.817 to 0.855)	425.5 (424.4 to 426.6)	0.779 (0.759 to 0.798)	405.2 (392.5 to 418)
200071_at		survival motor neuron domain containing 1	1.035 (0.999 to 1.072)	5,596 (5,437 to 5,755)	1.052 (1.038 to 1.066)	5,789 (5,785 to 5,794)	0.836 (0.816 to 0.857)	4,749 (4,688 to 4,811)	0.815 (0.803 to 0.828)	4,626 (4,595 to 4,657)	1.133 (1.124 to 1.142)	6,322 (6,217 to 6,428)	1.073 (1.072 to 1.074)	5,997 (5,944 to 6,050)	1.08 (1.046 to 1.116)	6,051 (5,918 to 6,184)	0.919 (0.9 to 0.938)	4,965 (4,891 to 5,039)	1.008 (1.002 to 1.014)	5,428 (5,377 to 5,479)	0.812 (0.809 to 0.815)	4,323 (4,286 to 4,360)	0.967 (0.93 to 1.006)	5,125 (4,938 to 5,312)	0.941 (0.927 to 0.956)	5,371 (5,360 to 5,383)	1.01 (0.993 to 1.028)	5,799 (5,782 to 5,816)	0.975 (0.95 to 1.001)	5,720 (5,608 to 5,833)
200072_s_at	HNRPM	heterogeneous nuclear ribonucleoprotein M	1.063 (1.056 to 1.07)	5,865 (5,788 to 5,942)	0.985 (0.97 to 1.001)	5,536 (5,525 to 5,548)	0.873 (0.848 to 0.898)	5,064 (4,861 to 5,267)	0.621 (0.609 to 0.633)	3,596 (3,495 to 3,697)	1.019 (0.98 to 1.06)	5,812 (5,530 to 6,094)	1.089 (0.999 to 1.187)	6,243 (5,646 to 6,840)	1.025 (1.018 to 1.032)	5,861 (5,838 to 5,883)	1.03 (1.015 to 1.046)	5,686 (5,569 to 5,803)	1.087 (1.02 to 1.158)	5,984 (5,626 to 6,343)	1.017 (0.99 to 1.044)	5,530 (5,316 to 5,744)	1.024 (1.022 to 1.027)	5,538 (5,536 to 5,539)	0.877 (0.866 to 0.888)	5,113 (4,980 to 5,246)	0.898 (0.875 to 0.922)	5,268 (5,024 to 5,512)	0.89 (0.882 to 0.897)	5,329 (5,249 to 5,409)
200073_s_at	HNRPD	heterogeneous nuclear ribonucleoprotein D (AU-rich element RNA binding protein 1, 37kDa)	1.29 (1.233 to 1.35)	19,353 (18,352 to 20,354)	1.102 (1.004 to 1.209)	16,856 (15,526 to 18,187)	0.949 (0.936 to 0.962)	14,942 (14,565 to 15,319)	0.976 (0.956 to 0.997)	15,348 (15,161 to 15,534)	1.222 (1.206 to 1.238)	18,898 (18,480 to 19,317)	1.217 (1.13 to 1.311)	18,891 (17,669 to 20,112)	1.05 (1.032 to 1.068)	16,298 (15,844 to 16,752)	1.015 (1.005 to 1.026)	15,204 (14,958 to 15,450)	1.028 (1.003 to 1.053)	15,338 (14,917 to 15,759)	0.903 (0.875 to 0.932)	13,335 (12,756 to 13,914)	0.908 (0.843 to 0.977)	13,358 (12,344 to 14,373)	0.939 (0.938 to 0.939)	14,851 (14,665 to 15,037)	0.928 (0.887 to 0.97)	14,761 (14,399 to 15,123)	0.777 (0.776 to 0.777)	12,625 (12,538 to 12,713)
200074_s_at	RPL14	ribosomal protein L14	1.03 (1.007 to 1.053)	16,696 (16,435 to 16,956)	1.033 (1 to 1.068)	17,078 (16,285 to 17,872)	1.105 (1.083 to 1.127)	18,819 (18,662 to 18,977)	1.144 (1.125 to 1.164)	19,474 (19,315 to 19,633)	0.976 (0.953 to 1)	16,339 (16,092 to 16,587)	0.91 (0.882 to 0.939)	15,252 (14,921 to 15,584)	0.932 (0.92 to 0.945)	15,663 (15,620 to 15,705)	1.042 (1.041 to 1.044)	16,895 (16,822 to 16,968)	0.953 (0.924 to 0.982)	15,395 (14,979 to 15,812)	1.225 (1.221 to 1.229)	19,556 (19,382 to 19,730)	1.209 (1.206 to 1.212)	19,209 (19,204 to 19,214)	0.814 (0.795 to 0.833)	13,930 (13,791 to 14,070)	0.808 (0.802 to 0.813)	13,912 (13,537 to 14,287)	0.746 (0.719 to 0.774)	13,133 (12,740 to 13,526)
200075_s_at	GUK1	guanylate kinase 1	1.02 (0.954 to 1.091)	1,249 (1,174 to 1,324)	0.965 (0.888 to 1.049)	1,207 (1,090 to 1,324)	0.807 (0.773 to 0.842)	1,037 (1,004 to 1,069)	0.68 (0.636 to 0.727)	874.2 (823.9 to 924.5)	1.119 (1.116 to 1.122)	1,412 (1,403 to 1,421)	0.972 (0.916 to 1.032)	1,232 (1,146 to 1,317)	1.139 (1.041 to 1.245)	1,447 (1,333 to 1,560)	0.939 (0.889 to 0.993)	1,149 (1,092 to 1,206)	0.957 (0.894 to 1.024)	1,168 (1,093 to 1,243)	0.77 (0.76 to 0.779)	926.4 (926.1 to 926.6)	0.761 (0.735 to 0.787)	911.3 (882.7 to 939.9)	1.015 (1.007 to 1.023)	1,310 (1,303 to 1,318)	1.151 (1.108 to 1.197)	1,498 (1,410 to 1,585)	1.32 (1.265 to 1.378)	1,753 (1,689 to 1,816)
200076_s_at		hypothetical protein MGC2749	1.1 (1.057 to 1.145)	747 (721.9 to 772.1)	1.048 (0.99 to 1.11)	726.1 (674.8 to 777.4)	1.041 (1.021 to 1.062)	742.6 (719.3 to 765.9)	1.091 (1.087 to 1.095)	777 (772.9 to 781.1)	0.99 (0.956 to 1.026)	693.9 (675.7 to 712)	0.946 (0.895 to 1)	665 (621.9 to 708.1)	0.944 (0.918 to 0.972)	664 (652 to 676)	0.998 (0.995 to 1)	677 (671.4 to 682.5)	1.011 (0.963 to 1.062)	684.3 (653 to 715.6)	1.31 (1.298 to 1.323)	875.6 (873.3 to 877.9)	1.29 (1.223 to 1.36)	858.4 (815.1 to 901.6)	0.88 (0.857 to 0.905)	630.9 (622.1 to 639.7)	0.826 (0.763 to 0.896)	598.6 (538.6 to 658.7)	0.893 (0.88 to 0.906)	657.5 (652.1 to 663)
200077_s_at	OAZ1	ornithine decarboxylase antizyme 1	0.994 (0.991 to 0.998)	16,886 (16,713 to 17,060)	1.008 (1.002 to 1.014)	17,438 (17,093 to 17,782)	0.998 (0.991 to 1.004)	17,800 (17,716 to 17,884)	1.009 (1.009 to 1.009)	17,986 (17,831 to 18,141)	0.935 (0.91 to 0.961)	16,394 (16,097 to 16,691)	0.941 (0.925 to 0.956)	16,515 (16,402 to 16,628)	0.952 (0.924 to 0.98)	16,750 (16,434 to 17,066)	1.032 (1.025 to 1.038)	17,517 (17,512 to 17,522)	1.077 (1.059 to 1.095)	18,216 (17,977 to 18,455)	1.04 (1.007 to 1.075)	17,417 (16,634 to 18,199)	1.021 (1.012 to 1.03)	16,987 (16,877 to 17,098)	0.999 (0.983 to 1.016)	17,924 (17,391 to 18,457)	0.978 (0.973 to 0.983)	17,648 (17,206 to 18,090)	0.926 (0.912 to 0.939)	17,060 (16,919 to 17,201)
200078_s_at	ATP6V0B	ATPase, H+ transporting, lysosomal 21kDa, V0 subunit c''	1.078 (1.038 to 1.12)	2,360 (2,286 to 2,434)	1.009 (0.967 to 1.052)	2,250 (2,124 to 2,377)	0.868 (0.845 to 0.892)	1,995 (1,964 to 2,026)	0.857 (0.821 to 0.895)	1,969 (1,902 to 2,037)	1.139 (1.104 to 1.174)	2,572 (2,516 to 2,627)	1.103 (1.041 to 1.169)	2,501 (2,333 to 2,670)	1.268 (1.183 to 1.36)	2,880 (2,709 to 3,051)	0.975 (0.937 to 1.015)	2,135 (2,037 to 2,232)	1.05 (0.984 to 1.12)	2,292 (2,151 to 2,434)	0.846 (0.84 to 0.852)	1,823 (1,789 to 1,858)	0.894 (0.892 to 0.895)	1,915 (1,912 to 1,918)	0.938 (0.937 to 0.94)	2,168 (2,136 to 2,200)	1.066 (0.985 to 1.153)	2,488 (2,244 to 2,733)	1.169 (1.123 to 1.217)	2,778 (2,683 to 2,872)
200079_s_at	KARS	lysyl-tRNA synthetase	1.02 (0.977 to 1.065)	4,276 (4,121 to 4,431)	1.033 (0.988 to 1.08)	4,413 (4,156 to 4,671)	1.006 (1.004 to 1.008)	4,428 (4,386 to 4,469)	1.018 (0.991 to 1.046)	4,478 (4,396 to 4,560)	0.983 (0.967 to 0.999)	4,251 (4,144 to 4,357)	1.024 (0.977 to 1.073)	4,441 (4,191 to 4,691)	1.013 (1.001 to 1.024)	4,396 (4,393 to 4,400)	0.961 (0.954 to 0.968)	4,025 (4,020 to 4,030)	1.063 (1.008 to 1.121)	4,440 (4,219 to 4,662)	1.571 (1.517 to 1.628)	6,484 (6,334 to 6,634)	1.509 (1.494 to 1.523)	6,192 (6,150 to 6,234)	0.783 (0.764 to 0.804)	3,467 (3,424 to 3,509)	0.758 (0.747 to 0.769)	3,376 (3,259 to 3,493)	0.783 (0.771 to 0.795)	3,559 (3,526 to 3,592)
200080_s_at		H3 histone, family 3A	1.066 (1.066 to 1.066)	28,773 (28,591 to 28,955)	1.042 (1.001 to 1.084)	28,644 (27,897 to 29,391)	0.924 (0.892 to 0.956)	26,196 (25,587 to 26,806)	0.938 (0.927 to 0.948)	26,562 (26,509 to 26,615)	1.036 (1.023 to 1.05)	28,860 (28,742 to 28,979)	1.022 (0.964 to 1.084)	28,552 (27,158 to 29,945)	0.969 (0.965 to 0.974)	27,109 (26,961 to 27,256)	1.081 (1.073 to 1.089)	29,162 (28,782 to 29,541)	1.058 (1.034 to 1.082)	28,440 (27,703 to 29,176)	0.964 (0.931 to 0.999)	25,657 (24,444 to 26,870)	0.948 (0.902 to 0.997)	25,104 (23,790 to 26,419)	1.069 (1.036 to 1.103)	30,498 (29,135 to 31,861)	1.058 (0.996 to 1.123)	30,342 (29,132 to 31,552)	0.97 (0.963 to 0.977)	28,416 (28,030 to 28,802)
200081_s_at		ribosomal protein S6	0.974 (0.951 to 0.997)	33,029 (32,466 to 33,593)	1.018 (1.003 to 1.034)	35,174 (34,149 to 36,198)	1.09 (1.077 to 1.102)	38,817 (38,812 to 38,821)	1.101 (1.101 to 1.101)	39,190 (38,844 to 39,536)	0.965 (0.958 to 0.972)	33,776 (33,722 to 33,830)	0.948 (0.938 to 0.957)	33,220 (32,559 to 33,881)	0.987 (0.976 to 0.997)	34,662 (34,659 to 34,664)	1.063 (1.057 to 1.07)	36,046 (35,612 to 36,480)	1.061 (1.049 to 1.072)	35,817 (35,542 to 36,093)	1.209 (1.183 to 1.236)	40,396 (39,024 to 41,768)	1.26 (1.242 to 1.278)	41,843 (41,364 to 42,322)	0.944 (0.927 to 0.961)	33,808 (33,646 to 33,970)	0.917 (0.913 to 0.921)	33,038 (32,223 to 33,852)	0.923 (0.896 to 0.952)	33,986 (33,181 to 34,791)
200082_s_at		ribosomal protein S7	1.007 (0.989 to 1.026)	28,172 (27,839 to 28,505)	0.996 (0.951 to 1.042)	28,414 (26,733 to 30,094)	1.004 (0.987 to 1.021)	29,504 (29,347 to 29,662)	0.975 (0.963 to 0.987)	28,615 (28,516 to 28,715)	0.966 (0.932 to 1.001)	27,896 (27,159 to 28,634)	0.934 (0.912 to 0.956)	27,010 (26,638 to 27,383)	1.02 (0.983 to 1.058)	29,570 (28,797 to 30,344)	1.086 (1.043 to 1.13)	30,377 (29,344 to 31,410)	1.081 (1.068 to 1.095)	30,119 (29,842 to 30,396)	1.146 (1.135 to 1.158)	31,580 (31,500 to 31,660)	1.156 (1.142 to 1.17)	31,680 (31,389 to 31,970)	1 (0.928 to 1.078)	29,593 (27,772 to 31,413)	0.986 (0.974 to 0.998)	29,319 (28,373 to 30,264)	0.979 (0.958 to 0.999)	29,713 (29,282 to 30,145)
200083_at		ubiquitin specific protease 22	0.687 (0.673 to 0.7)	6.676 (6.499 to 6.853)	0.695 (0.688 to 0.702)	6.879 (6.852 to 6.907)	0.631 (0.622 to 0.641)	6.447 (6.426 to 6.469)	0.626 (0.624 to 0.628)	6.389 (6.35 to 6.428)	0.709 (0.629 to 0.799)	7.169 (6.254 to 8.083)	0.635 (0.618 to 0.652)	6.379 (6.267 to 6.49)	0.622 (0.616 to 0.627)	6.259 (6.251 to 6.268)	0.697 (0.677 to 0.719)	6.781 (6.538 to 7.024)	0.69 (0.669 to 0.713)	6.687 (6.451 to 6.923)	0.698 (0.698 to 0.698)	6.68 (6.597 to 6.762)	0.684 (0.677 to 0.692)	6.514 (6.46 to 6.568)	0.629 (0.62 to 0.639)	6.46 (6.451 to 6.469)	0.603 (0.573 to 0.635)	6.232 (6.04 to 6.423)	0.588 (0.58 to 0.596)	6.202 (6.159 to 6.246)
200084_at		small acidic protein	1.043 (1.031 to 1.056)	7,290 (7,251 to 7,329)	0.98 (0.957 to 1.005)	6,978 (6,902 to 7,054)	1.014 (1.001 to 1.028)	7,446 (7,434 to 7,458)	1.109 (1.108 to 1.11)	8,136 (8,067 to 8,204)	0.995 (0.965 to 1.027)	7,185 (6,896 to 7,473)	0.977 (0.963 to 0.991)	7,059 (7,024 to 7,094)	0.984 (0.969 to 0.999)	7,126 (6,943 to 7,310)	0.919 (0.888 to 0.95)	6,423 (6,242 to 6,603)	0.972 (0.952 to 0.993)	6,769 (6,606 to 6,933)	1.077 (1.046 to 1.108)	7,415 (7,111 to 7,719)	1.062 (1.033 to 1.092)	7,272 (7,090 to 7,455)	0.958 (0.932 to 0.985)	7,071 (6,970 to 7,173)	0.955 (0.905 to 1.008)	7,094 (6,853 to 7,335)	0.966 (0.916 to 1.018)	7,334 (6,994 to 7,673)
200085_s_at	TCEB2	transcription elongation factor B (SIII), polypeptide 2 (18kDa, elongin B)	0.946 (0.925 to 0.967)	7,212 (7,102 to 7,322)	0.979 (0.918 to 1.045)	7,629 (7,031 to 8,227)	0.91 (0.889 to 0.931)	7,288 (7,199 to 7,376)	0.708 (0.695 to 0.721)	5,668 (5,615 to 5,721)	1.051 (1.025 to 1.078)	8,273 (8,140 to 8,405)	1.035 (0.97 to 1.104)	8,181 (7,572 to 8,789)	1.161 (1.127 to 1.196)	9,173 (9,001 to 9,346)	0.994 (0.981 to 1.007)	7,575 (7,433 to 7,717)	1.078 (0.993 to 1.17)	8,212 (7,570 to 8,854)	0.949 (0.937 to 0.96)	7,122 (7,121 to 7,123)	0.945 (0.925 to 0.965)	7,059 (6,930 to 7,188)	1.035 (1.034 to 1.036)	8,336 (8,215 to 8,456)	1.119 (1.093 to 1.146)	9,073 (8,676 to 9,469)	1.247 (1.173 to 1.326)	10,334 (9,767 to 10,901)
200086_s_at		cytochrome c oxidase subunit IV isoform 1	1.027 (1.014 to 1.041)	8,507 (8,454 to 8,560)	0.963 (0.919 to 1.008)	8,132 (7,645 to 8,619)	0.936 (0.924 to 0.948)	8,140 (8,130 to 8,149)	0.826 (0.813 to 0.838)	7,175 (7,132 to 7,218)	1.027 (0.999 to 1.055)	8,776 (8,615 to 8,937)	1.039 (0.986 to 1.094)	8,906 (8,358 to 9,455)	1.05 (1.049 to 1.05)	9,003 (8,914 to 9,092)	1.052 (1.051 to 1.052)	8,704 (8,649 to 8,760)	1.013 (0.985 to 1.042)	8,359 (8,153 to 8,565)	0.98 (0.959 to 1.001)	7,993 (7,727 to 8,260)	0.951 (0.925 to 0.979)	7,719 (7,523 to 7,915)	0.968 (0.963 to 0.974)	8,466 (8,304 to 8,627)	1.009 (0.976 to 1.044)	8,887 (8,407 to 9,366)	1.008 (1.008 to 1.008)	9,058 (8,998 to 9,119)
200087_s_at		coated vesicle membrane protein	1.037 (1.024 to 1.051)	9,345 (9,162 to 9,527)	1.022 (0.991 to 1.053)	9,376 (9,219 to 9,532)	0.899 (0.866 to 0.934)	8,516 (8,295 to 8,737)	0.961 (0.942 to 0.98)	9,090 (8,991 to 9,189)	1.051 (1.047 to 1.056)	9,774 (9,728 to 9,820)	1.02 (1.006 to 1.034)	9,500 (9,278 to 9,721)	1.052 (1.029 to 1.076)	9,824 (9,502 to 10,145)	0.993 (0.967 to 1.019)	8,946 (8,657 to 9,235)	1.005 (0.985 to 1.026)	9,022 (8,810 to 9,234)	0.996 (0.994 to 0.998)	8,839 (8,750 to 8,928)	1.063 (1.05 to 1.077)	9,386 (9,295 to 9,477)	0.998 (0.994 to 1.002)	9,495 (9,404 to 9,585)	0.989 (0.983 to 0.995)	9,463 (9,333 to 9,594)	0.96 (0.955 to 0.966)	9,387 (9,382 to 9,393)
200088_x_at		Homo sapiens cDNA: FLJ22838 fis, clone KAIA4494, highly similar to HUML12A Human ribosomal protein L12 mRNA.	0.951 (0.939 to 0.964)	27,139 (26,955 to 27,323)	1.031 (1 to 1.063)	29,987 (28,657 to 31,317)	1.162 (1.161 to 1.163)	34,830 (34,398 to 35,261)	1.144 (1.134 to 1.154)	34,261 (34,257 to 34,266)	0.963 (0.947 to 0.978)	28,346 (28,150 to 28,541)	0.967 (0.948 to 0.987)	28,534 (27,684 to 29,384)	1.01 (1 to 1.021)	29,871 (29,249 to 30,492)	0.997 (0.984 to 1.009)	28,431 (27,914 to 28,949)	1.053 (1.032 to 1.076)	29,938 (29,411 to 30,465)	1.251 (1.227 to 1.276)	35,148 (34,892 to 35,404)	1.214 (1.203 to 1.225)	33,928 (33,708 to 34,147)	0.945 (0.925 to 0.965)	28,465 (28,246 to 28,684)	0.905 (0.898 to 0.912)	27,431 (26,659 to 28,203)	0.883 (0.861 to 0.906)	27,353 (26,840 to 27,866)
200089_s_at		ribosomal protein L4	0.964 (0.936 to 0.992)	23,638 (23,102 to 24,173)	1.012 (1.008 to 1.017)	25,280 (25,044 to 25,516)	1.119 (1.104 to 1.134)	28,824 (28,778 to 28,870)	1.153 (1.122 to 1.184)	29,672 (29,131 to 30,214)	0.921 (0.919 to 0.924)	23,325 (23,046 to 23,604)	0.903 (0.863 to 0.945)	22,932 (21,681 to 24,183)	0.885 (0.875 to 0.894)	22,486 (22,010 to 22,962)	1.094 (1.08 to 1.108)	26,826 (26,326 to 27,326)	1.073 (1.062 to 1.084)	26,211 (26,025 to 26,396)	1.43 (1.366 to 1.498)	34,561 (33,384 to 35,737)	1.385 (1.338 to 1.433)	33,280 (32,232 to 34,327)	0.91 (0.885 to 0.935)	23,589 (22,629 to 24,548)	0.855 (0.84 to 0.87)	22,265 (22,200 to 22,331)	0.763 (0.732 to 0.795)	20,310 (19,598 to 21,022)
200090_at		farnesyltransferase, CAAX box, alpha	0.953 (0.951 to 0.955)	5,052 (5,010 to 5,094)	1.034 (1.004 to 1.065)	5,586 (5,346 to 5,826)	1.321 (1.298 to 1.344)	7,353 (7,309 to 7,398)	1.525 (1.512 to 1.538)	8,486 (8,483 to 8,489)	0.954 (0.947 to 0.96)	5,217 (5,134 to 5,301)	0.933 (0.933 to 0.934)	5,114 (5,067 to 5,162)	0.983 (0.971 to 0.996)	5,401 (5,276 to 5,527)	1.202 (1.192 to 1.213)	6,371 (6,278 to 6,464)	1.122 (1.106 to 1.137)	5,921 (5,858 to 5,984)	1.469 (1.409 to 1.532)	7,672 (7,444 to 7,900)	1.581 (1.579 to 1.583)	8,210 (8,199 to 8,220)	0.93 (0.916 to 0.945)	5,208 (5,195 to 5,221)	0.904 (0.891 to 0.917)	5,088 (5,057 to 5,119)	0.909 (0.901 to 0.917)	5,230 (5,218 to 5,242)
200091_s_at		ribosomal protein S25	1.071 (1.07 to 1.072)	49,284 (48,907 to 49,661)	1.028 (0.997 to 1.06)	48,170 (47,356 to 48,985)	0.974 (0.953 to 0.994)	47,060 (46,604 to 47,516)	0.948 (0.906 to 0.992)	45,795 (44,139 to 47,451)	1.009 (1.003 to 1.015)	47,917 (47,782 to 48,052)	0.946 (0.89 to 1.006)	45,067 (42,753 to 47,380)	0.994 (0.979 to 1.009)	47,374 (47,145 to 47,603)	1.043 (1.026 to 1.061)	47,978 (47,451 to 48,505)	1.002 (0.991 to 1.013)	45,915 (45,242 to 46,589)	0.987 (0.957 to 1.018)	44,753 (42,839 to 46,667)	1.038 (1.007 to 1.07)	46,822 (45,276 to 48,368)	0.94 (0.917 to 0.964)	45,672 (45,149 to 46,195)	0.944 (0.887 to 1.006)	46,178 (44,203 to 48,153)	0.864 (0.859 to 0.869)	43,138 (43,120 to 43,156)
200092_s_at		ribosomal protein L37	1.003 (0.985 to 1.021)	48,828 (48,259 to 49,396)	1.001 (0.998 to 1.003)	49,633 (49,082 to 50,185)	0.993 (0.977 to 1.009)	50,800 (50,573 to 51,026)	0.976 (0.941 to 1.013)	49,927 (48,546 to 51,309)	0.992 (0.981 to 1.002)	49,838 (49,768 to 49,908)	0.954 (0.949 to 0.959)	48,048 (47,327 to 48,769)	1 (0.978 to 1.021)	50,439 (49,885 to 50,992)	1.044 (1.026 to 1.062)	50,829 (50,247 to 51,411)	1.014 (1.01 to 1.018)	49,183 (48,813 to 49,554)	1.078 (1.071 to 1.085)	51,685 (51,391 to 51,978)	1.13 (1.099 to 1.163)	53,940 (52,559 to 55,320)	0.955 (0.919 to 0.993)	49,129 (47,889 to 50,369)	0.938 (0.918 to 0.959)	48,512 (48,432 to 48,591)	0.911 (0.883 to 0.939)	48,138 (46,981 to 49,294)
200093_s_at		histidine triad nucleotide binding protein 1	1.118 (1.103 to 1.133)	9,463 (9,398 to 9,528)	1.017 (0.97 to 1.067)	8,787 (8,247 to 9,326)	0.928 (0.889 to 0.97)	8,258 (7,994 to 8,523)	0.753 (0.738 to 0.768)	6,692 (6,617 to 6,767)	1.079 (1.076 to 1.081)	9,424 (9,319 to 9,529)	0.957 (0.948 to 0.966)	8,375 (8,370 to 8,379)	1.06 (1.034 to 1.087)	9,299 (9,163 to 9,435)	1.059 (1.006 to 1.115)	8,973 (8,567 to 9,380)	1.046 (1 to 1.095)	8,831 (8,457 to 9,205)	0.737 (0.692 to 0.785)	6,161 (5,701 to 6,621)	0.763 (0.752 to 0.774)	6,324 (6,216 to 6,432)	1.096 (0.987 to 1.217)	9,840 (8,945 to 10,734)	1.007 (1 to 1.014)	9,059 (8,813 to 9,305)	0.982 (0.94 to 1.027)	9,030 (8,689 to 9,371)
200094_s_at		Transcribed sequence with strong similarity to protein sp:P13639 (H.sapiens) EF2_HUMAN Elongation factor 2	0.938 (0.889 to 0.99)	14,726 (14,034 to 15,418)	1 (0.989 to 1.01)	15,967 (15,575 to 16,359)	1.34 (1.3 to 1.381)	22,096 (21,181 to 23,011)	1.398 (1.365 to 1.432)	23,010 (22,664 to 23,357)	0.948 (0.946 to 0.95)	15,348 (15,182 to 15,514)	0.979 (0.917 to 1.046)	15,923 (14,720 to 17,127)	0.953 (0.939 to 0.967)	15,491 (15,100 to 15,882)	1.312 (1.311 to 1.314)	20,575 (20,432 to 20,719)	1.199 (1.162 to 1.237)	18,738 (18,214 to 19,262)	1.707 (1.667 to 1.748)	26,364 (26,062 to 26,666)	1.775 (1.752 to 1.799)	27,272 (26,840 to 27,705)	0.978 (0.97 to 0.986)	16,194 (16,114 to 16,273)	0.925 (0.914 to 0.936)	15,410 (15,281 to 15,539)	0.854 (0.824 to 0.886)	14,555 (13,941 to 15,169)
200095_x_at		ribosomal protein S10	0.954 (0.92 to 0.99)	26,648 (25,841 to 27,455)	0.973 (0.935 to 1.014)	27,713 (26,208 to 29,217)	1.022 (1.009 to 1.035)	29,977 (29,949 to 30,005)	0.982 (0.972 to 0.992)	28,765 (28,728 to 28,802)	0.954 (0.951 to 0.957)	27,486 (27,333 to 27,640)	0.992 (0.967 to 1.018)	28,662 (27,657 to 29,666)	1.012 (0.999 to 1.026)	29,288 (29,197 to 29,378)	1.045 (1.029 to 1.061)	29,175 (28,557 to 29,792)	1.059 (1.031 to 1.088)	29,469 (28,769 to 30,169)	1.148 (1.084 to 1.216)	31,601 (30,177 to 33,025)	1.138 (1.119 to 1.157)	31,117 (30,680 to 31,553)	0.958 (0.917 to 1.001)	28,271 (27,410 to 29,131)	0.947 (0.942 to 0.952)	28,089 (27,379 to 28,800)	0.981 (0.968 to 0.994)	29,737 (29,533 to 29,941)
200096_s_at		ATPase, H+ transporting, lysosomal 9kDa, V0 subunit e	1.059 (1.027 to 1.092)	5,717 (5,580 to 5,854)	0.991 (0.972 to 1.01)	5,447 (5,417 to 5,476)	0.87 (0.861 to 0.879)	4,932 (4,925 to 4,938)	0.815 (0.806 to 0.823)	4,617 (4,527 to 4,707)	0.977 (0.954 to 1.002)	5,445 (5,361 to 5,530)	0.998 (0.997 to 0.998)	5,568 (5,510 to 5,625)	1.037 (1.002 to 1.073)	5,799 (5,661 to 5,936)	0.815 (0.792 to 0.839)	4,401 (4,299 to 4,502)	1.019 (0.995 to 1.044)	5,480 (5,366 to 5,594)	1.013 (0.984 to 1.042)	5,383 (5,292 to 5,474)	1.035 (0.993 to 1.079)	5,476 (5,263 to 5,688)	1.03 (0.973 to 1.089)	5,874 (5,621 to 6,128)	1.141 (1.128 to 1.155)	6,548 (6,337 to 6,758)	1.137 (1.117 to 1.157)	6,661 (6,587 to 6,734)
200097_s_at		heterogeneous nuclear ribonucleoprotein K	1.13 (1.112 to 1.147)	12,217 (11,944 to 12,489)	1.076 (1.014 to 1.142)	11,860 (11,315 to 12,405)	0.957 (0.951 to 0.963)	10,874 (10,679 to 11,070)	0.898 (0.891 to 0.905)	10,193 (10,019 to 10,367)	1.065 (1.019 to 1.113)	11,903 (11,271 to 12,535)	1.077 (1.042 to 1.114)	12,048 (11,761 to 12,336)	1.021 (1.017 to 1.025)	11,437 (11,365 to 11,510)	0.992 (0.992 to 0.993)	10,729 (10,671 to 10,788)	1.015 (0.999 to 1.03)	10,929 (10,797 to 11,060)	0.974 (0.92 to 1.03)	10,395 (9,683 to 11,107)	1.007 (0.98 to 1.035)	10,669 (10,348 to 10,990)	0.947 (0.94 to 0.954)	10,818 (10,592 to 11,043)	0.96 (0.922 to 1.001)	11,032 (10,800 to 11,263)	0.897 (0.863 to 0.933)	10,539 (10,062 to 11,017)
200098_s_at		anaphase promoting complex subunit 5	1.051 (1.03 to 1.072)	5,207 (5,067 to 5,347)	0.985 (0.979 to 0.992)	4,973 (4,871 to 5,075)	1.011 (1.008 to 1.014)	5,263 (5,186 to 5,339)	1.04 (1.01 to 1.071)	5,415 (5,208 to 5,622)	0.917 (0.909 to 0.925)	4,688 (4,687 to 4,690)	0.864 (0.844 to 0.885)	4,429 (4,283 to 4,575)	0.858 (0.845 to 0.87)	4,403 (4,293 to 4,513)	1.065 (1.042 to 1.088)	5,276 (5,133 to 5,419)	1.058 (1.045 to 1.071)	5,220 (5,174 to 5,266)	1.187 (1.172 to 1.203)	5,794 (5,788 to 5,799)	1.265 (1.248 to 1.282)	6,140 (6,040 to 6,241)	0.842 (0.829 to 0.855)	4,409 (4,282 to 4,536)	0.751 (0.742 to 0.76)	3,954 (3,828 to 4,080)	0.653 (0.644 to 0.663)	3,512 (3,439 to 3,586)
200099_s_at			0.996 (0.99 to 1.002)	34,023 (34,007 to 34,039)	0.992 (0.992 to 0.992)	34,505 (34,039 to 34,971)	0.979 (0.946 to 1.014)	35,155 (34,327 to 35,983)	0.992 (0.967 to 1.018)	35,568 (34,971 to 36,164)	1.003 (1.002 to 1.004)	35,352 (35,070 to 35,634)	0.921 (0.899 to 0.943)	32,509 (32,048 to 32,970)	0.96 (0.922 to 0.999)	33,977 (32,970 to 34,984)	1.092 (1.088 to 1.095)	37,280 (36,955 to 37,606)	1.013 (1.001 to 1.026)	34,484 (33,942 to 35,025)	1.057 (1.052 to 1.061)	35,544 (34,971 to 36,117)	1.111 (1.082 to 1.14)	37,174 (36,309 to 38,039)	0.96 (0.912 to 1.01)	34,636 (33,337 to 35,934)	0.923 (0.917 to 0.929)	33,491 (33,033 to 33,949)	0.906 (0.895 to 0.917)	33,582 (33,399 to 33,764)
200593_s_at	HNRPU	heterogeneous nuclear ribonucleoprotein U (scaffold attachment factor A)	1 (0.985 to 1.015)	4,162 (4,072 to 4,252)	1.041 (1.04 to 1.043)	4,415 (4,349 to 4,481)	0.99 (0.978 to 1.001)	4,328 (4,227 to 4,430)	0.987 (0.969 to 1.005)	4,314 (4,195 to 4,432)	0.992 (0.94 to 1.046)	4,268 (4,004 to 4,532)	1.049 (0.989 to 1.112)	4,524 (4,216 to 4,831)	0.993 (0.984 to 1.001)	4,281 (4,198 to 4,364)	0.977 (0.956 to 0.999)	4,067 (3,955 to 4,180)	1.048 (1.046 to 1.05)	4,343 (4,337 to 4,349)	1.042 (1.027 to 1.058)	4,275 (4,157 to 4,392)	1.042 (1.03 to 1.055)	4,250 (4,188 to 4,313)	0.77 (0.759 to 0.781)	3,387 (3,293 to 3,481)	0.738 (0.728 to 0.749)	3,264 (3,246 to 3,283)	0.661 (0.631 to 0.692)	2,989 (2,832 to 3,146)
200594_x_at	HNRPU	heterogeneous nuclear ribonucleoprotein U (scaffold attachment factor A)	0.954 (0.948 to 0.959)	16,319 (16,121 to 16,516)	1.031 (1.009 to 1.054)	17,973 (17,824 to 18,122)	1.08 (1.053 to 1.107)	19,421 (18,707 to 20,135)	1.177 (1.156 to 1.197)	21,137 (20,578 to 21,696)	0.963 (0.962 to 0.963)	17,003 (16,846 to 17,160)	1.043 (1.006 to 1.081)	18,462 (17,620 to 19,305)	0.976 (0.957 to 0.994)	17,303 (16,794 to 17,812)	0.988 (0.985 to 0.99)	16,894 (16,761 to 17,028)	1.034 (1.032 to 1.036)	17,615 (17,594 to 17,637)	1.165 (1.129 to 1.201)	19,626 (19,262 to 19,989)	1.192 (1.171 to 1.213)	19,978 (19,680 to 20,277)	0.859 (0.844 to 0.874)	15,523 (15,047 to 15,999)	0.799 (0.773 to 0.826)	14,524 (14,342 to 14,707)	0.749 (0.73 to 0.769)	13,914 (13,462 to 14,366)
200595_s_at	EIF3S10	eukaryotic translation initiation factor 3, subunit 10 theta, 150/170kDa	1.081 (1.045 to 1.118)	6,810 (6,535 to 7,086)	1.066 (1.003 to 1.133)	6,844 (6,522 to 7,166)	0.981 (0.965 to 0.997)	6,488 (6,457 to 6,519)	1.03 (1.021 to 1.039)	6,808 (6,685 to 6,931)	1.059 (1.053 to 1.066)	6,886 (6,783 to 6,989)	1.014 (0.948 to 1.083)	6,609 (6,233 to 6,984)	0.904 (0.891 to 0.917)	5,901 (5,754 to 6,048)	0.942 (0.942 to 0.943)	5,933 (5,895 to 5,972)	1.062 (0.991 to 1.137)	6,676 (6,196 to 7,156)	1.289 (1.211 to 1.372)	8,015 (7,416 to 8,615)	1.35 (1.293 to 1.409)	8,333 (7,953 to 8,714)	0.937 (0.904 to 0.973)	6,242 (5,930 to 6,553)	0.883 (0.828 to 0.941)	5,910 (5,652 to 6,168)	0.749 (0.731 to 0.768)	5,124 (4,964 to 5,283)
200596_s_at		eukaryotic translation initiation factor 3, subunit 10 theta, 150/170kDa	0.982 (0.927 to 1.04)	2,163 (2,053 to 2,272)	1 (0.998 to 1.002)	2,241 (2,214 to 2,268)	1.055 (1.002 to 1.11)	2,443 (2,290 to 2,596)	1.037 (1.014 to 1.06)	2,395 (2,364 to 2,427)	0.963 (0.887 to 1.045)	2,193 (2,034 to 2,352)	1.003 (0.928 to 1.083)	2,289 (2,091 to 2,488)	0.864 (0.822 to 0.909)	1,975 (1,855 to 2,094)	0.874 (0.856 to 0.893)	1,923 (1,893 to 1,953)	1.09 (1.085 to 1.096)	2,390 (2,369 to 2,410)	1.438 (1.416 to 1.461)	3,118 (3,031 to 3,204)	1.36 (1.311 to 1.411)	2,933 (2,834 to 3,033)	0.886 (0.856 to 0.917)	2,060 (2,016 to 2,104)	0.89 (0.85 to 0.932)	2,085 (1,946 to 2,223)	0.801 (0.761 to 0.842)	1,915 (1,807 to 2,023)
200597_at		nanos homolog 1 (Drosophila)	1.157 (1.147 to 1.168)	383.6 (382.6 to 384.6)	1.085 (1.06 to 1.11)	366.5 (353 to 379.9)	1.054 (0.983 to 1.13)	368.2 (338.5 to 398)	0.963 (0.959 to 0.968)	335.3 (330.7 to 339.9)	1.092 (1.087 to 1.096)	373.5 (368.7 to 378.4)	1.046 (1.031 to 1.062)	358.8 (350.1 to 367.4)	0.935 (0.876 to 0.998)	322.1 (297.8 to 346.4)	0.988 (0.982 to 0.995)	327.6 (323.5 to 331.6)	0.992 (0.983 to 1.002)	327.7 (325.5 to 329.8)	1.272 (1.268 to 1.277)	415.4 (411.7 to 419)	1.273 (1.184 to 1.368)	414.5 (383.5 to 445.5)	0.824 (0.818 to 0.83)	288.5 (286.7 to 290.3)	0.706 (0.702 to 0.709)	248.6 (242.4 to 254.8)	0.67 (0.638 to 0.703)	241.3 (228.2 to 254.4)
200598_s_at		tumor rejection antigen (gp96) 1	1.082 (1.016 to 1.152)	4,287 (4,046 to 4,528)	0.99 (0.949 to 1.033)	3,988 (3,874 to 4,102)	0.835 (0.722 to 0.964)	3,498 (3,036 to 3,960)	0.761 (0.68 to 0.852)	3,185 (2,800 to 3,570)	1.107 (0.984 to 1.245)	4,555 (3,981 to 5,129)	1.218 (1.118 to 1.326)	5,002 (4,530 to 5,474)	0.99 (0.947 to 1.034)	4,061 (3,840 to 4,282)	0.853 (0.829 to 0.877)	3,373 (3,297 to 3,448)	0.982 (0.928 to 1.038)	3,874 (3,645 to 4,103)	0.74 (0.684 to 0.8)	2,895 (2,634 to 3,155)	0.41 (0.384 to 0.436)	1,590 (1,494 to 1,686)	1.101 (1.055 to 1.15)	4,602 (4,465 to 4,740)	1.386 (1.32 to 1.454)	5,823 (5,659 to 5,987)	1.479 (1.471 to 1.487)	6,350 (6,275 to 6,424)
200599_s_at	TRA1	tumor rejection antigen (gp96) 1	1.025 (1.003 to 1.048)	12,586 (12,225 to 12,946)	0.833 (0.828 to 0.838)	10,411 (10,327 to 10,495)	0.679 (0.657 to 0.702)	8,765 (8,380 to 9,149)	0.811 (0.791 to 0.833)	10,461 (10,096 to 10,825)	1.022 (0.997 to 1.047)	12,950 (12,523 to 13,378)	1.108 (1.08 to 1.137)	14,064 (13,837 to 14,291)	1.033 (1.016 to 1.05)	13,138 (12,784 to 13,491)	0.756 (0.751 to 0.76)	9,271 (9,265 to 9,277)	1 (0.992 to 1.007)	12,223 (12,172 to 12,273)	0.885 (0.861 to 0.91)	10,707 (10,275 to 11,139)	0.933 (0.913 to 0.952)	11,216 (10,952 to 11,480)	1.068 (1.064 to 1.071)	13,841 (13,614 to 14,067)	1.185 (1.135 to 1.237)	15,455 (15,103 to 15,807)	1.196 (1.19 to 1.203)	15,936 (15,747 to 16,125)
200600_at	MSN	moesin	1.019 (1 to 1.039)	17,453 (16,999 to 17,906)	1.01 (0.978 to 1.042)	17,602 (17,289 to 17,915)	1.009 (1.003 to 1.015)	18,139 (18,033 to 18,244)	1.086 (1.08 to 1.092)	19,503 (19,435 to 19,570)	0.983 (0.974 to 0.991)	17,362 (17,052 to 17,671)	1.023 (1.015 to 1.03)	18,092 (18,057 to 18,128)	1.008 (0.995 to 1.022)	17,884 (17,455 to 18,312)	0.938 (0.913 to 0.963)	16,051 (15,535 to 16,568)	0.907 (0.905 to 0.91)	15,465 (15,453 to 15,477)	1.094 (1.068 to 1.12)	18,444 (17,788 to 19,101)	1.1 (1.039 to 1.165)	18,479 (17,374 to 19,585)	0.875 (0.867 to 0.883)	15,812 (15,741 to 15,884)	0.95 (0.903 to 1)	17,285 (16,753 to 17,817)	0.912 (0.887 to 0.937)	16,946 (16,376 to 17,516)
200601_at	ACTN4	Human non-muscle alpha-actinin mRNA, complete cds.	0.835 (0.821 to 0.849)	1,522 (1,487 to 1,558)	0.85 (0.844 to 0.856)	1,578 (1,567 to 1,588)	0.935 (0.904 to 0.968)	1,793 (1,711 to 1,874)	1.002 (0.999 to 1.006)	1,917 (1,894 to 1,941)	0.983 (0.978 to 0.987)	1,848 (1,823 to 1,873)	1.087 (0.99 to 1.193)	2,058 (1,847 to 2,270)	1.113 (1.106 to 1.121)	2,102 (2,066 to 2,138)	0.918 (0.841 to 1.001)	1,679 (1,524 to 1,834)	0.941 (0.895 to 0.988)	1,709 (1,630 to 1,788)	1.174 (1.166 to 1.182)	2,107 (2,096 to 2,118)	1.036 (1.033 to 1.039)	1,849 (1,839 to 1,859)	0.992 (0.973 to 1.012)	1,911 (1,848 to 1,973)	1.289 (1.267 to 1.311)	2,496 (2,404 to 2,589)	1.304 (1.266 to 1.343)	2,580 (2,488 to 2,673)
200602_at	APP	amyloid beta (A4) precursor protein (protease nexin-II, Alzheimer disease)	1.041 (1.01 to 1.073)	3,389 (3,263 to 3,514)	0.861 (0.752 to 0.986)	2,874 (2,527 to 3,221)	0.89 (0.859 to 0.922)	3,045 (2,903 to 3,188)	0.848 (0.754 to 0.955)	2,915 (2,598 to 3,231)	0.929 (0.924 to 0.933)	3,119 (3,075 to 3,162)	0.943 (0.83 to 1.071)	3,193 (2,818 to 3,569)	0.836 (0.797 to 0.877)	2,823 (2,658 to 2,987)	1.025 (1.001 to 1.05)	3,335 (3,275 to 3,396)	0.948 (0.873 to 1.029)	3,083 (2,819 to 3,347)	1.245 (1.244 to 1.246)	3,989 (3,937 to 4,041)	1.25 (1.23 to 1.271)	3,986 (3,930 to 4,041)	1.028 (1.027 to 1.029)	3,534 (3,483 to 3,584)	1.077 (1.014 to 1.144)	3,725 (3,575 to 3,874)	0.994 (0.989 to 0.999)	3,511 (3,471 to 3,550)
200603_at		protein kinase, cAMP-dependent, regulatory, type I, alpha (tissue specific extinguisher 1)	0.91 (0.907 to 0.914)	9,146 (9,118 to 9,174)	0.973 (0.843 to 1.123)	10,035 (8,741 to 11,329)	0.96 (0.919 to 1.002)	10,135 (9,809 to 10,461)	1.032 (1.014 to 1.052)	10,889 (10,787 to 10,992)	1.003 (0.954 to 1.056)	10,424 (9,804 to 11,045)	1.019 (0.918 to 1.131)	10,632 (9,627 to 11,638)	1 (0.999 to 1.001)	10,410 (10,313 to 10,507)	0.959 (0.94 to 0.979)	9,637 (9,386 to 9,889)	1.015 (0.966 to 1.066)	10,171 (9,640 to 10,702)	0.8 (0.763 to 0.839)	7,924 (7,645 to 8,203)	0.882 (0.857 to 0.908)	8,684 (8,411 to 8,957)	1.09 (1.086 to 1.094)	11,570 (11,375 to 11,765)	1.166 (1.066 to 1.275)	12,469 (11,603 to 13,334)	1.091 (1.086 to 1.097)	11,901 (11,763 to 12,040)
200604_s_at	PRKAR1A	protein kinase, cAMP-dependent, regulatory, type I, alpha (tissue specific extinguisher 1)	0.869 (0.782 to 0.964)	168 (151.6 to 184.4)	1.119 (1.113 to 1.125)	219.3 (217.4 to 221.2)	1.171 (1.108 to 1.238)	237.3 (221.4 to 253.1)	1.181 (1.094 to 1.275)	239.4 (219 to 259.9)	0.983 (0.856 to 1.13)	197.4 (168.5 to 226.4)	1.153 (0.998 to 1.331)	232 (196.8 to 267.3)	1.182 (1.059 to 1.319)	236.8 (213.5 to 260.2)	0.904 (0.816 to 1.002)	174.9 (156.1 to 193.8)	0.968 (0.963 to 0.973)	185.6 (185.1 to 186)	0.431 (0.352 to 0.527)	83.13 (67.61 to 98.65)	0.731 (0.586 to 0.911)	141.1 (110.8 to 171.4)	0.917 (0.868 to 0.969)	186.5 (178.8 to 194.3)	1.067 (0.894 to 1.272)	222.3 (179.2 to 265.3)	1.184 (1.162 to 1.206)	247.3 (244.2 to 250.3)
200605_s_at	PRKAR1A	protein kinase, cAMP-dependent, regulatory, type I, alpha (tissue specific extinguisher 1)	0.841 (0.838 to 0.844)	4,746 (4,700 to 4,793)	1.055 (0.988 to 1.126)	6,073 (5,760 to 6,386)	1.128 (1.114 to 1.142)	6,691 (6,531 to 6,850)	1.226 (1.204 to 1.249)	7,268 (7,070 to 7,466)	0.956 (0.911 to 1.003)	5,578 (5,261 to 5,896)	1.024 (0.996 to 1.052)	5,974 (5,869 to 6,079)	1.078 (1.044 to 1.113)	6,305 (6,168 to 6,441)	0.886 (0.884 to 0.888)	5,000 (4,960 to 5,039)	0.967 (0.937 to 0.997)	5,437 (5,251 to 5,623)	0.644 (0.614 to 0.675)	3,579 (3,454 to 3,704)	0.808 (0.808 to 0.808)	4,467 (4,455 to 4,480)	1.006 (0.978 to 1.035)	5,998 (5,907 to 6,089)	1.114 (1.088 to 1.141)	6,679 (6,656 to 6,701)	1.257 (1.256 to 1.258)	7,701 (7,647 to 7,756)
200606_at	DSP	desmoplakin	0.416 (0.401 to 0.433)	4.051 (3.871 to 4.232)	0.39 (0.381 to 0.398)	3.856 (3.828 to 3.884)	0.37 (0.365 to 0.375)	3.781 (3.772 to 3.79)	0.372 (0.37 to 0.373)	3.79 (3.767 to 3.814)	0.38 (0.379 to 0.381)	3.816 (3.792 to 3.841)	0.375 (0.367 to 0.384)	3.771 (3.721 to 3.82)	0.374 (0.371 to 0.378)	3.77 (3.764 to 3.776)	0.401 (0.401 to 0.402)	3.901 (3.884 to 3.917)	0.397 (0.393 to 0.4)	3.84 (3.792 to 3.889)	0.413 (0.406 to 0.421)	3.957 (3.931 to 3.984)	0.405 (0.403 to 0.406)	3.854 (3.849 to 3.858)	0.373 (0.364 to 0.381)	3.825 (3.792 to 3.858)	0.366 (0.356 to 0.377)	3.78 (3.746 to 3.814)	0.354 (0.352 to 0.355)	3.731 (3.723 to 3.738)
200607_s_at		RAD21 homolog (S. pombe)	1.03 (0.893 to 1.187)	2,976 (2,574 to 3,378)	1.377 (1.366 to 1.388)	4,016 (3,930 to 4,102)	1.849 (1.763 to 1.939)	5,571 (5,242 to 5,901)	1.578 (1.463 to 1.702)	4,753 (4,436 to 5,071)	0.926 (0.804 to 1.066)	2,768 (2,356 to 3,179)	1.164 (1.133 to 1.195)	3,447 (3,323 to 3,570)	0.966 (0.926 to 1.009)	2,871 (2,718 to 3,024)	1.434 (1.397 to 1.471)	4,107 (3,977 to 4,236)	0.98 (0.96 to 1)	2,796 (2,729 to 2,863)	0.719 (0.652 to 0.794)	2,041 (1,816 to 2,267)	0.636 (0.635 to 0.637)	1,785 (1,777 to 1,793)	0.932 (0.868 to 1)	2,822 (2,661 to 2,983)	0.904 (0.87 to 0.939)	2,753 (2,592 to 2,913)	0.904 (0.87 to 0.94)	2,813 (2,685 to 2,940)
200608_s_at	RAD21	RAD21 homolog (S. pombe)	1.09 (1.063 to 1.117)	16,274 (15,771 to 16,778)	1.112 (0.984 to 1.256)	17,006 (15,173 to 18,839)	1.014 (0.966 to 1.065)	15,917 (15,327 to 16,508)	1.024 (0.981 to 1.068)	16,050 (15,515 to 16,586)	1.08 (1.017 to 1.146)	16,677 (15,530 to 17,824)	0.993 (0.886 to 1.113)	15,411 (13,803 to 17,018)	0.945 (0.922 to 0.968)	14,623 (14,118 to 15,127)	1.192 (1.19 to 1.195)	17,798 (17,653 to 17,942)	1.013 (0.967 to 1.062)	15,086 (14,335 to 15,837)	0.941 (0.878 to 1.009)	13,886 (12,758 to 15,013)	0.911 (0.861 to 0.965)	13,350 (12,553 to 14,146)	1.047 (0.991 to 1.105)	16,538 (15,418 to 17,657)	1.007 (0.896 to 1.131)	16,034 (14,494 to 17,574)	0.83 (0.808 to 0.853)	13,459 (13,004 to 13,915)
200609_s_at	WDR1	WD repeat domain 1	0.701 (0.671 to 0.733)	2,435 (2,343 to 2,527)	0.836 (0.811 to 0.861)	2,957 (2,828 to 3,085)	0.987 (0.962 to 1.012)	3,600 (3,466 to 3,733)	0.967 (0.946 to 0.988)	3,524 (3,417 to 3,631)	1.036 (1.027 to 1.045)	3,712 (3,711 to 3,713)	1.177 (1.074 to 1.29)	4,245 (3,816 to 4,674)	1.212 (1.193 to 1.232)	4,362 (4,245 to 4,478)	0.724 (0.722 to 0.725)	2,511 (2,503 to 2,519)	0.992 (0.949 to 1.036)	3,431 (3,291 to 3,571)	0.875 (0.847 to 0.903)	2,990 (2,931 to 3,049)	0.841 (0.811 to 0.873)	2,862 (2,764 to 2,961)	1.22 (1.187 to 1.254)	4,474 (4,410 to 4,538)	1.376 (1.333 to 1.419)	5,078 (4,816 to 5,339)	1.506 (1.469 to 1.543)	5,675 (5,500 to 5,849)
200610_s_at	NCL	nucleolin	1.148 (1.148 to 1.149)	18,755 (18,643 to 18,867)	1.056 (1.023 to 1.089)	17,557 (17,251 to 17,862)	0.978 (0.97 to 0.986)	16,780 (16,730 to 16,829)	0.943 (0.93 to 0.956)	16,167 (15,794 to 16,540)	1.017 (1.004 to 1.03)	17,143 (16,777 to 17,509)	1.007 (0.989 to 1.025)	17,005 (16,541 to 17,470)	0.908 (0.887 to 0.929)	15,361 (15,161 to 15,561)	1.015 (0.996 to 1.034)	16,570 (16,350 to 16,791)	1.09 (1.062 to 1.119)	17,730 (17,325 to 18,134)	1.132 (1.096 to 1.168)	18,217 (17,419 to 19,014)	1.179 (1.171 to 1.187)	18,861 (18,789 to 18,933)	0.833 (0.82 to 0.847)	14,368 (14,330 to 14,407)	0.755 (0.737 to 0.773)	13,098 (13,050 to 13,146)	0.665 (0.663 to 0.667)	11,788 (11,676 to 11,900)
200611_s_at	WDR1	WD repeat domain 1	0.804 (0.802 to 0.807)	2,361 (2,338 to 2,384)	0.891 (0.878 to 0.905)	2,664 (2,587 to 2,741)	0.953 (0.923 to 0.984)	2,941 (2,814 to 3,067)	1.032 (1.016 to 1.048)	3,180 (3,103 to 3,256)	1.108 (1.094 to 1.123)	3,356 (3,342 to 3,370)	1.283 (1.228 to 1.342)	3,900 (3,689 to 4,110)	1.385 (1.385 to 1.385)	4,212 (4,167 to 4,257)	0.694 (0.685 to 0.704)	2,037 (1,997 to 2,077)	0.9 (0.889 to 0.912)	2,632 (2,607 to 2,658)	0.664 (0.657 to 0.671)	1,919 (1,916 to 1,922)	0.603 (0.597 to 0.609)	1,734 (1,713 to 1,755)	1.183 (1.16 to 1.206)	3,667 (3,546 to 3,788)	1.468 (1.467 to 1.469)	4,578 (4,483 to 4,673)	1.59 (1.566 to 1.616)	5,066 (5,019 to 5,113)
200612_s_at	AP2B1	adaptor-related protein complex 2, beta 1 subunit	0.839 (0.824 to 0.855)	857.9 (847.8 to 868.1)	0.797 (0.771 to 0.823)	830.1 (791.4 to 868.8)	0.952 (0.907 to 0.999)	1,024 (963.1 to 1,085)	1.003 (0.977 to 1.029)	1,076 (1,058 to 1,095)	0.84 (0.826 to 0.854)	886.2 (863.6 to 908.8)	0.885 (0.822 to 0.953)	938.7 (860.4 to 1,017)	0.958 (0.921 to 0.997)	1,016 (964.8 to 1,067)	1.098 (1.098 to 1.098)	1,122 (1,115 to 1,128)	1.046 (1.038 to 1.054)	1,065 (1,060 to 1,070)	1.38 (1.32 to 1.442)	1,389 (1,345 to 1,434)	1.352 (1.292 to 1.414)	1,355 (1,297 to 1,412)	1.056 (1.044 to 1.069)	1,140 (1,139 to 1,142)	1.047 (1.001 to 1.094)	1,138 (1,065 to 1,212)	1.014 (0.992 to 1.038)	1,125 (1,093 to 1,158)
200613_at	AP2M1	adaptor-related protein complex 2, mu 1 subunit	0.927 (0.908 to 0.947)	1,213 (1,195 to 1,231)	0.955 (0.948 to 0.962)	1,272 (1,245 to 1,299)	0.921 (0.902 to 0.94)	1,266 (1,226 to 1,306)	0.868 (0.867 to 0.869)	1,192 (1,182 to 1,202)	1.017 (1.012 to 1.022)	1,373 (1,354 to 1,393)	1.025 (0.988 to 1.064)	1,388 (1,324 to 1,453)	1.09 (1.022 to 1.162)	1,479 (1,400 to 1,558)	0.926 (0.901 to 0.953)	1,212 (1,171 to 1,253)	0.996 (0.941 to 1.055)	1,300 (1,230 to 1,370)	1 (0.962 to 1.038)	1,288 (1,255 to 1,321)	1.058 (1.035 to 1.081)	1,356 (1,330 to 1,382)	1.004 (0.988 to 1.02)	1,387 (1,347 to 1,427)	1.103 (1.045 to 1.165)	1,537 (1,423 to 1,651)	1.152 (1.137 to 1.168)	1,636 (1,624 to 1,648)
200614_at	CLTC	clathrin, heavy polypeptide (Hc)	0.95 (0.934 to 0.966)	9,133 (8,919 to 9,348)	0.986 (0.969 to 1.003)	9,653 (9,355 to 9,951)	0.94 (0.923 to 0.958)	9,502 (9,219 to 9,784)	0.982 (0.98 to 0.984)	9,908 (9,843 to 9,974)	1.016 (1.007 to 1.025)	10077	1.086 (1.017 to 1.16)	10,825 (10,014 to 11,636)	1.09 (1.036 to 1.148)	10,881 (10,206 to 11,556)	0.872 (0.846 to 0.898)	8,384 (8,088 to 8,679)	0.995 (0.966 to 1.026)	9,533 (9,275 to 9,791)	1.01 (0.982 to 1.039)	9,562 (9,408 to 9,716)	1.103 (1.097 to 1.109)	10,387 (10,358 to 10,416)	0.975 (0.956 to 0.995)	9,907 (9,580 to 10,234)	1 (0.998 to 1.002)	10,211 (10,023 to 10,399)	1.039 (1.021 to 1.058)	10,843 (10,583 to 11,104)
200615_s_at		adaptor-related protein complex 2, beta 1 subunit	0.912 (0.838 to 0.992)	271.1 (250 to 292.2)	0.924 (0.899 to 0.949)	279.1 (267.7 to 290.4)	1.148 (1.123 to 1.173)	357.7 (345.8 to 369.6)	1.575 (1.536 to 1.615)	490.4 (473.9 to 507)	0.982 (0.958 to 1.008)	300.8 (290.5 to 311.1)	1.081 (0.968 to 1.206)	333.5 (293.8 to 373.3)	1.017 (1.016 to 1.019)	312.5 (309.6 to 315.5)	0.864 (0.836 to 0.893)	256.3 (246.4 to 266.1)	0.795 (0.74 to 0.854)	235.2 (219.1 to 251.3)	0.838 (0.824 to 0.853)	244.8 (243.6 to 245.9)	0.93 (0.89 to 0.973)	270.4 (259.1 to 281.8)	1.081 (1.077 to 1.085)	338.5 (335.2 to 341.9)	1.084 (1.078 to 1.09)	341.4 (332.7 to 350.2)	1.285 (1.228 to 1.345)	413.9 (397.8 to 430)
200616_s_at	KIAA0152	KIAA0152 gene product	1.437 (1.41 to 1.465)	4,474 (4,417 to 4,531)	1.168 (1.13 to 1.207)	3,707 (3,532 to 3,881)	0.881 (0.875 to 0.887)	2,881 (2,868 to 2,894)	0.682 (0.666 to 0.699)	2,231 (2,157 to 2,306)	1.119 (0.973 to 1.287)	3,635 (3,100 to 4,171)	1.145 (1.055 to 1.243)	3,700 (3,362 to 4,039)	1.005 (0.949 to 1.064)	3,245 (3,094 to 3,397)	1.124 (1.093 to 1.156)	3,499 (3,421 to 3,577)	1.231 (1.196 to 1.268)	3,820 (3,697 to 3,943)	0.987 (0.986 to 0.988)	3,026 (2,986 to 3,066)	0.676 (0.636 to 0.717)	2,064 (1,935 to 2,194)	1.037 (1.005 to 1.071)	3,413 (3,260 to 3,567)	0.987 (0.978 to 0.995)	3,264 (3,170 to 3,358)	0.88 (0.828 to 0.935)	2,979 (2,779 to 3,179)
200617_at	KIAA0152	go_component: integral to membrane [goid 0016021] [evidence IEA]; Homo sapiens KIAA0152 gene product (KIAA0152), mRNA.	1.231 (1.224 to 1.238)	1,176 (1,162 to 1,190)	0.965 (0.933 to 0.998)	939.8 (895.2 to 984.4)	0.724 (0.715 to 0.733)	726.5 (708.8 to 744.2)	0.63 (0.624 to 0.637)	632.1 (619.6 to 644.6)	0.979 (0.97 to 0.987)	964.9 (948.3 to 981.6)	1.006 (0.962 to 1.051)	994.4 (940.7 to 1,048)	0.906 (0.855 to 0.96)	899 (837.7 to 960.4)	1.006 (0.994 to 1.018)	960.8 (943.8 to 977.7)	1.161 (1.081 to 1.247)	1,107 (1,032 to 1,183)	1.253 (1.218 to 1.288)	1,178 (1,160 to 1,197)	1.113 (1.084 to 1.142)	1,041 (1,011 to 1,071)	1.049 (1.024 to 1.074)	1,058 (1,019 to 1,098)	1.027 (1.002 to 1.054)	1,043 (996 to 1,091)	0.808 (0.78 to 0.838)	838.4 (813.7 to 863.1)
200618_at	LASP1	LIM and SH3 protein 1	0.931 (0.913 to 0.949)	2,852 (2,777 to 2,926)	0.951 (0.923 to 0.981)	2,968 (2,919 to 3,018)	0.997 (0.961 to 1.034)	3,212 (3,057 to 3,367)	1.148 (1.137 to 1.159)	3,692 (3,691 to 3,694)	1.03 (1.027 to 1.033)	3,257 (3,219 to 3,295)	1.095 (1.064 to 1.127)	3,468 (3,401 to 3,534)	1.177 (1.173 to 1.182)	3,736 (3,683 to 3,790)	0.996 (0.995 to 0.997)	3,050 (3,030 to 3,070)	0.834 (0.825 to 0.843)	2,545 (2,509 to 2,581)	0.831 (0.827 to 0.835)	2,506 (2,463 to 2,548)	0.7 (0.699 to 0.702)	2,102 (2,101 to 2,103)	0.992 (0.982 to 1.003)	3,211 (3,203 to 3,218)	1.162 (1.116 to 1.209)	3,780 (3,705 to 3,855)	1.152 (1.116 to 1.189)	3,830 (3,733 to 3,927)
200619_at			0.966 (0.948 to 0.985)	3,065 (3,027 to 3,104)	1.039 (1.019 to 1.06)	3,359 (3,246 to 3,473)	1.206 (1.17 to 1.244)	4,023 (3,854 to 4,192)	1.327 (1.315 to 1.339)	4,419 (4,340 to 4,498)	0.978 (0.966 to 0.99)	3,202 (3,134 to 3,270)	1.032 (0.998 to 1.066)	3,386 (3,241 to 3,530)	0.997 (0.992 to 1.002)	3,277 (3,226 to 3,328)	0.937 (0.932 to 0.943)	2,973 (2,938 to 3,007)	1.078 (1.077 to 1.079)	3,406 (3,391 to 3,421)	1.482 (1.437 to 1.529)	4,631 (4,545 to 4,717)	1.436 (1.429 to 1.444)	4,463 (4,452 to 4,475)	0.893 (0.878 to 0.908)	2,991 (2,981 to 3,001)	0.914 (0.875 to 0.956)	3,087 (2,889 to 3,285)	0.872 (0.87 to 0.873)	3,000 (2,987 to 3,014)
200620_at	TMEM59	chromosome 1 open reading frame 8	0.871 (0.817 to 0.929)	3,328 (3,137 to 3,519)	0.954 (0.908 to 1.001)	3,711 (3,480 to 3,942)	1.097 (1.075 to 1.119)	4,394 (4,357 to 4,432)	1.058 (1.054 to 1.062)	4,235 (4,213 to 4,258)	0.951 (0.903 to 1.001)	3,748 (3,588 to 3,908)	0.862 (0.848 to 0.876)	3,399 (3,311 to 3,487)	0.955 (0.914 to 0.998)	3,776 (3,649 to 3,904)	1.081 (1.021 to 1.145)	4,128 (3,915 to 4,341)	1.058 (1.034 to 1.083)	4,021 (3,943 to 4,099)	0.916 (0.891 to 0.942)	3,442 (3,388 to 3,496)	0.948 (0.909 to 0.989)	3,545 (3,405 to 3,685)	1.079 (0.964 to 1.207)	4,367 (3,935 to 4,799)	1.046 (0.999 to 1.095)	4,247 (3,967 to 4,527)	1.172 (1.117 to 1.229)	4,854 (4,653 to 5,056)
200621_at	CSRP1	cysteine and glycine-rich protein 1	0.929 (0.925 to 0.932)	521.9 (516.4 to 527.4)	0.94 (0.912 to 0.968)	538.1 (514.4 to 561.8)	0.882 (0.859 to 0.905)	520.9 (501.5 to 540.3)	0.783 (0.753 to 0.813)	462 (440.1 to 484)	1.069 (1.05 to 1.088)	620.1 (603.8 to 636.5)	1.07 (1.011 to 1.134)	623.2 (581.4 to 665)	1.16 (1.158 to 1.161)	675.2 (667.3 to 683)	0.945 (0.893 to 1.001)	532.1 (498.8 to 565.4)	1.112 (1.023 to 1.208)	624 (574.4 to 673.6)	0.921 (0.889 to 0.953)	509.6 (498.1 to 521.1)	0.88 (0.872 to 0.888)	484.3 (478.7 to 489.8)	1.049 (0.999 to 1.102)	623.9 (585.1 to 662.6)	1.239 (1.224 to 1.255)	740 (715.6 to 764.4)	1.283 (1.243 to 1.324)	782.6 (763.1 to 802.2)
200622_x_at		calmodulin 3 (phosphorylase kinase, delta)	0.941 (0.901 to 0.984)	1,300 (1,251 to 1,348)	1.087 (1.011 to 1.168)	1,533 (1,402 to 1,664)	1.002 (1 to 1.003)	1,452 (1,438 to 1,466)	0.702 (0.681 to 0.723)	1,017 (977.2 to 1,057)	1.072 (1.054 to 1.09)	1,527 (1,488 to 1,567)	1.05 (1.007 to 1.095)	1,500 (1,423 to 1,577)	1.203 (1.17 to 1.238)	1,721 (1,691 to 1,751)	0.903 (0.883 to 0.924)	1,247 (1,211 to 1,282)	0.893 (0.864 to 0.922)	1,228 (1,191 to 1,264)	0.41 (0.386 to 0.436)	557.8 (530.9 to 584.7)	0.347 (0.337 to 0.356)	468.6 (456.7 to 480.5)	0.994 (0.988 to 1)	1,449 (1,439 to 1,459)	1.064 (1.003 to 1.129)	1,564 (1,440 to 1,688)	1.152 (1.134 to 1.17)	1,726 (1,710 to 1,741)
200623_s_at	CALM3	calmodulin 3 (phosphorylase kinase, delta)	0.981 (0.968 to 0.995)	1,415 (1,405 to 1,425)	0.911 (0.875 to 0.948)	1,339 (1,267 to 1,410)	0.773 (0.759 to 0.787)	1,171 (1,136 to 1,205)	0.496 (0.492 to 0.501)	751.1 (737.9 to 764.2)	1.01 (1.005 to 1.016)	1,503 (1,498 to 1,509)	0.981 (0.927 to 1.038)	1,465 (1,368 to 1,562)	1.033 (0.981 to 1.089)	1,545 (1,480 to 1,610)	1.129 (1.076 to 1.186)	1,629 (1,559 to 1,699)	1.14 (1.078 to 1.205)	1,639 (1,553 to 1,725)	0.667 (0.657 to 0.678)	947.4 (943.5 to 951.2)	0.645 (0.64 to 0.65)	911.1 (902 to 920.2)	1.063 (1.051 to 1.076)	1,619 (1,616 to 1,622)	1.189 (1.127 to 1.255)	1,826 (1,691 to 1,960)	1.172 (1.171 to 1.174)	1,834 (1,820 to 1,849)
200624_s_at		matrin 3	1.152 (1.138 to 1.167)	8,282 (8,231 to 8,333)	1.061 (1.017 to 1.106)	7,764 (7,547 to 7,981)	0.969 (0.963 to 0.975)	7,316 (7,278 to 7,355)	0.879 (0.868 to 0.89)	6,629 (6,605 to 6,654)	1.075 (1.033 to 1.12)	7,980 (7,727 to 8,233)	1.008 (0.955 to 1.063)	7,494 (7,164 to 7,824)	1 (1 to 1)	7,446 (7,370 to 7,521)	1.024 (1.021 to 1.027)	7,360 (7,340 to 7,381)	1.115 (1.092 to 1.138)	7,980 (7,841 to 8,119)	0.824 (0.799 to 0.85)	5,835 (5,725 to 5,944)	1.017 (0.997 to 1.038)	7,162 (7,038 to 7,286)	0.979 (0.917 to 1.045)	7,438 (7,052 to 7,824)	0.888 (0.88 to 0.896)	6,778 (6,705 to 6,851)	0.832 (0.789 to 0.876)	6,494 (6,197 to 6,791)
200625_s_at	CAP1	CAP, adenylate cyclase-associated protein 1 (yeast)	0.903 (0.876 to 0.931)	4,046 (3,948 to 4,143)	0.961 (0.921 to 1.003)	4,390 (4,143 to 4,637)	0.95 (0.944 to 0.955)	4,467 (4,441 to 4,493)	0.982 (0.982 to 0.982)	4,617 (4,574 to 4,659)	1.006 (0.997 to 1.015)	4,649 (4,567 to 4,732)	0.996 (0.946 to 1.049)	4,619 (4,336 to 4,903)	1.076 (1.064 to 1.088)	4,991 (4,986 to 4,996)	0.941 (0.93 to 0.953)	4,214 (4,138 to 4,291)	0.957 (0.912 to 1.005)	4,273 (4,079 to 4,467)	1.05 (1.012 to 1.089)	4,630 (4,516 to 4,744)	0.922 (0.918 to 0.926)	4,044 (4,037 to 4,051)	1.042 (1.025 to 1.06)	4,931 (4,782 to 5,080)	1.207 (1.184 to 1.23)	5,744 (5,519 to 5,968)	1.29 (1.29 to 1.29)	6,269 (6,226 to 6,311)
200626_s_at	MATR3	matrin 3	1.075 (1.05 to 1.1)	10,545 (10,369 to 10,721)	1.102 (1.031 to 1.178)	11,026 (10,447 to 11,605)	0.987 (0.975 to 0.999)	10,171 (10,160 to 10,183)	0.933 (0.891 to 0.976)	9,611 (9,261 to 9,960)	1.034 (1.019 to 1.05)	10,475 (10,412 to 10,537)	1.037 (0.988 to 1.089)	10,524 (10,113 to 10,935)	1.013 (1.001 to 1.026)	10,297 (10,278 to 10,316)	0.991 (0.98 to 1.003)	9,725 (9,666 to 9,784)	1.089 (1.072 to 1.105)	10,639 (10,513 to 10,765)	0.911 (0.884 to 0.939)	8,811 (8,436 to 9,186)	1.019 (1.007 to 1.031)	9,795 (9,651 to 9,938)	0.947 (0.903 to 0.993)	9,815 (9,481 to 10,149)	0.902 (0.89 to 0.915)	9,403 (9,348 to 9,459)	0.827 (0.807 to 0.847)	8,805 (8,650 to 8,960)
200627_at	PTGES3	unactive progesterone receptor, 23 kD	1.313 (1.306 to 1.32)	8,974 (8,963 to 8,985)	1.128 (1.124 to 1.132)	7,853 (7,720 to 7,986)	0.917 (0.908 to 0.925)	6,584 (6,569 to 6,598)	0.913 (0.872 to 0.956)	6,560 (6,200 to 6,921)	1.141 (1.139 to 1.142)	8,050 (7,968 to 8,132)	1.029 (1.012 to 1.047)	7,278 (7,087 to 7,469)	1.005 (0.962 to 1.05)	7,123 (6,889 to 7,357)	1.023 (1.015 to 1.031)	6,991 (6,896 to 7,087)	1.093 (1.07 to 1.116)	7,440 (7,309 to 7,571)	0.967 (0.947 to 0.988)	6,510 (6,453 to 6,567)	1.027 (0.969 to 1.088)	6,886 (6,506 to 7,266)	0.849 (0.816 to 0.883)	6,132 (5,972 to 6,291)	0.811 (0.81 to 0.812)	5,889 (5,779 to 5,999)	0.743 (0.725 to 0.762)	5,516 (5,414 to 5,618)
200628_s_at	WARS	tryptophanyl-tRNA synthetase	0.505 (0.476 to 0.536)	281.9 (267.1 to 296.7)	1.081 (1.053 to 1.109)	613.2 (605.8 to 620.7)	4.25 (4.054 to 4.456)	2,492 (2,346 to 2,638)	6.541 (6.436 to 6.648)	3,827 (3,731 to 3,923)	0.501 (0.482 to 0.52)	288 (279.6 to 296.4)	0.558 (0.553 to 0.564)	321.7 (315.3 to 328.1)	0.571 (0.568 to 0.574)	329.4 (327.7 to 331.1)	1.583 (1.534 to 1.634)	882.6 (849.9 to 915.3)	0.98 (0.957 to 1.003)	543.9 (529.3 to 558.5)	5.292 (5.227 to 5.358)	2,904 (2,903 to 2,904)	5.321 (5.178 to 5.467)	2,905 (2,834 to 2,976)	0.696 (0.684 to 0.707)	409.5 (397.3 to 421.8)	0.862 (0.833 to 0.892)	510.8 (483.2 to 538.4)	1.008 (0.997 to 1.019)	609.6 (606.7 to 612.4)
200629_at	WARS	tryptophanyl-tRNA synthetase	0.442 (0.422 to 0.463)	585.2 (561.7 to 608.7)	1.018 (1.014 to 1.021)	1,370 (1,357 to 1,384)	3.712 (3.521 to 3.913)	5,167 (4,835 to 5,498)	5.839 (5.826 to 5.852)	8,105 (8,014 to 8,195)	0.438 (0.425 to 0.452)	598.9 (574.8 to 622.9)	0.459 (0.429 to 0.491)	629.3 (580.5 to 678.2)	0.488 (0.48 to 0.497)	669 (664.5 to 673.5)	1.609 (1.576 to 1.643)	2,128 (2,072 to 2,185)	1.03 (0.999 to 1.062)	1,357 (1,320 to 1,394)	5.664 (5.489 to 5.845)	7,377 (7,234 to 7,519)	5.532 (5.1 to 6.002)	7,188 (6,624 to 7,753)	0.727 (0.701 to 0.754)	1,016 (965.5 to 1,067)	0.836 (0.794 to 0.88)	1,177 (1,093 to 1,261)	0.984 (0.968 to 1.001)	1,413 (1,380 to 1,446)
200630_x_at		SET translocation (myeloid leukemia-associated)	1.023 (0.992 to 1.055)	8,604 (8,394 to 8,814)	1.027 (0.984 to 1.072)	8,807 (8,309 to 9,305)	1.077 (1.066 to 1.088)	9,514 (9,305 to 9,723)	1.049 (1.031 to 1.067)	9,253 (9,177 to 9,329)	0.973 (0.938 to 1.008)	8,442 (8,215 to 8,670)	0.951 (0.916 to 0.987)	8,270 (7,883 to 8,658)	0.935 (0.913 to 0.958)	8,148 (7,866 to 8,430)	0.987 (0.961 to 1.014)	8,299 (8,028 to 8,570)	1.119 (1.082 to 1.158)	9,376 (9,091 to 9,662)	1.338 (1.287 to 1.39)	11,078 (10,785 to 11,370)	1.231 (1.147 to 1.321)	10,161 (9,476 to 10,846)	0.869 (0.855 to 0.884)	7,716 (7,691 to 7,742)	0.763 (0.755 to 0.771)	6,817 (6,609 to 7,025)	0.726 (0.715 to 0.737)	6,624 (6,480 to 6,769)
200631_s_at	SET	SET translocation (myeloid leukemia-associated)	1.133 (1.127 to 1.139)	13,486 (13,467 to 13,505)	1.051 (1.04 to 1.062)	12,739 (12,694 to 12,783)	1.033 (1.031 to 1.035)	12,920 (12,798 to 13,042)	0.973 (0.951 to 0.995)	12,161 (11,776 to 12,545)	1.009 (0.988 to 1.03)	12,399 (12,026 to 12,771)	0.905 (0.858 to 0.953)	11,152 (10,461 to 11,842)	0.878 (0.878 to 0.878)	10,828 (10,709 to 10,947)	0.995 (0.986 to 1.005)	11,845 (11,664 to 12,026)	1.018 (1.013 to 1.024)	12,074 (11,968 to 12,180)	1.234 (1.195 to 1.274)	14,464 (14,179 to 14,748)	1.284 (1.25 to 1.319)	14,976 (14,612 to 15,341)	0.814 (0.792 to 0.836)	10,227 (10,091 to 10,363)	0.749 (0.744 to 0.754)	9,476 (9,219 to 9,732)	0.704 (0.69 to 0.718)	9,090 (8,968 to 9,211)
200632_s_at	NDRG1	N-myc downstream regulated gene 1	0.457 (0.444 to 0.469)	215.3 (210.8 to 219.8)	0.651 (0.595 to 0.712)	314.3 (282 to 346.7)	0.953 (0.886 to 1.024)	473.4 (433.9 to 512.8)	1.204 (1.169 to 1.24)	596.3 (573.3 to 619.2)	1.002 (0.976 to 1.028)	487.5 (479.3 to 495.6)	1.247 (1.167 to 1.331)	609.3 (563.4 to 655.1)	1.406 (1.361 to 1.453)	687 (671.6 to 702.5)	0.758 (0.747 to 0.77)	357.6 (350.2 to 364.9)	0.812 (0.783 to 0.842)	381.3 (368.7 to 393.9)	0.913 (0.881 to 0.946)	424.4 (404.2 to 444.6)	0.772 (0.685 to 0.871)	359.2 (317.3 to 401)	2.299 (2.233 to 2.368)	1,146 (1,097 to 1,194)	3.745 (3.631 to 3.863)	1,878 (1,782 to 1,973)	4.609 (4.563 to 4.655)	2,358 (2,320 to 2,397)
200633_at	UBB	ubiquitin B	0.9 (0.887 to 0.913)	14,011 (13,905 to 14,117)	0.937 (0.904 to 0.972)	14,879 (14,131 to 15,627)	0.926 (0.922 to 0.93)	15,137 (15,029 to 15,246)	0.848 (0.822 to 0.874)	13,853 (13,557 to 14,150)	0.944 (0.905 to 0.985)	15,177 (14,664 to 15,689)	0.983 (0.958 to 1.009)	15,833 (15,270 to 16,396)	1.005 (0.991 to 1.02)	16,217 (15,812 to 16,622)	1.004 (0.988 to 1.02)	15,625 (15,285 to 15,965)	1.079 (1.041 to 1.118)	16,734 (16,186 to 17,283)	1.019 (0.982 to 1.058)	15,632 (15,239 to 16,026)	1.111 (1.074 to 1.149)	16,949 (16,418 to 17,479)	1.036 (1.018 to 1.055)	17,033 (16,957 to 17,109)	1.066 (1.059 to 1.074)	17,637 (17,153 to 18,122)	1.111 (1.104 to 1.118)	18,772 (18,768 to 18,775)
200634_at	PFN1	profilin 1	1.044 (0.993 to 1.097)	6,890 (6,590 to 7,190)	1.048 (1.03 to 1.067)	7,042 (6,820 to 7,263)	1.012 (0.98 to 1.045)	7,016 (6,710 to 7,322)	0.805 (0.803 to 0.807)	5,570 (5,506 to 5,633)	1.06 (1.057 to 1.062)	7,213 (7,131 to 7,294)	1.043 (1.007 to 1.08)	7,118 (6,802 to 7,434)	1.079 (1.072 to 1.087)	7,375 (7,346 to 7,404)	0.9 (0.89 to 0.911)	5,937 (5,837 to 6,038)	0.961 (0.933 to 0.989)	6,311 (6,147 to 6,476)	0.914 (0.871 to 0.959)	5,939 (5,726 to 6,153)	0.849 (0.844 to 0.855)	5,486 (5,465 to 5,506)	0.919 (0.886 to 0.952)	6,405 (6,090 to 6,721)	1.114 (1.073 to 1.157)	7,817 (7,366 to 8,269)	1.131 (1.099 to 1.163)	8,094 (7,918 to 8,271)
200635_s_at		protein tyrosine phosphatase, receptor type, F	0.546 (0.537 to 0.555)	5.307 (5.184 to 5.429)	0.518 (0.503 to 0.533)	5.124 (5.046 to 5.203)	0.488 (0.483 to 0.493)	4.984 (4.979 to 4.989)	0.487 (0.484 to 0.49)	4.971 (4.894 to 5.047)	0.496 (0.489 to 0.502)	4.973 (4.861 to 5.085)	0.49 (0.471 to 0.51)	4.923 (4.774 to 5.073)	0.492 (0.485 to 0.499)	4.955 (4.941 to 4.969)	0.536 (0.533 to 0.538)	5.205 (5.199 to 5.211)	0.531 (0.519 to 0.543)	5.141 (5.011 to 5.271)	0.608 (0.543 to 0.68)	5.846 (5.259 to 6.434)	0.542 (0.531 to 0.554)	5.163 (5.067 to 5.258)	0.491 (0.478 to 0.504)	5.04 (4.971 to 5.109)	0.48 (0.462 to 0.5)	4.96 (4.862 to 5.057)	0.459 (0.449 to 0.468)	4.84 (4.771 to 4.909)
200636_s_at	PTPRF	protein tyrosine phosphatase, receptor type, F	0.586 (0.582 to 0.591)	5.699 (5.62 to 5.778)	0.56 (0.541 to 0.58)	5.544 (5.424 to 5.665)	0.525 (0.516 to 0.534)	5.36 (5.327 to 5.393)	0.52 (0.514 to 0.526)	5.307 (5.2 to 5.413)	0.613 (0.538 to 0.699)	6.214 (5.353 to 7.074)	0.534 (0.522 to 0.547)	5.37 (5.292 to 5.448)	0.531 (0.525 to 0.537)	5.346 (5.342 to 5.349)	0.574 (0.565 to 0.582)	5.577 (5.463 to 5.69)	0.564 (0.56 to 0.568)	5.461 (5.407 to 5.515)	0.581 (0.579 to 0.584)	5.565 (5.52 to 5.611)	0.574 (0.571 to 0.577)	5.464 (5.448 to 5.479)	0.527 (0.514 to 0.54)	5.411 (5.347 to 5.474)	0.519 (0.502 to 0.536)	5.354 (5.289 to 5.418)	0.502 (0.496 to 0.508)	5.299 (5.271 to 5.327)
200637_s_at		protein tyrosine phosphatase, receptor type, F	0.439 (0.438 to 0.44)	4.267 (4.245 to 4.288)	0.424 (0.413 to 0.434)	4.194 (4.149 to 4.239)	0.399 (0.393 to 0.405)	4.075 (4.062 to 4.088)	0.4 (0.399 to 0.401)	4.082 (4.036 to 4.129)	0.408 (0.405 to 0.411)	4.096 (4.032 to 4.159)	0.407 (0.397 to 0.418)	4.091 (4.025 to 4.156)	0.402 (0.4 to 0.404)	4.046 (4.021 to 4.071)	0.44 (0.437 to 0.442)	4.272 (4.269 to 4.275)	0.435 (0.428 to 0.442)	4.212 (4.129 to 4.294)	0.449 (0.445 to 0.454)	4.302 (4.29 to 4.313)	0.438 (0.433 to 0.443)	4.173 (4.135 to 4.211)	0.404 (0.394 to 0.415)	4.15 (4.101 to 4.2)	0.395 (0.384 to 0.406)	4.078 (4.046 to 4.11)	0.382 (0.38 to 0.385)	4.035 (4.034 to 4.036)
200638_s_at	YWHAZ	tyrosine 3-monooxygenase/tryptophan 5-monooxygenase activation protein, zeta polypeptide	0.868 (0.868 to 0.868)	12,272 (12,196 to 12,348)	1.004 (0.999 to 1.01)	14,459 (14,340 to 14,578)	1.006 (1.001 to 1.01)	14,939 (14,705 to 15,174)	1.196 (1.189 to 1.202)	17,748 (17,492 to 18,005)	0.937 (0.923 to 0.951)	13,673 (13,586 to 13,760)	1.009 (1.007 to 1.01)	14,747 (14,584 to 14,910)	1.046 (1.029 to 1.063)	15,323 (14,908 to 15,739)	0.914 (0.908 to 0.919)	12,917 (12,765 to 13,070)	0.982 (0.963 to 1.001)	13,829 (13,603 to 14,054)	0.95 (0.933 to 0.968)	13,238 (12,837 to 13,638)	1.014 (0.983 to 1.047)	14,055 (13,649 to 14,461)	0.983 (0.972 to 0.994)	14,675 (14,641 to 14,708)	1.061 (1.048 to 1.075)	15,935 (15,812 to 16,057)	1.037 (0.996 to 1.081)	15,929 (15,380 to 16,478)
200639_s_at	YWHAZ	tyrosine 3-monooxygenase/tryptophan 5-monooxygenase activation protein, zeta polypeptide	0.953 (0.93 to 0.976)	8,596 (8,448 to 8,745)	0.992 (0.96 to 1.025)	9,115 (8,939 to 9,291)	0.951 (0.937 to 0.965)	9,018 (8,989 to 9,048)	1.134 (1.098 to 1.172)	10,746 (10,495 to 10,998)	0.959 (0.946 to 0.973)	8,937 (8,732 to 9,142)	1.044 (0.952 to 1.146)	9,775 (8,962 to 10,587)	1.02 (1.018 to 1.022)	9,534 (9,415 to 9,652)	0.984 (0.977 to 0.992)	8,880 (8,762 to 8,997)	1.045 (1.04 to 1.05)	9,392 (9,378 to 9,405)	0.996 (0.982 to 1.009)	8,850 (8,622 to 9,078)	0.979 (0.94 to 1.021)	8,663 (8,327 to 8,999)	1.016 (1.014 to 1.019)	9,687 (9,538 to 9,836)	0.987 (0.903 to 1.078)	9,479 (8,830 to 10,127)	0.991 (0.974 to 1.008)	9,706 (9,600 to 9,812)
200640_at	YWHAZ	tyrosine 3-monooxygenase/tryptophan 5-monooxygenase activation protein, zeta polypeptide	0.795 (0.786 to 0.803)	5,078 (5,057 to 5,100)	0.908 (0.87 to 0.949)	5,921 (5,581 to 6,261)	0.972 (0.966 to 0.978)	6,526 (6,409 to 6,644)	1.192 (1.162 to 1.223)	7,998 (7,863 to 8,133)	0.913 (0.892 to 0.934)	6,023 (5,938 to 6,108)	1.013 (0.971 to 1.056)	6,698 (6,356 to 7,041)	1.06 (1.027 to 1.094)	7,022 (6,727 to 7,318)	0.93 (0.907 to 0.953)	5,943 (5,761 to 6,124)	1.008 (0.975 to 1.043)	6,421 (6,227 to 6,616)	1 (0.968 to 1.032)	6,292 (6,169 to 6,416)	1.057 (1.037 to 1.077)	6,618 (6,511 to 6,725)	1.007 (0.998 to 1.015)	6,794 (6,644 to 6,944)	1.024 (1.002 to 1.046)	6,949 (6,940 to 6,957)	1.037 (1.034 to 1.04)	7,194 (7,168 to 7,219)
200641_s_at	YWHAZ	tyrosine 3-monooxygenase/tryptophan 5-monooxygenase activation protein, zeta polypeptide	0.811 (0.808 to 0.813)	3,959 (3,920 to 3,998)	0.983 (0.983 to 0.983)	4,890 (4,823 to 4,956)	1.131 (1.115 to 1.148)	5,806 (5,655 to 5,958)	1.174 (1.105 to 1.248)	6,032 (5,611 to 6,453)	0.968 (0.952 to 0.984)	4,881 (4,757 to 5,004)	1.063 (0.962 to 1.174)	5,396 (4,811 to 5,982)	1.124 (1.092 to 1.157)	5,687 (5,583 to 5,790)	0.912 (0.874 to 0.95)	4,456 (4,244 to 4,667)	1.038 (1.036 to 1.04)	5,047 (5,039 to 5,055)	0.805 (0.793 to 0.817)	3,869 (3,858 to 3,879)	0.968 (0.943 to 0.994)	4,631 (4,521 to 4,741)	0.99 (0.974 to 1.006)	5,104 (5,088 to 5,120)	1.085 (1.035 to 1.136)	5,638 (5,263 to 6,013)	1.207 (1.204 to 1.209)	6,394 (6,341 to 6,447)
200642_at	SOD1	superoxide dismutase 1, soluble (amyotrophic lateral sclerosis 1 (adult))	1.052 (1.016 to 1.091)	13,347 (12,959 to 13,736)	0.941 (0.891 to 0.994)	12,180 (11,347 to 13,014)	0.855 (0.836 to 0.873)	11,381 (11,264 to 11,497)	0.714 (0.705 to 0.723)	9,504 (9,467 to 9,541)	1.054 (1.05 to 1.057)	13,786 (13,707 to 13,866)	1.016 (0.993 to 1.04)	13,328 (12,894 to 13,762)	1.092 (1.079 to 1.104)	14,338 (14,324 to 14,353)	1.051 (1.023 to 1.08)	13,328 (13,043 to 13,613)	0.98 (0.937 to 1.025)	12,385 (11,868 to 12,902)	0.861 (0.835 to 0.888)	10,752 (10,554 to 10,950)	0.853 (0.824 to 0.883)	10,596 (10,257 to 10,935)	1.017 (0.953 to 1.085)	13,634 (12,931 to 14,336)	0.996 (0.987 to 1.006)	13,419 (13,021 to 13,816)	1.058 (1.01 to 1.107)	14,565 (13,991 to 15,139)
200643_at	HDLBP	high density lipoprotein binding protein (vigilin)	0.908 (0.901 to 0.914)	523.7 (523.4 to 524.1)	0.824 (0.773 to 0.877)	485.4 (448.2 to 522.5)	0.911 (0.855 to 0.971)	554.1 (512.7 to 595.5)	1.046 (1.019 to 1.073)	633.5 (623 to 644)	0.921 (0.875 to 0.97)	549.6 (516.4 to 582.8)	0.998 (0.993 to 1.002)	595.2 (587 to 603.3)	0.952 (0.908 to 0.998)	570.3 (537.3 to 603.2)	0.88 (0.835 to 0.927)	508.3 (478.9 to 537.6)	0.989 (0.941 to 1.04)	569.2 (538.8 to 599.6)	1.511 (1.5 to 1.522)	858.8 (842.3 to 875.3)	1.285 (1.241 to 1.33)	726.8 (703.5 to 750)	1.171 (1.152 to 1.191)	714.1 (692.7 to 735.5)	1.135 (1.072 to 1.202)	696.2 (670.7 to 721.7)	1.067 (1.047 to 1.086)	668.2 (651.7 to 684.7)
200644_at	MARCKSL1	MARCKS-like protein	0.774 (0.711 to 0.842)	326.9 (301.5 to 352.4)	0.998 (0.964 to 1.034)	428.3 (419.2 to 437.4)	0.66 (0.65 to 0.67)	292 (284.2 to 299.7)	0.564 (0.537 to 0.592)	249.4 (239.4 to 259.5)	1.136 (1.111 to 1.162)	494.2 (478.7 to 509.7)	1 (0.988 to 1.012)	435.5 (426.3 to 444.7)	1.175 (1.131 to 1.221)	512.9 (498.7 to 527.2)	0.639 (0.626 to 0.653)	269.3 (265.2 to 273.4)	1.268 (1.238 to 1.299)	532.1 (521.1 to 543.2)	0.511 (0.455 to 0.573)	213 (191.1 to 234.9)	0.519 (0.49 to 0.549)	214.4 (202.8 to 226)	1.571 (1.519 to 1.626)	699.2 (684.6 to 713.7)	1.484 (1.436 to 1.533)	664.7 (629.7 to 699.7)	1.482 (1.468 to 1.495)	677.4 (666.9 to 687.9)
200645_at	GABARAP	GABA(A) receptor-associated protein	0.753 (0.72 to 0.786)	1,276 (1,229 to 1,323)	0.962 (0.943 to 0.981)	1,660 (1,650 to 1,669)	1 (0.994 to 1.006)	1,781 (1,749 to 1,812)	1.013 (1 to 1.027)	1,802 (1,762 to 1,843)	0.938 (0.932 to 0.945)	1,641 (1,638 to 1,644)	0.97 (0.967 to 0.973)	1,699 (1,677 to 1,720)	1.131 (1.083 to 1.18)	1,986 (1,922 to 2,051)	0.979 (0.921 to 1.039)	1,661 (1,552 to 1,771)	1.056 (1 to 1.115)	1,785 (1,694 to 1,876)	1.058 (0.991 to 1.129)	1,767 (1,674 to 1,861)	0.952 (0.926 to 0.977)	1,580 (1,542 to 1,618)	1.309 (1.298 to 1.319)	2,342 (2,293 to 2,392)	1.575 (1.51 to 1.643)	2,840 (2,664 to 3,016)	1.912 (1.844 to 1.982)	3,517 (3,413 to 3,622)
200646_s_at	NUCB1	nucleobindin 1	0.901 (0.779 to 1.042)	139 (119.8 to 158.1)	0.897 (0.848 to 0.948)	139.9 (130.2 to 149.5)	1.007 (0.897 to 1.131)	163 (142.4 to 183.6)	0.932 (0.884 to 0.983)	149.8 (140.5 to 159.1)	0.959 (0.944 to 0.974)	151.2 (147.5 to 155)	1.022 (0.967 to 1.08)	161.8 (151.4 to 172.3)	1.036 (0.999 to 1.074)	164.1 (159.8 to 168.3)	0.93 (0.906 to 0.954)	142.1 (137.6 to 146.5)	0.879 (0.77 to 1.003)	134.9 (117.6 to 152.1)	1.005 (1.001 to 1.008)	151.2 (148.8 to 153.6)	0.986 (0.932 to 1.043)	147.8 (139.8 to 155.7)	1.04 (1.019 to 1.06)	167.8 (166.7 to 168.9)	1.101 (1.076 to 1.127)	178.9 (171.1 to 186.7)	1.164 (1.018 to 1.331)	194.9 (167.7 to 222.1)
200647_x_at	EIF3S8	eukaryotic translation initiation factor 3, subunit 8, 110kDa	1.071 (1.071 to 1.071)	2,161 (2,146 to 2,176)	0.988 (0.963 to 1.014)	2,032 (1,951 to 2,113)	1.354 (1.295 to 1.417)	2,874 (2,712 to 3,036)	1.474 (1.468 to 1.481)	3,122 (3,080 to 3,164)	0.899 (0.87 to 0.928)	1,873 (1,795 to 1,950)	0.93 (0.877 to 0.986)	1,943 (1,812 to 2,075)	0.883 (0.881 to 0.886)	1,846 (1,821 to 1,871)	1.327 (1.272 to 1.384)	2,679 (2,551 to 2,807)	1.044 (0.981 to 1.111)	2,101 (1,977 to 2,226)	1.793 (1.735 to 1.853)	3,563 (3,489 to 3,637)	1.838 (1.798 to 1.879)	3,632 (3,562 to 3,703)	0.898 (0.888 to 0.908)	1,914 (1,867 to 1,961)	0.804 (0.781 to 0.827)	1,724 (1,639 to 1,809)	0.735 (0.734 to 0.735)	1,609 (1,597 to 1,620)
200648_s_at	GLUL	glutamate-ammonia ligase (glutamine synthase)	1.131 (1.104 to 1.158)	1,178 (1,158 to 1,198)	1.001 (1 to 1.002)	1,062 (1,048 to 1,075)	1.37 (1.33 to 1.412)	1,500 (1,438 to 1,562)	1.293 (1.23 to 1.36)	1,416 (1,332 to 1,500)	0.932 (0.892 to 0.973)	1,003 (950.3 to 1,056)	0.969 (0.917 to 1.024)	1,045 (977.6 to 1,113)	0.86 (0.816 to 0.907)	928.9 (890 to 967.8)	1.035 (1 to 1.071)	1,078 (1,035 to 1,121)	0.806 (0.747 to 0.871)	839 (771.9 to 906.1)	1.19 (1.106 to 1.279)	1,224 (1,121 to 1,328)	1.307 (1.304 to 1.31)	1,333 (1,327 to 1,340)	0.86 (0.854 to 0.865)	945.4 (926.6 to 964.3)	0.793 (0.777 to 0.81)	878.2 (842 to 914.5)	0.505 (0.486 to 0.526)	571.5 (545.2 to 597.8)
200649_at	NUCB1	nucleobindin 1	0.771 (0.751 to 0.791)	253.3 (248.3 to 258.3)	0.817 (0.806 to 0.829)	273.5 (265.9 to 281.2)	0.926 (0.885 to 0.969)	320.2 (301.9 to 338.5)	0.905 (0.892 to 0.917)	312 (310.5 to 313.6)	0.949 (0.892 to 1.009)	322.5 (299.7 to 345.3)	1.048 (1.038 to 1.057)	355.9 (355.5 to 356.2)	0.937 (0.929 to 0.945)	319 (312.8 to 325.2)	0.966 (0.941 to 0.991)	317.5 (307.5 to 327.4)	1.084 (0.99 to 1.188)	356.3 (324.9 to 387.7)	1.218 (1.11 to 1.336)	396.2 (354.8 to 437.6)	1.069 (1.025 to 1.115)	344.5 (331 to 358)	1.082 (1.048 to 1.117)	375.7 (358.8 to 392.7)	1.261 (1.221 to 1.301)	440.6 (417.7 to 463.4)	1.289 (1.243 to 1.337)	460.3 (440.6 to 479.9)
200650_s_at	LDHA	lactate dehydrogenase A	1.161 (1.104 to 1.22)	26,178 (25,040 to 27,317)	1.028 (1.023 to 1.032)	23,578 (23,354 to 23,802)	0.848 (0.842 to 0.854)	20,084 (19,711 to 20,457)	0.785 (0.78 to 0.79)	18,570 (18,517 to 18,624)	1.03 (1.028 to 1.033)	23,962 (23,805 to 24,120)	1.076 (1.072 to 1.079)	25,057 (24,729 to 25,385)	1.027 (1.021 to 1.033)	23,971 (23,857 to 24,084)	1.034 (1.027 to 1.04)	23,281 (23,258 to 23,304)	1.059 (1.042 to 1.077)	23,772 (23,302 to 24,242)	0.852 (0.829 to 0.876)	18,908 (18,612 to 19,204)	0.82 (0.801 to 0.84)	18,110 (17,733 to 18,486)	0.962 (0.946 to 0.979)	22,897 (22,807 to 22,987)	0.958 (0.942 to 0.975)	22,927 (22,863 to 22,990)	0.894 (0.894 to 0.895)	21,872 (21,747 to 21,997)
200651_at	GNB2L1	guanine nucleotide binding protein (G protein), beta polypeptide 2-like 1	0.953 (0.939 to 0.967)	21,231 (21,053 to 21,409)	1.012 (0.993 to 1.032)	22,983 (22,226 to 23,741)	1.175 (1.144 to 1.207)	27,530 (26,481 to 28,580)	1.255 (1.247 to 1.262)	29,345 (29,264 to 29,427)	0.927 (0.886 to 0.97)	21,349 (20,191 to 22,507)	0.955 (0.906 to 1.007)	22,043 (20,665 to 23,421)	0.943 (0.94 to 0.947)	21,779 (21,473 to 22,085)	1.084 (1.072 to 1.097)	24,155 (23,738 to 24,572)	1.125 (1.096 to 1.155)	24,980 (24,402 to 25,558)	1.467 (1.419 to 1.517)	32,208 (31,527 to 32,889)	1.545 (1.506 to 1.585)	33,730 (32,957 to 34,503)	0.954 (0.941 to 0.967)	22,458 (21,861 to 23,056)	0.917 (0.913 to 0.922)	21,721 (21,170 to 22,271)	0.852 (0.845 to 0.86)	20,608 (20,561 to 20,655)
200652_at	SSR2	signal sequence receptor, beta (translocon-associated protein beta)	1.02 (1.008 to 1.032)	2,606 (2,594 to 2,619)	1.003 (0.992 to 1.015)	2,612 (2,545 to 2,678)	1 (0.987 to 1.013)	2,684 (2,679 to 2,689)	1.035 (1.026 to 1.044)	2,776 (2,727 to 2,826)	0.84 (0.827 to 0.853)	2,216 (2,162 to 2,270)	0.765 (0.728 to 0.803)	2,024 (1,906 to 2,143)	0.78 (0.768 to 0.791)	2,064 (2,055 to 2,074)	1.151 (1.118 to 1.185)	2,943 (2,841 to 3,046)	1.172 (1.126 to 1.219)	2,984 (2,876 to 3,092)	1.12 (1.112 to 1.128)	2,818 (2,803 to 2,833)	1.17 (1.169 to 1.172)	2,929 (2,926 to 2,933)	0.874 (0.867 to 0.882)	2,361 (2,308 to 2,413)	0.816 (0.792 to 0.841)	2,218 (2,106 to 2,330)	0.721 (0.7 to 0.743)	2,000 (1,954 to 2,047)
200653_s_at	CALM1	calmodulin 1 (phosphorylase kinase, delta)	1.139 (1.127 to 1.152)	8,009 (7,868 to 8,150)	1.024 (0.977 to 1.074)	7,336 (7,089 to 7,582)	0.854 (0.823 to 0.886)	6,309 (6,151 to 6,467)	0.775 (0.747 to 0.803)	5,717 (5,560 to 5,875)	1.176 (1.166 to 1.186)	8,532 (8,382 to 8,681)	1.083 (1.017 to 1.154)	7,881 (7,458 to 8,304)	1.053 (1.04 to 1.065)	7,667 (7,493 to 7,841)	0.976 (0.929 to 1.026)	6,872 (6,495 to 7,248)	0.959 (0.95 to 0.969)	6,718 (6,631 to 6,805)	0.55 (0.544 to 0.556)	3,807 (3,718 to 3,896)	0.516 (0.513 to 0.52)	3,555 (3,542 to 3,568)	1.057 (1.048 to 1.066)	7,846 (7,673 to 8,019)	1.009 (1.004 to 1.015)	7,537 (7,423 to 7,651)	0.959 (0.923 to 0.996)	7,317 (7,087 to 7,546)
200654_at	P4HB	procollagen-proline, 2-oxoglutarate 4-dioxygenase (proline 4-hydroxylase), beta polypeptide (protein disulfide isomerase; thyroid hormone binding protein p55)	0.994 (0.99 to 0.999)	3,283 (3,246 to 3,320)	0.888 (0.882 to 0.895)	2,987 (2,924 to 3,050)	0.829 (0.798 to 0.861)	2,880 (2,738 to 3,022)	0.881 (0.871 to 0.892)	3,055 (2,992 to 3,118)	0.946 (0.911 to 0.983)	3,227 (3,133 to 3,321)	0.968 (0.942 to 0.994)	3,306 (3,186 to 3,425)	0.992 (0.989 to 0.994)	3,393 (3,350 to 3,437)	1.021 (1.001 to 1.041)	3,371 (3,286 to 3,456)	1.053 (1.041 to 1.066)	3,464 (3,434 to 3,495)	1.069 (1.063 to 1.076)	3,477 (3,456 to 3,498)	1.074 (1.061 to 1.087)	3,475 (3,423 to 3,526)	1.182 (1.147 to 1.218)	4,127 (3,948 to 4,306)	1.275 (1.261 to 1.289)	4,473 (4,332 to 4,614)	1.24 (1.216 to 1.264)	4,445 (4,330 to 4,561)
200655_s_at	CALM1	calmodulin 1 (phosphorylase kinase, delta)	1.06 (1.041 to 1.08)	13,725 (13,381 to 14,070)	1.003 (0.974 to 1.033)	13,233 (12,660 to 13,806)	0.886 (0.871 to 0.902)	12,048 (11,977 to 12,118)	0.893 (0.883 to 0.903)	12,134 (12,107 to 12,162)	1.007 (0.994 to 1.02)	13,459 (13,163 to 13,754)	1.004 (1.001 to 1.006)	13,430 (13,272 to 13,587)	1.024 (1.008 to 1.041)	13,742 (13,371 to 14,113)	1.013 (1.002 to 1.023)	13,106 (12,893 to 13,320)	0.977 (0.945 to 1.011)	12,608 (12,146 to 13,070)	0.713 (0.713 to 0.713)	9,087 (8,973 to 9,200)	0.669 (0.669 to 0.669)	8,481 (8,464 to 8,499)	1.019 (1.018 to 1.02)	13,926 (13,756 to 14,097)	1.017 (0.999 to 1.036)	13,982 (13,959 to 14,006)	0.962 (0.934 to 0.991)	13,517 (13,208 to 13,827)
200656_s_at	P4HB	procollagen-proline, 2-oxoglutarate 4-dioxygenase (proline 4-hydroxylase), beta polypeptide (protein disulfide isomerase; thyroid hormone binding protein p55)	1.106 (1.074 to 1.139)	2,400 (2,314 to 2,487)	0.85 (0.849 to 0.851)	1,877 (1,855 to 1,900)	0.776 (0.751 to 0.803)	1,771 (1,691 to 1,850)	0.791 (0.765 to 0.818)	1,802 (1,758 to 1,846)	1.015 (0.996 to 1.034)	2,272 (2,209 to 2,335)	1.025 (1.01 to 1.041)	2,299 (2,287 to 2,312)	1.055 (1.012 to 1.101)	2,372 (2,297 to 2,448)	0.977 (0.942 to 1.014)	2,120 (2,053 to 2,186)	0.969 (0.968 to 0.97)	2,093 (2,088 to 2,098)	0.94 (0.879 to 1.004)	2,013 (1,856 to 2,171)	0.891 (0.854 to 0.931)	1,896 (1,809 to 1,983)	1.159 (1.144 to 1.174)	2,655 (2,587 to 2,724)	1.139 (1.084 to 1.198)	2,626 (2,548 to 2,704)	0.999 (0.975 to 1.023)	2,352 (2,280 to 2,424)
200657_at	SLC25A5	solute carrier family 25 (mitochondrial carrier; adenine nucleotide translocator), member 5	1.107 (1.068 to 1.146)	13,567 (13,179 to 13,955)	1.028 (1.015 to 1.041)	12,837 (12,497 to 13,176)	0.977 (0.97 to 0.985)	12,584 (12,533 to 12,636)	0.816 (0.793 to 0.838)	10,498 (10,113 to 10,882)	1.064 (1.057 to 1.071)	13,457 (13,252 to 13,662)	1.077 (1.031 to 1.125)	13,664 (12,943 to 14,385)	1.065 (1.045 to 1.085)	13,519 (13,412 to 13,626)	1.116 (1.114 to 1.118)	13,670 (13,617 to 13,724)	1.082 (1.054 to 1.111)	13,213 (12,906 to 13,520)	0.811 (0.763 to 0.863)	9,801 (9,316 to 10,285)	0.924 (0.869 to 0.982)	11,106 (10,460 to 11,752)	0.935 (0.906 to 0.965)	12,099 (11,880 to 12,317)	0.901 (0.872 to 0.931)	11,742 (11,122 to 12,361)	0.858 (0.85 to 0.865)	11,406 (11,238 to 11,574)
200658_s_at	PHB	prohibitin	1.458 (1.455 to 1.461)	3,661 (3,629 to 3,692)	1.19 (1.134 to 1.248)	3,047 (2,859 to 3,236)	0.825 (0.811 to 0.84)	2,177 (2,163 to 2,190)	0.635 (0.627 to 0.643)	1,673 (1,667 to 1,678)	1.29 (1.279 to 1.3)	3,343 (3,286 to 3,400)	1.152 (1.099 to 1.208)	2,996 (2,826 to 3,166)	1.16 (1.111 to 1.211)	3,018 (2,921 to 3,116)	1.007 (1.006 to 1.008)	2,528 (2,515 to 2,540)	0.969 (0.946 to 0.992)	2,423 (2,373 to 2,472)	0.992 (0.991 to 0.994)	2,454 (2,427 to 2,481)	1.075 (1.061 to 1.088)	2,643 (2,616 to 2,670)	0.772 (0.75 to 0.795)	2,048 (2,016 to 2,080)	0.794 (0.772 to 0.816)	2,119 (2,019 to 2,219)	0.748 (0.728 to 0.769)	2,040 (1,997 to 2,082)
200659_s_at	PHB	prohibitin	1.361 (1.35 to 1.371)	542 (534.2 to 549.7)	1.176 (1.151 to 1.201)	476.8 (473.1 to 480.4)	0.89 (0.86 to 0.92)	372.2 (363.9 to 380.5)	0.784 (0.748 to 0.821)	327.8 (315.6 to 340.1)	1.134 (1.033 to 1.246)	468.7 (420.8 to 516.7)	1.011 (0.98 to 1.043)	416.7 (399.8 to 433.6)	1.021 (0.976 to 1.068)	421.4 (407 to 435.8)	0.81 (0.767 to 0.856)	322.9 (307.1 to 338.7)	1.054 (1.02 to 1.09)	418.3 (405.7 to 430.9)	1.428 (1.277 to 1.597)	562.8 (507 to 618.7)	1.518 (1.475 to 1.563)	592.5 (577.1 to 608)	0.721 (0.714 to 0.729)	303.5 (296.1 to 310.9)	0.744 (0.735 to 0.752)	314.6 (304.6 to 324.7)	0.659 (0.641 to 0.677)	284.9 (279 to 290.8)
200660_at	S100A11	S100 calcium binding protein A11 (calgizzarin)	0.723 (0.716 to 0.731)	2,344 (2,304 to 2,384)	0.852 (0.823 to 0.883)	2,815 (2,678 to 2,953)	1.054 (1.018 to 1.09)	3,590 (3,427 to 3,753)	1.032 (1.015 to 1.049)	3,509 (3,481 to 3,537)	0.944 (0.891 to 1.001)	3,165 (2,953 to 3,377)	0.995 (0.95 to 1.042)	3,338 (3,152 to 3,524)	1.002 (0.999 to 1.006)	3,365 (3,319 to 3,412)	0.944 (0.933 to 0.955)	3,058 (3,005 to 3,111)	0.96 (0.955 to 0.966)	3,099 (3,092 to 3,105)	1.018 (0.978 to 1.06)	3,250 (3,159 to 3,341)	0.658 (0.655 to 0.662)	2,090 (2,074 to 2,105)	1.12 (1.103 to 1.137)	3,833 (3,723 to 3,943)	1.51 (1.487 to 1.533)	5,198 (5,014 to 5,382)	1.543 (1.498 to 1.59)	5,428 (5,303 to 5,553)
200661_at	PPGB	protective protein for beta-galactosidase (galactosialidosis)	1.044 (1.005 to 1.085)	565.4 (539.8 to 590.9)	0.945 (0.944 to 0.947)	520.8 (512.9 to 528.6)	0.699 (0.695 to 0.703)	397.1 (394.9 to 399.3)	0.502 (0.501 to 0.502)	284.8 (282.1 to 287.6)	1.016 (1.001 to 1.031)	567.3 (553.6 to 581)	1.034 (0.999 to 1.07)	578.7 (553.4 to 604)	1.078 (1.044 to 1.113)	604.5 (579 to 630)	0.91 (0.889 to 0.931)	492.3 (478.1 to 506.5)	1.017 (0.984 to 1.051)	547.9 (531.7 to 564.2)	0.846 (0.805 to 0.89)	451.5 (423.4 to 479.6)	0.898 (0.892 to 0.904)	475.7 (474 to 477.5)	1.08 (1.029 to 1.133)	617.9 (579.9 to 655.8)	1.146 (1.117 to 1.176)	658.4 (654.6 to 662.2)	1.176 (1.118 to 1.236)	691.1 (652.2 to 730)
200662_s_at	TOMM20	translocase of outer mitochondrial membrane 20 homolog (yeast)	1.102 (1.082 to 1.123)	7,398 (7,213 to 7,583)	1.012 (0.984 to 1.041)	6,915 (6,818 to 7,013)	1.095 (1.07 to 1.12)	7,721 (7,457 to 7,985)	0.994 (0.989 to 0.999)	6,998 (6,970 to 7,027)	1.065 (1.06 to 1.071)	7,378 (7,275 to 7,481)	1.053 (1.046 to 1.06)	7,304 (7,188 to 7,420)	0.997 (0.992 to 1.001)	6,929 (6,824 to 7,033)	0.958 (0.954 to 0.961)	6,423 (6,410 to 6,435)	0.95 (0.947 to 0.954)	6,350 (6,348 to 6,353)	1.265 (1.19 to 1.344)	8,365 (7,959 to 8,770)	1.237 (1.224 to 1.251)	8,131 (8,064 to 8,198)	0.872 (0.854 to 0.891)	6,184 (5,970 to 6,398)	0.85 (0.839 to 0.861)	6,055 (6,012 to 6,099)	0.799 (0.784 to 0.815)	5,819 (5,741 to 5,897)
200663_at	CD63	CD63 antigen (melanoma 1 antigen)	0.893 (0.879 to 0.907)	1,322 (1,310 to 1,334)	0.99 (0.964 to 1.017)	1,495 (1,434 to 1,555)	0.8 (0.776 to 0.825)	1,244 (1,220 to 1,269)	0.744 (0.742 to 0.745)	1,156 (1,143 to 1,168)	1.046 (0.983 to 1.113)	1,603 (1,489 to 1,717)	1.105 (1.068 to 1.144)	1,694 (1,620 to 1,768)	1.154 (1.125 to 1.184)	1,771 (1,744 to 1,797)	0.822 (0.81 to 0.833)	1,216 (1,193 to 1,240)	1.053 (1.04 to 1.067)	1,554 (1,529 to 1,578)	0.763 (0.747 to 0.78)	1,113 (1,103 to 1,124)	0.652 (0.645 to 0.658)	945.4 (933.5 to 957.2)	1.179 (1.167 to 1.191)	1,843 (1,838 to 1,849)	1.447 (1.436 to 1.457)	2,276 (2,214 to 2,338)	1.689 (1.618 to 1.763)	2,717 (2,584 to 2,851)
200664_s_at	DNAJB1	DnaJ (Hsp40) homolog, subfamily B, member 1	1.169 (1.105 to 1.237)	242.8 (230.7 to 254.9)	1.111 (1.046 to 1.181)	235.4 (217.9 to 252.9)	0.78 (0.752 to 0.809)	170.1 (162 to 178.2)	0.635 (0.625 to 0.646)	138.3 (137.3 to 139.4)	1.189 (1.103 to 1.282)	255.5 (234.1 to 277)	1.107 (1.007 to 1.217)	238.8 (214 to 263.6)	1.204 (1.053 to 1.378)	260.9 (228.7 to 293)	0.697 (0.664 to 0.732)	144.7 (138.5 to 150.9)	1.215 (1.172 to 1.259)	251.1 (242.9 to 259.3)	1.002 (0.978 to 1.026)	204.7 (202.2 to 207.1)	0.824 (0.811 to 0.837)	167.5 (165.3 to 169.6)	0.892 (0.816 to 0.975)	196 (181.2 to 210.8)	0.944 (0.897 to 0.993)	208.5 (193.8 to 223.2)	0.984 (0.95 to 1.02)	221.8 (212.4 to 231.2)
200665_s_at	SPARC	secreted protein, acidic, cysteine-rich (osteonectin)	0.823 (0.823 to 0.823)	181.2 (180 to 182.3)	0.969 (0.948 to 0.991)	217.4 (215.6 to 219.2)	0.753 (0.753 to 0.753)	174.2 (172.2 to 176.1)	0.376 (0.361 to 0.392)	87.06 (84.3 to 89.81)	1.1 (1.01 to 1.198)	251.1 (227.5 to 274.6)	1.387 (1.323 to 1.454)	316 (304.1 to 327.8)	1.336 (1.3 to 1.372)	304.8 (299.9 to 309.8)	0.881 (0.865 to 0.897)	193.9 (191.5 to 196.4)	1.043 (1.009 to 1.077)	228.8 (220.6 to 237)	0.436 (0.419 to 0.454)	94.62 (92.01 to 97.22)	0.438 (0.423 to 0.453)	94.44 (91.41 to 97.46)	1.998 (1.986 to 2.01)	464.8 (455.8 to 473.8)	2.559 (2.551 to 2.566)	598.6 (588.3 to 608.9)	2.604 (2.54 to 2.67)	622.7 (603.3 to 642.2)
200666_s_at	DNAJB1	DnaJ (Hsp40) homolog, subfamily B, member 1	1.089 (1.04 to 1.139)	723.7 (695.7 to 751.8)	1.014 (0.99 to 1.039)	686.5 (660.6 to 712.3)	0.726 (0.692 to 0.763)	507.2 (488.1 to 526.2)	0.601 (0.589 to 0.615)	419.6 (406.8 to 432.4)	1.068 (1.043 to 1.095)	733 (708.8 to 757.2)	0.985 (0.901 to 1.078)	680 (612.9 to 747.1)	0.961 (0.874 to 1.056)	663.8 (608.1 to 719.5)	0.749 (0.702 to 0.798)	498.4 (463.8 to 533)	1.105 (1.072 to 1.139)	731.3 (711.7 to 750.9)	1.044 (0.986 to 1.106)	683.8 (652.8 to 714.9)	0.986 (0.977 to 0.995)	641.8 (637.8 to 645.7)	0.918 (0.905 to 0.931)	644.3 (626.6 to 662)	1.023 (1.005 to 1.041)	722.2 (695 to 749.3)	1.042 (1.038 to 1.046)	751.1 (749.1 to 753.2)
200667_at		ubiquitin-conjugating enzyme E2D 3 (UBC4/5 homolog, yeast)	0.97 (0.948 to 0.993)	3,650 (3,541 to 3,759)	0.961 (0.959 to 0.962)	3,681 (3,636 to 3,726)	0.973 (0.953 to 0.995)	3,847 (3,808 to 3,886)	1.026 (0.994 to 1.059)	4,052 (3,961 to 4,143)	0.994 (0.983 to 1.005)	3,860 (3,852 to 3,868)	1.004 (0.991 to 1.017)	3,905 (3,893 to 3,918)	1.07 (1.05 to 1.089)	4,168 (4,136 to 4,200)	1.009 (0.981 to 1.037)	3,796 (3,667 to 3,924)	0.937 (0.935 to 0.938)	3,510 (3,493 to 3,527)	1.069 (1.066 to 1.071)	3,958 (3,919 to 3,997)	1.148 (1.139 to 1.156)	4,229 (4,186 to 4,272)	0.951 (0.943 to 0.958)	3,776 (3,757 to 3,795)	1.017 (1.009 to 1.026)	4,065 (3,949 to 4,181)	1.068 (1.048 to 1.089)	4,361 (4,305 to 4,418)
200668_s_at	UBE2D3	ubiquitin-conjugating enzyme E2D 3 (UBC4/5 homolog, yeast)	0.976 (0.938 to 1.016)	12,016 (11,614 to 12,417)	1.015 (1.006 to 1.023)	12,717 (12,646 to 12,789)	1 (0.989 to 1.011)	12,926 (12,924 to 12,929)	1.047 (1.038 to 1.057)	13,530 (13,525 to 13,535)	1.013 (1.002 to 1.025)	12,868 (12,836 to 12,900)	0.98 (0.962 to 0.998)	12,472 (12,362 to 12,583)	1.013 (0.989 to 1.039)	12,924 (12,741 to 13,107)	0.972 (0.955 to 0.988)	11,956 (11,819 to 12,093)	1.044 (1.041 to 1.047)	12,800 (12,719 to 12,880)	0.995 (0.97 to 1.02)	12,061 (11,904 to 12,218)	1.067 (1.025 to 1.112)	12,875 (12,385 to 13,364)	0.937 (0.915 to 0.959)	12,176 (12,055 to 12,297)	0.959 (0.953 to 0.964)	12,534 (12,352 to 12,716)	0.967 (0.949 to 0.985)	12,914 (12,758 to 13,070)
200669_s_at	UBE2D3	ubiquitin-conjugating enzyme E2D 3 (UBC4/5 homolog, yeast)	1.015 (0.949 to 1.087)	6,585 (6,182 to 6,988)	1.026 (1.014 to 1.038)	6,761 (6,745 to 6,776)	1.009 (0.996 to 1.023)	6,864 (6,693 to 7,036)	1.05 (1.043 to 1.056)	7,131 (7,021 to 7,242)	1.06 (1.031 to 1.091)	7,084 (6,947 to 7,222)	1.029 (1.023 to 1.035)	6,887 (6,860 to 6,913)	1.03 (1.013 to 1.048)	6,909 (6,863 to 6,955)	0.958 (0.949 to 0.968)	6,201 (6,104 to 6,299)	1.005 (1.004 to 1.005)	6,477 (6,457 to 6,496)	0.889 (0.866 to 0.913)	5,672 (5,452 to 5,893)	0.938 (0.901 to 0.978)	5,955 (5,726 to 6,183)	0.904 (0.873 to 0.935)	6,178 (6,048 to 6,308)	0.895 (0.877 to 0.913)	6,156 (5,912 to 6,401)	0.922 (0.921 to 0.924)	6,480 (6,425 to 6,534)
200670_at	XBP1	X-box binding protein 1	0.982 (0.952 to 1.013)	7,258 (7,079 to 7,437)	1.19 (1.172 to 1.208)	8,954 (8,943 to 8,964)	1.309 (1.308 to 1.31)	10,160 (10,035 to 10,286)	1.379 (1.375 to 1.383)	10,697 (10,572 to 10,821)	0.912 (0.904 to 0.92)	6,956 (6,833 to 7,079)	0.947 (0.91 to 0.985)	7,237 (7,019 to 7,456)	0.854 (0.811 to 0.899)	6,549 (6,141 to 6,957)	1 (1 to 1)	7,387 (7,348 to 7,426)	1.307 (1.271 to 1.344)	9,622 (9,385 to 9,860)	1.543 (1.464 to 1.626)	11,251 (10,525 to 11,977)	1.433 (1.336 to 1.538)	10,399 (9,698 to 11,100)	0.937 (0.923 to 0.952)	7,315 (7,296 to 7,333)	0.898 (0.854 to 0.943)	7,046 (6,838 to 7,255)	0.809 (0.798 to 0.821)	6,490 (6,443 to 6,537)
200671_s_at		spectrin, beta, non-erythrocytic 1	0.976 (0.917 to 1.04)	16.64 (15.69 to 17.58)	1.064 (0.999 to 1.133)	18.45 (17.55 to 19.35)	1.254 (0.997 to 1.578)	23.07 (17.61 to 28.53)	1.153 (1.107 to 1.201)	20.62 (19.6 to 21.64)	1.014 (1.007 to 1.02)	17.8 (17.52 to 18.08)	1.086 (1.004 to 1.175)	19.18 (17.49 to 20.87)	0.931 (0.893 to 0.971)	16.44 (15.58 to 17.3)	0.978 (0.918 to 1.041)	16.66 (15.71 to 17.61)	1.019 (1 to 1.038)	17.26 (16.89 to 17.64)	1.069 (1.062 to 1.075)	17.91 (17.58 to 18.24)	0.863 (0.862 to 0.864)	14.39 (14.33 to 14.44)	0.937 (0.92 to 0.955)	16.85 (16.31 to 17.38)	0.962 (0.926 to 1)	17.39 (17.07 to 17.71)	0.961 (0.943 to 0.979)	17.74 (17.3 to 18.18)
200672_x_at	SPTBN1	spectrin, beta, non-erythrocytic 1	0.725 (0.705 to 0.746)	321.6 (310.4 to 332.7)	0.878 (0.854 to 0.903)	396.2 (390.7 to 401.7)	1.181 (1.085 to 1.286)	552.2 (499.1 to 605.3)	1.219 (1.211 to 1.228)	567 (557.9 to 576)	0.917 (0.843 to 0.999)	420.7 (388.9 to 452.5)	1.043 (1.001 to 1.086)	478.3 (454.3 to 502.3)	1.055 (0.995 to 1.119)	485.5 (452.1 to 518.8)	0.928 (0.925 to 0.93)	410.8 (409.5 to 412.2)	1.021 (0.946 to 1.101)	451.8 (416 to 487.5)	1.118 (1.063 to 1.174)	487.9 (469.6 to 506.1)	1.121 (1.103 to 1.14)	486.6 (477.2 to 496)	1.045 (1.021 to 1.071)	489.4 (471.3 to 507.5)	0.856 (0.835 to 0.876)	402.9 (385.2 to 420.6)	0.914 (0.869 to 0.962)	440.4 (415.1 to 465.7)
200673_at	LAPTM4A	lysosomal-associated protein transmembrane 4 alpha	0.956 (0.948 to 0.964)	4,855 (4,782 to 4,928)	0.983 (0.982 to 0.985)	5,085 (5,008 to 5,162)	0.919 (0.883 to 0.957)	4,905 (4,762 to 5,048)	0.932 (0.929 to 0.936)	4,969 (4,943 to 4,996)	0.992 (0.921 to 1.068)	5,216 (4,786 to 5,646)	1.036 (1.033 to 1.039)	5,440 (5,405 to 5,475)	1.075 (1.006 to 1.148)	5,663 (5,348 to 5,978)	1.009 (0.994 to 1.024)	5,122 (5,018 to 5,227)	1.041 (1.031 to 1.051)	5,264 (5,233 to 5,296)	0.932 (0.928 to 0.936)	4,660 (4,584 to 4,736)	0.871 (0.83 to 0.913)	4,337 (4,120 to 4,554)	1.254 (1.251 to 1.256)	6,723 (6,621 to 6,824)	1.529 (1.486 to 1.572)	8,245 (8,179 to 8,310)	1.589 (1.565 to 1.613)	8,757 (8,568 to 8,945)
200674_s_at	RPL32	ribosomal protein L32	0.936 (0.897 to 0.977)	23,561 (22,708 to 24,414)	0.95 (0.911 to 0.991)	24,385 (23,036 to 25,734)	1.021 (1.016 to 1.026)	26,995 (26,815 to 27,175)	0.988 (0.96 to 1.017)	26,103 (25,578 to 26,628)	0.96 (0.938 to 0.982)	24,938 (24,585 to 25,291)	0.939 (0.905 to 0.975)	24,466 (23,318 to 25,614)	1.014 (1.006 to 1.022)	26,445 (26,377 to 26,512)	1.05 (1.042 to 1.057)	26,409 (26,377 to 26,442)	1.043 (0.994 to 1.095)	26,175 (24,989 to 27,361)	1.154 (1.102 to 1.208)	28,610 (27,639 to 29,581)	1.103 (1.095 to 1.111)	27,185 (27,058 to 27,313)	0.963 (0.915 to 1.014)	25,612 (24,639 to 26,585)	0.946 (0.919 to 0.974)	25,311 (24,073 to 26,550)	0.983 (0.957 to 1.009)	26,855 (26,317 to 27,393)
200675_at	CD81	CD81 antigen (target of antiproliferative antibody 1)	0.902 (0.891 to 0.912)	1,444 (1,417 to 1,470)	0.878 (0.877 to 0.879)	1,431 (1,413 to 1,450)	0.773 (0.73 to 0.818)	1,302 (1,214 to 1,391)	0.606 (0.596 to 0.617)	1,019 (1,011 to 1,027)	0.985 (0.972 to 0.998)	1,628 (1,591 to 1,664)	1.02 (0.971 to 1.072)	1,691 (1,591 to 1,791)	0.979 (0.957 to 1.002)	1,624 (1,604 to 1,644)	0.917 (0.886 to 0.948)	1,468 (1,426 to 1,509)	1.071 (1.022 to 1.123)	1,710 (1,635 to 1,785)	1.082 (1.052 to 1.112)	1,705 (1,678 to 1,732)	1.262 (1.205 to 1.322)	1,981 (1,895 to 2,068)	1.102 (1.097 to 1.107)	1,863 (1,847 to 1,879)	1.339 (1.326 to 1.352)	2,277 (2,253 to 2,301)	1.37 (1.352 to 1.388)	2,381 (2,334 to 2,427)
200676_s_at	UBE2L3	ubiquitin-conjugating enzyme E2L 3	1.076 (1.066 to 1.086)	169.1 (168.7 to 169.6)	0.813 (0.776 to 0.852)	130.3 (126 to 134.5)	0.714 (0.7 to 0.729)	118 (114.3 to 121.8)	0.798 (0.772 to 0.824)	131.7 (126.2 to 137.2)	0.827 (0.822 to 0.832)	134.2 (133.8 to 134.5)	0.783 (0.727 to 0.844)	127.8 (117 to 138.5)	0.857 (0.828 to 0.886)	139.6 (136.3 to 142.8)	1.118 (1.113 to 1.123)	175.8 (174 to 177.6)	0.884 (0.789 to 0.99)	139.2 (123.9 to 154.5)	1.34 (1.335 to 1.345)	207.5 (205.7 to 209.2)	1.448 (1.37 to 1.529)	223.2 (211.6 to 234.8)	1.131 (1.068 to 1.198)	188.3 (174.9 to 201.6)	1.143 (1.112 to 1.174)	191 (182 to 200)	1.043 (1.01 to 1.077)	178 (173.4 to 182.6)
200677_at	PTTG1IP	pituitary tumor-transforming 1 interacting protein	0.805 (0.793 to 0.818)	2,527 (2,504 to 2,549)	0.741 (0.733 to 0.749)	2,368 (2,310 to 2,427)	0.914 (0.909 to 0.92)	3,014 (2,962 to 3,066)	0.99 (0.978 to 1.003)	3,262 (3,191 to 3,332)	0.833 (0.812 to 0.854)	2,696 (2,651 to 2,740)	0.814 (0.777 to 0.853)	2,645 (2,496 to 2,794)	0.82 (0.793 to 0.849)	2,669 (2,550 to 2,788)	1.03 (1 to 1.061)	3,231 (3,117 to 3,345)	1.046 (1 to 1.094)	3,271 (3,136 to 3,407)	1.251 (1.227 to 1.275)	3,863 (3,835 to 3,891)	1.341 (1.267 to 1.419)	4,127 (3,905 to 4,350)	1.537 (1.53 to 1.543)	5,090 (5,043 to 5,137)	1.493 (1.441 to 1.547)	4,981 (4,705 to 5,257)	1.367 (1.356 to 1.379)	4,655 (4,647 to 4,663)
200678_x_at	GRN	granulin	0.747 (0.741 to 0.754)	218.6 (215.3 to 222)	0.874 (0.837 to 0.913)	260.7 (252.9 to 268.5)	0.902 (0.894 to 0.909)	277.2 (271.7 to 282.7)	0.679 (0.665 to 0.693)	208.5 (206.2 to 210.9)	0.894 (0.876 to 0.912)	269.9 (266.9 to 272.9)	0.931 (0.896 to 0.967)	282 (268.5 to 295.5)	0.985 (0.947 to 1.026)	299.1 (284 to 314.3)	1.007 (0.974 to 1.042)	294.9 (283.4 to 306.5)	1.107 (1.063 to 1.153)	322.9 (308.8 to 337.1)	1.049 (1.048 to 1.049)	302.2 (298.5 to 306)	1.136 (1.11 to 1.163)	325.7 (319 to 332.5)	1.206 (1.169 to 1.245)	372.8 (366 to 379.5)	1.361 (1.315 to 1.408)	423.5 (400.5 to 446.6)	1.448 (1.446 to 1.449)	459.7 (456.3 to 463.2)
200679_x_at	HMGB1	high-mobility group box 1	1.212 (1.141 to 1.288)	17,968 (17,001 to 18,936)	1.179 (1.15 to 1.207)	17,778 (17,105 to 18,451)	0.975 (0.962 to 0.988)	15,159 (15,129 to 15,190)	0.811 (0.775 to 0.849)	12,615 (12,157 to 13,073)	1.133 (1.075 to 1.195)	17,346 (16,272 to 18,421)	1.148 (1.115 to 1.183)	17,579 (17,222 to 17,936)	1.102 (1.063 to 1.143)	16,922 (16,129 to 17,715)	1.025 (0.977 to 1.076)	15,185 (14,538 to 15,832)	0.958 (0.926 to 0.992)	14,137 (13,604 to 14,670)	0.597 (0.576 to 0.619)	8,706 (8,496 to 8,916)	0.431 (0.419 to 0.442)	6,249 (6,099 to 6,399)	1.03 (0.979 to 1.084)	16,109 (15,505 to 16,714)	1.013 (1.008 to 1.018)	15,926 (15,679 to 16,174)	0.925 (0.912 to 0.939)	14,866 (14,744 to 14,989)
200680_x_at	HMGB1	high-mobility group box 1	1.078 (1.053 to 1.104)	29,035 (28,154 to 29,917)	1.041 (0.992 to 1.092)	28,554 (27,582 to 29,526)	0.909 (0.896 to 0.922)	25,705 (25,626 to 25,784)	0.836 (0.824 to 0.848)	23,632 (23,092 to 24,171)	1.104 (1.08 to 1.13)	30,694 (30,271 to 31,118)	1.058 (1.05 to 1.066)	29,454 (28,949 to 29,959)	1.049 (1.043 to 1.056)	29,276 (29,149 to 29,403)	1 (0.995 to 1.005)	26,920 (26,909 to 26,930)	0.954 (0.938 to 0.97)	25,591 (25,082 to 26,100)	0.701 (0.689 to 0.712)	18,581 (18,060 to 19,102)	0.606 (0.584 to 0.63)	16,006 (15,356 to 16,656)	1.008 (1.006 to 1.01)	28,672 (28,344 to 29,000)	1.023 (1.012 to 1.034)	29,257 (28,976 to 29,537)	0.956 (0.935 to 0.977)	27,935 (27,509 to 28,361)
200681_at	GLO1	glyoxalase I	1.029 (0.99 to 1.069)	6,275 (6,073 to 6,477)	0.996 (0.97 to 1.022)	6,186 (5,937 to 6,435)	0.819 (0.816 to 0.823)	5,248 (5,210 to 5,286)	0.715 (0.695 to 0.736)	4,575 (4,485 to 4,665)	1.072 (1.046 to 1.099)	6,751 (6,526 to 6,975)	1.086 (1.082 to 1.089)	6,843 (6,754 to 6,932)	1.115 (1.106 to 1.126)	7,047 (6,910 to 7,185)	1.029 (1.016 to 1.043)	6,275 (6,227 to 6,323)	1.083 (1.047 to 1.12)	6,579 (6,378 to 6,780)	0.944 (0.929 to 0.958)	5,666 (5,648 to 5,683)	1.013 (0.981 to 1.045)	6,051 (5,875 to 6,227)	0.978 (0.947 to 1.01)	6,299 (6,178 to 6,420)	0.884 (0.863 to 0.906)	5,731 (5,477 to 5,984)	0.774 (0.747 to 0.802)	5,124 (4,977 to 5,272)
200682_s_at	UBE2L3	ubiquitin-conjugating enzyme E2L 3	1.251 (1.194 to 1.31)	4,837 (4,645 to 5,028)	1.034 (1.009 to 1.061)	4,073 (3,914 to 4,231)	0.856 (0.839 to 0.872)	3,474 (3,367 to 3,581)	0.761 (0.755 to 0.767)	3,085 (3,081 to 3,088)	1.136 (1.122 to 1.151)	4,532 (4,434 to 4,630)	1.137 (1.135 to 1.14)	4,543 (4,489 to 4,597)	1.142 (1.136 to 1.149)	4,573 (4,551 to 4,594)	0.949 (0.935 to 0.964)	3,668 (3,592 to 3,744)	1.06 (1.047 to 1.074)	4,081 (4,042 to 4,119)	0.903 (0.889 to 0.918)	3,437 (3,424 to 3,450)	0.804 (0.764 to 0.846)	3,046 (2,899 to 3,193)	0.961 (0.931 to 0.991)	3,921 (3,851 to 3,991)	1 (0.998 to 1.002)	4,105 (4,013 to 4,197)	1.004 (0.974 to 1.035)	4,212 (4,112 to 4,311)
200683_s_at		ubiquitin-conjugating enzyme E2L 3	1.219 (1.196 to 1.242)	1,877 (1,854 to 1,900)	1.009 (0.999 to 1.019)	1,582 (1,576 to 1,588)	0.872 (0.851 to 0.893)	1,412 (1,362 to 1,462)	0.804 (0.766 to 0.845)	1,302 (1,228 to 1,377)	1.095 (1.062 to 1.129)	1,742 (1,674 to 1,810)	1.045 (1.021 to 1.07)	1,665 (1,610 to 1,720)	1.1 (1.077 to 1.124)	1,756 (1,737 to 1,775)	0.988 (0.95 to 1.027)	1,522 (1,455 to 1,590)	1.015 (0.987 to 1.044)	1,557 (1,518 to 1,596)	0.951 (0.919 to 0.984)	1,443 (1,411 to 1,475)	0.991 (0.986 to 0.997)	1,495 (1,483 to 1,508)	1.002 (1.001 to 1.002)	1,629 (1,608 to 1,650)	1.02 (0.985 to 1.056)	1,671 (1,579 to 1,763)	0.99 (0.981 to 0.999)	1,655 (1,651 to 1,659)
200684_s_at	UBE2L3	ubiquitin-conjugating enzyme E2L 3	1.154 (1.123 to 1.186)	481.5 (471.5 to 491.5)	0.941 (0.928 to 0.955)	400.1 (388.8 to 411.4)	0.863 (0.862 to 0.863)	378.2 (373.6 to 382.7)	0.784 (0.768 to 0.8)	343.3 (333.2 to 353.4)	1.025 (1.021 to 1.029)	441.4 (439.2 to 443.6)	0.954 (0.851 to 1.069)	414.5 (363.5 to 465.6)	0.974 (0.973 to 0.976)	421.1 (417.3 to 424.8)	0.986 (0.94 to 1.035)	411.9 (389.6 to 434.2)	0.94 (0.89 to 0.994)	391.2 (371.1 to 411.4)	1.116 (1.104 to 1.129)	458.6 (458 to 459.2)	1.162 (1.055 to 1.28)	476.9 (432.1 to 521.6)	1.017 (1.006 to 1.027)	448 (446.6 to 449.3)	0.988 (0.96 to 1.018)	438.4 (416.8 to 460.1)	1.026 (0.991 to 1.062)	464.8 (451.7 to 477.8)
200685_at		splicing factor, arginine/serine-rich 11	0.979 (0.948 to 1.011)	330.8 (318 to 343.6)	0.754 (0.703 to 0.809)	259.8 (245.2 to 274.5)	0.535 (0.514 to 0.557)	189.8 (184.3 to 195.3)	0.41 (0.377 to 0.447)	145.9 (134.8 to 157)	0.891 (0.803 to 0.989)	312.6 (277.4 to 347.8)	0.834 (0.792 to 0.879)	291.5 (279.2 to 303.8)	0.801 (0.723 to 0.889)	282.2 (250.2 to 314.1)	1.209 (1.147 to 1.275)	408.7 (389.3 to 428.1)	1.191 (1.149 to 1.235)	400.9 (385.1 to 416.8)	1.644 (1.625 to 1.662)	546.7 (533.9 to 559.5)	1.604 (1.558 to 1.652)	531 (514 to 548)	1.161 (1.151 to 1.171)	414 (412.2 to 415.9)	1.072 (0.923 to 1.244)	387.5 (337.7 to 437.3)	1.108 (1.062 to 1.156)	406.5 (386.8 to 426.2)
200686_s_at	SFRS11	splicing factor, arginine/serine-rich 11	1.049 (1.02 to 1.079)	9,487 (9,286 to 9,688)	1.082 (0.998 to 1.174)	9,984 (9,312 to 10,657)	0.963 (0.935 to 0.991)	9,143 (8,986 to 9,300)	1.043 (0.971 to 1.12)	9,917 (9,302 to 10,532)	1.011 (0.994 to 1.028)	9,433 (9,355 to 9,510)	1.025 (0.954 to 1.101)	9,597 (9,001 to 10,192)	0.882 (0.86 to 0.903)	8,263 (7,975 to 8,551)	1.025 (1.006 to 1.044)	9,262 (9,142 to 9,382)	1.065 (0.998 to 1.136)	9,611 (8,959 to 10,263)	1.361 (1.356 to 1.366)	12,118 (12,016 to 12,220)	1.348 (1.333 to 1.364)	11,943 (11,773 to 12,113)	0.998 (0.993 to 1.002)	9,526 (9,360 to 9,691)	0.887 (0.807 to 0.976)	8,543 (7,905 to 9,180)	0.868 (0.833 to 0.904)	8,524 (8,117 to 8,931)
200687_s_at	SF3B3	splicing factor 3b, subunit 3, 130kDa	1.138 (1.105 to 1.173)	2,065 (1,990 to 2,141)	1.067 (1.044 to 1.091)	1,971 (1,901 to 2,042)	0.955 (0.914 to 0.997)	1,821 (1,721 to 1,921)	0.887 (0.877 to 0.896)	1,688 (1,655 to 1,721)	1.049 (1.003 to 1.098)	1,967 (1,861 to 2,073)	1.051 (1.014 to 1.09)	1,973 (1,883 to 2,062)	0.943 (0.907 to 0.981)	1,772 (1,722 to 1,823)	0.969 (0.965 to 0.972)	1,756 (1,753 to 1,760)	1.131 (1.105 to 1.158)	2,044 (2,003 to 2,085)	1.297 (1.244 to 1.352)	2,317 (2,248 to 2,385)	1.265 (1.25 to 1.279)	2,247 (2,215 to 2,279)	0.925 (0.925 to 0.926)	1,772 (1,748 to 1,796)	0.807 (0.79 to 0.825)	1,556 (1,492 to 1,621)	0.726 (0.692 to 0.761)	1,430 (1,352 to 1,508)
200688_at	SF3B3	splicing factor 3b, subunit 3, 130kDa	0.916 (0.863 to 0.972)	200.1 (186.8 to 213.4)	1.022 (1.008 to 1.037)	226.9 (226.8 to 227)	0.958 (0.92 to 0.998)	219.5 (213.2 to 225.9)	1.109 (1.102 to 1.115)	253.7 (250 to 257.4)	1.046 (1.006 to 1.087)	235.4 (228.4 to 242.5)	0.933 (0.924 to 0.943)	210.4 (206.2 to 214.6)	0.871 (0.866 to 0.876)	196.9 (193.6 to 200.1)	0.921 (0.846 to 1.002)	201.6 (183.5 to 219.7)	1.32 (1.315 to 1.324)	286.5 (286.4 to 286.7)	1.956 (1.929 to 1.983)	420 (409.1 to 430.9)	2.146 (1.996 to 2.308)	459.5 (427.4 to 491.6)	1.018 (0.96 to 1.079)	235 (218.1 to 251.8)	0.93 (0.871 to 0.993)	215.6 (205.8 to 225.4)	0.833 (0.788 to 0.88)	197.5 (185.4 to 209.6)
200689_x_at	EEF1G	eukaryotic translation elongation factor 1 gamma	0.945 (0.916 to 0.975)	12,380 (12,073 to 12,688)	1.025 (0.998 to 1.053)	13,684 (13,132 to 14,236)	1.143 (1.14 to 1.146)	15,728 (15,587 to 15,870)	1.139 (1.121 to 1.158)	15,667 (15,270 to 16,064)	0.902 (0.892 to 0.912)	12,195 (11,946 to 12,444)	0.946 (0.895 to 1.001)	12,840 (11,994 to 13,686)	0.925 (0.901 to 0.949)	12,548 (12,354 to 12,741)	1.158 (1.155 to 1.16)	15,157 (15,102 to 15,213)	1.21 (1.183 to 1.237)	15,779 (15,475 to 16,083)	1.448 (1.417 to 1.48)	18,675 (18,496 to 18,854)	1.371 (1.35 to 1.391)	17,584 (17,370 to 17,799)	0.981 (0.977 to 0.985)	13,566 (13,440 to 13,692)	0.978 (0.958 to 0.999)	13,616 (13,059 to 14,173)	0.929 (0.926 to 0.931)	13,199 (13,081 to 13,317)
200690_at		heat shock 70kDa protein 9B (mortalin-2)	1.28 (1.265 to 1.295)	251.5 (250.2 to 252.8)	0.915 (0.855 to 0.978)	183.6 (168.8 to 198.5)	1.082 (1.027 to 1.139)	223.7 (209.5 to 237.9)	1.559 (1.525 to 1.593)	321.5 (317.4 to 325.6)	1.044 (1.032 to 1.057)	211.8 (207.4 to 216.2)	1.071 (1.021 to 1.124)	218 (205.4 to 230.6)	0.955 (0.931 to 0.979)	194.4 (191.6 to 197.2)	0.788 (0.782 to 0.794)	154.8 (154.5 to 155.1)	0.92 (0.915 to 0.926)	180.2 (178.5 to 181.8)	1.569 (1.496 to 1.645)	304.1 (285.9 to 322.3)	1.558 (1.546 to 1.569)	299.9 (296.9 to 302.9)	0.829 (0.826 to 0.831)	172 (169.2 to 174.8)	0.802 (0.75 to 0.858)	167.6 (159.7 to 175.5)	0.615 (0.537 to 0.704)	132.2 (115.2 to 149.1)
200691_s_at	HSPA9B	heat shock 70kDa protein 9B (mortalin-2)	0.985 (0.979 to 0.991)	4,158 (4,156 to 4,160)	1.01 (0.994 to 1.025)	4,341 (4,334 to 4,348)	1.22 (1.188 to 1.252)	5,414 (5,211 to 5,618)	1.711 (1.71 to 1.712)	7,581 (7,518 to 7,645)	1.034 (1.031 to 1.037)	4,506 (4,451 to 4,561)	1.038 (1.006 to 1.072)	4,535 (4,346 to 4,725)	1.003 (0.994 to 1.012)	4,389 (4,304 to 4,475)	0.809 (0.784 to 0.834)	3,415 (3,329 to 3,500)	0.848 (0.847 to 0.85)	3,566 (3,560 to 3,573)	1.152 (1.149 to 1.155)	4,790 (4,744 to 4,836)	1.136 (1.11 to 1.162)	4,698 (4,602 to 4,793)	0.744 (0.724 to 0.765)	3,318 (3,272 to 3,364)	0.756 (0.751 to 0.761)	3,390 (3,298 to 3,481)	0.689 (0.689 to 0.69)	3,158 (3,136 to 3,181)
200692_s_at	HSPA9B	heat shock 70kDa protein 9B (mortalin-2)	1.034 (1.034 to 1.034)	4,266 (4,238 to 4,294)	0.964 (0.932 to 0.998)	4,052 (3,968 to 4,135)	1.113 (1.099 to 1.127)	4,823 (4,817 to 4,828)	1.564 (1.553 to 1.575)	6,773 (6,665 to 6,881)	1.056 (1.047 to 1.065)	4,496 (4,417 to 4,574)	1.025 (1.014 to 1.036)	4,370 (4,364 to 4,377)	0.974 (0.972 to 0.977)	4,164 (4,131 to 4,196)	0.773 (0.77 to 0.776)	3,188 (3,158 to 3,219)	0.775 (0.763 to 0.786)	3,182 (3,126 to 3,239)	1.004 (1.002 to 1.007)	4,080 (4,019 to 4,140)	1.047 (1.044 to 1.049)	4,228 (4,207 to 4,249)	0.733 (0.72 to 0.747)	3,195 (3,178 to 3,212)	0.717 (0.699 to 0.736)	3,142 (3,123 to 3,160)	0.612 (0.61 to 0.614)	2,738 (2,730 to 2,746)
200693_at	YWHAQ	tyrosine 3-monooxygenase/tryptophan 5-monooxygenase activation protein, theta polypeptide	1.086 (1.068 to 1.105)	9,990 (9,884 to 10,095)	1.046 (1.027 to 1.066)	9,801 (9,753 to 9,848)	0.932 (0.928 to 0.936)	9,005 (8,942 to 9,068)	0.786 (0.77 to 0.802)	7,589 (7,362 to 7,815)	1.085 (1.076 to 1.094)	10,301 (10,294 to 10,309)	1.085 (1.069 to 1.102)	10,320 (10,065 to 10,575)	1.115 (1.085 to 1.146)	10,627 (10,452 to 10,802)	1.042 (1.033 to 1.051)	9,583 (9,446 to 9,719)	1.097 (1.08 to 1.113)	10,047 (9,864 to 10,230)	0.695 (0.663 to 0.727)	6,294 (6,080 to 6,509)	0.875 (0.813 to 0.941)	7,900 (7,345 to 8,454)	0.926 (0.895 to 0.958)	8,991 (8,805 to 9,177)	0.934 (0.923 to 0.947)	9,133 (8,832 to 9,434)	0.959 (0.946 to 0.973)	9,578 (9,506 to 9,649)
200694_s_at	DDX24	DEAD (Asp-Glu-Ala-Asp) box polypeptide 24	1.15 (1.138 to 1.162)	2,411 (2,402 to 2,420)	1.18 (1.147 to 1.213)	2,521 (2,416 to 2,626)	0.89 (0.859 to 0.922)	1,962 (1,872 to 2,053)	0.823 (0.815 to 0.832)	1,812 (1,809 to 1,815)	1.138 (1.098 to 1.179)	2,463 (2,398 to 2,528)	1.102 (1.095 to 1.11)	2,390 (2,351 to 2,429)	1.065 (1.014 to 1.118)	2,317 (2,179 to 2,455)	0.757 (0.731 to 0.785)	1,589 (1,523 to 1,655)	1.056 (1.055 to 1.057)	2,205 (2,195 to 2,214)	0.965 (0.916 to 1.017)	1,997 (1,868 to 2,126)	1.044 (0.986 to 1.105)	2,148 (2,031 to 2,264)	0.859 (0.84 to 0.879)	1,904 (1,835 to 1,973)	0.849 (0.834 to 0.864)	1,893 (1,821 to 1,964)	0.754 (0.73 to 0.78)	1,718 (1,650 to 1,787)
200695_at	PPP2R1A	protein phosphatase 2 (formerly 2A), regulatory subunit A (PR 65), alpha isoform	0.967 (0.957 to 0.978)	485.8 (477.3 to 494.3)	1.022 (0.965 to 1.082)	523.9 (486.6 to 561.2)	0.988 (0.922 to 1.059)	523 (480.7 to 565.3)	1.024 (0.994 to 1.054)	540.2 (519.5 to 560.9)	1.067 (1.041 to 1.094)	553.2 (544.2 to 562.1)	1.072 (1.003 to 1.145)	558.1 (516 to 600.3)	1.146 (1.146 to 1.147)	596.5 (589.9 to 603.2)	0.938 (0.9 to 0.978)	471.7 (449.3 to 494.1)	1.029 (0.997 to 1.062)	515 (500.2 to 529.7)	1.216 (1.208 to 1.223)	601.3 (597.7 to 604.8)	1.297 (1.235 to 1.363)	639 (609.3 to 668.7)	0.82 (0.799 to 0.841)	435.2 (418.3 to 452)	0.881 (0.799 to 0.97)	472.9 (418 to 527.9)	0.824 (0.818 to 0.829)	449.1 (443.3 to 454.9)
200696_s_at	GSN	gelsolin (amyloidosis, Finnish type)	1.049 (0.987 to 1.115)	738.2 (698.1 to 778.2)	0.794 (0.743 to 0.848)	569.6 (524.3 to 614.9)	0.635 (0.629 to 0.64)	468.4 (467.3 to 469.4)	0.389 (0.382 to 0.397)	287.1 (284.3 to 289.9)	0.974 (0.937 to 1.013)	706.8 (685.5 to 728)	1.02 (0.967 to 1.077)	742.7 (695.5 to 789.9)	1.107 (1.064 to 1.153)	806.4 (782.4 to 830.4)	1.488 (1.433 to 1.546)	1,047 (1,001 to 1,092)	0.943 (0.857 to 1.038)	662.8 (601.6 to 724)	0.625 (0.593 to 0.658)	433 (405.2 to 460.8)	0.607 (0.577 to 0.638)	418.4 (398.5 to 438.2)	1.515 (1.498 to 1.531)	1,124 (1,121 to 1,127)	1.776 (1.73 to 1.824)	1,327 (1,265 to 1,389)	1.603 (1.57 to 1.637)	1,222 (1,205 to 1,240)
200697_at	HK1	hexokinase 1	1.012 (0.939 to 1.091)	1,322 (1,214 to 1,430)	0.946 (0.909 to 0.986)	1,257 (1,189 to 1,325)	0.887 (0.881 to 0.893)	1,214 (1,192 to 1,236)	0.962 (0.96 to 0.964)	1,315 (1,306 to 1,324)	1.055 (1.031 to 1.08)	1,418 (1,398 to 1,438)	1.077 (1.064 to 1.09)	1,450 (1,419 to 1,482)	1.046 (1.008 to 1.086)	1,413 (1,346 to 1,481)	0.872 (0.867 to 0.877)	1,136 (1,123 to 1,148)	0.987 (0.94 to 1.037)	1,282 (1,223 to 1,341)	1.132 (1.115 to 1.149)	1,451 (1,447 to 1,455)	1.016 (1.009 to 1.022)	1,296 (1,291 to 1,301)	0.978 (0.954 to 1.003)	1,347 (1,295 to 1,398)	0.98 (0.956 to 1.005)	1,356 (1,349 to 1,363)	0.927 (0.863 to 0.997)	1,315 (1,212 to 1,418)
200698_at		KDEL (Lys-Asp-Glu-Leu) endoplasmic reticulum protein retention receptor 2	1.063 (1.021 to 1.107)	3,143 (3,037 to 3,248)	0.932 (0.927 to 0.937)	2,805 (2,751 to 2,859)	0.685 (0.672 to 0.699)	2,128 (2,062 to 2,193)	0.812 (0.771 to 0.855)	2,521 (2,414 to 2,628)	1.176 (1.156 to 1.197)	3,587 (3,556 to 3,618)	1.312 (1.289 to 1.336)	4,009 (3,898 to 4,120)	1.227 (1.204 to 1.251)	3,757 (3,645 to 3,870)	0.836 (0.828 to 0.845)	2,470 (2,459 to 2,481)	0.968 (0.957 to 0.979)	2,848 (2,827 to 2,870)	0.705 (0.674 to 0.738)	2,056 (1,937 to 2,174)	0.726 (0.724 to 0.728)	2,102 (2,091 to 2,114)	1.166 (1.132 to 1.2)	3,640 (3,486 to 3,793)	1.298 (1.279 to 1.317)	4,073 (4,051 to 4,094)	1.261 (1.228 to 1.295)	4,046 (3,913 to 4,179)
200699_at		KDEL (Lys-Asp-Glu-Leu) endoplasmic reticulum protein retention receptor 2	0.897 (0.894 to 0.901)	576.3 (574.8 to 577.8)	0.809 (0.782 to 0.837)	529.8 (504.6 to 554.9)	0.625 (0.608 to 0.643)	422.3 (405.6 to 438.9)	0.582 (0.58 to 0.584)	392.7 (390.5 to 394.9)	0.889 (0.878 to 0.899)	589.2 (577.1 to 601.3)	0.99 (0.891 to 1.1)	661.8 (586.2 to 737.4)	1.036 (1.006 to 1.067)	690 (662.1 to 717.8)	1.024 (1 to 1.049)	657.7 (638.2 to 677.3)	1.14 (1.08 to 1.204)	730.5 (693.1 to 767.9)	0.923 (0.858 to 0.993)	585.8 (536.1 to 635.5)	1.046 (1 to 1.095)	659.2 (627.7 to 690.6)	1.263 (1.243 to 1.283)	856.7 (831.6 to 881.7)	1.363 (1.295 to 1.436)	932.3 (865.4 to 999.2)	1.533 (1.529 to 1.537)	1,068 (1,064 to 1,072)
200700_s_at	KDELR2	KDEL (Lys-Asp-Glu-Leu) endoplasmic reticulum protein retention receptor 2	1.027 (1.001 to 1.053)	3,327 (3,265 to 3,389)	0.971 (0.959 to 0.983)	3,203 (3,200 to 3,206)	0.892 (0.879 to 0.904)	3,036 (2,958 to 3,114)	0.829 (0.813 to 0.844)	2,818 (2,790 to 2,846)	1.061 (1.046 to 1.076)	3,547 (3,529 to 3,565)	1.173 (1.166 to 1.18)	3,927 (3,913 to 3,941)	1.164 (1.131 to 1.197)	3,907 (3,837 to 3,977)	0.869 (0.836 to 0.902)	2,817 (2,693 to 2,940)	1.019 (0.999 to 1.04)	3,289 (3,233 to 3,345)	0.708 (0.669 to 0.75)	2,263 (2,160 to 2,365)	0.677 (0.631 to 0.727)	2,154 (2,007 to 2,301)	0.996 (0.978 to 1.014)	3,408 (3,392 to 3,424)	1.078 (1.075 to 1.081)	3,710 (3,625 to 3,794)	1.046 (1.021 to 1.071)	3,679 (3,569 to 3,790)
200701_at	NPC2	Niemann-Pick disease, type C2	0.873 (0.846 to 0.901)	1,337 (1,304 to 1,370)	0.895 (0.878 to 0.913)	1,396 (1,350 to 1,443)	0.82 (0.813 to 0.828)	1,320 (1,293 to 1,346)	0.625 (0.612 to 0.639)	1,005 (991.8 to 1,018)	0.973 (0.966 to 0.979)	1,537 (1,513 to 1,561)	1.069 (1.021 to 1.12)	1,695 (1,600 to 1,789)	1.188 (1.17 to 1.207)	1,884 (1,875 to 1,893)	1.176 (1.165 to 1.187)	1,800 (1,794 to 1,806)	1.177 (1.156 to 1.198)	1,795 (1,757 to 1,832)	0.842 (0.809 to 0.877)	1,270 (1,234 to 1,305)	0.758 (0.712 to 0.807)	1,138 (1,070 to 1,207)	1.468 (1.461 to 1.476)	2,374 (2,354 to 2,393)	1.629 (1.609 to 1.65)	2,650 (2,564 to 2,737)	1.836 (1.829 to 1.843)	3,049 (3,042 to 3,057)
200702_s_at		602451696F1 NIH_MGC_14 Homo sapiens cDNA clone IMAGE:4590215 5', mRNA sequence.	1.38 (1.288 to 1.478)	1,514 (1,420 to 1,608)	1.559 (1.546 to 1.573)	1,740 (1,701 to 1,779)	1.204 (1.158 to 1.251)	1,387 (1,318 to 1,456)	0.971 (0.924 to 1.02)	1,118 (1,053 to 1,184)	1.179 (1.094 to 1.271)	1,338 (1,226 to 1,451)	1.208 (1.166 to 1.25)	1,369 (1,309 to 1,430)	1.034 (1.03 to 1.038)	1,173 (1,166 to 1,181)	0.701 (0.683 to 0.72)	768.2 (752.2 to 784.3)	0.978 (0.938 to 1.02)	1,069 (1,020 to 1,117)	0.882 (0.795 to 0.98)	958.6 (847.1 to 1,070)	0.585 (0.571 to 0.598)	627.8 (611.6 to 644)	0.721 (0.682 to 0.762)	836.1 (778.4 to 893.8)	0.686 (0.652 to 0.721)	798.3 (774.7 to 821.9)	0.628 (0.543 to 0.726)	755.5 (642 to 869)
200703_at	DYNLL1	dynein, cytoplasmic, light polypeptide 1	1.055 (0.972 to 1.145)	8,661 (8,009 to 9,313)	0.935 (0.921 to 0.948)	7,797 (7,580 to 8,014)	0.732 (0.718 to 0.747)	6,301 (6,249 to 6,352)	0.676 (0.637 to 0.719)	5,822 (5,523 to 6,122)	1.046 (1.014 to 1.079)	8,852 (8,499 to 9,205)	1.122 (1.119 to 1.125)	9,501 (9,436 to 9,566)	1.228 (1.228 to 1.228)	10,421 (10,312 to 10,529)	0.778 (0.763 to 0.792)	6,371 (6,216 to 6,525)	1 (0.993 to 1.008)	8,160 (8,128 to 8,192)	0.861 (0.839 to 0.883)	6,942 (6,850 to 7,035)	0.888 (0.867 to 0.909)	7,125 (6,977 to 7,274)	1.036 (1.007 to 1.065)	8,958 (8,824 to 9,091)	1.115 (1.091 to 1.139)	9,705 (9,297 to 10,113)	1.182 (1.181 to 1.183)	10,509 (10,431 to 10,586)
200704_at	LITAF	lipopolysaccharide-induced TNF factor	0.849 (0.743 to 0.97)	25.62 (22.4 to 28.85)	0.751 (0.609 to 0.925)	23.45 (18.32 to 28.58)	0.703 (0.592 to 0.835)	22.49 (18.42 to 26.57)	0.83 (0.748 to 0.922)	26.25 (23.29 to 29.22)	0.971 (0.948 to 0.996)	30.03 (29.03 to 31.03)	0.987 (0.969 to 1.004)	30.54 (30.29 to 30.78)	1.158 (0.975 to 1.376)	36.39 (30.56 to 42.22)	1.082 (1.021 to 1.146)	32.42 (30.73 to 34.1)	1.023 (1.019 to 1.028)	30.51 (30.29 to 30.74)	1.125 (1.074 to 1.179)	33.23 (31.27 to 35.19)	0.99 (0.877 to 1.118)	29.24 (25.78 to 32.69)	1.07 (1.008 to 1.135)	33.84 (32.29 to 35.4)	2.107 (1.749 to 2.537)	68.39 (54.5 to 82.29)	1.208 (0.994 to 1.468)	39.94 (32.5 to 47.38)
200705_s_at	EEF1B2	eukaryotic translation elongation factor 1 beta 2	0.983 (0.958 to 1.008)	17,542 (17,210 to 17,874)	1.007 (0.989 to 1.026)	18,313 (17,726 to 18,901)	1.064 (1.024 to 1.106)	19,958 (19,419 to 20,496)	1.088 (1.073 to 1.104)	20,387 (20,283 to 20,491)	0.972 (0.953 to 0.992)	17,903 (17,703 to 18,104)	0.872 (0.866 to 0.879)	16,093 (16,058 to 16,129)	0.923 (0.887 to 0.96)	17,066 (16,571 to 17,562)	1.145 (1.128 to 1.163)	20,432 (20,232 to 20,632)	1.054 (1.017 to 1.091)	18,737 (18,141 to 19,332)	1.173 (1.147 to 1.2)	20,615 (20,401 to 20,829)	1.203 (1.182 to 1.224)	21,031 (20,716 to 21,347)	0.925 (0.864 to 0.99)	17,449 (16,491 to 18,407)	0.829 (0.819 to 0.839)	15,720 (15,218 to 16,222)	0.763 (0.737 to 0.79)	14,792 (14,374 to 15,209)
200706_s_at	LITAF	lipopolysaccharide-induced TNF factor	0.775 (0.741 to 0.811)	7.544 (7.154 to 7.934)	0.751 (0.725 to 0.777)	7.431 (7.28 to 7.582)	0.73 (0.725 to 0.735)	7.453 (7.315 to 7.591)	0.694 (0.654 to 0.737)	7.094 (6.737 to 7.45)	0.75 (0.744 to 0.756)	7.52 (7.512 to 7.528)	0.755 (0.727 to 0.784)	7.589 (7.374 to 7.805)	0.798 (0.738 to 0.864)	8.073 (7.354 to 8.792)	0.787 (0.787 to 0.787)	7.647 (7.604 to 7.689)	0.779 (0.774 to 0.784)	7.543 (7.473 to 7.614)	0.818 (0.804 to 0.832)	7.826 (7.79 to 7.863)	0.786 (0.781 to 0.791)	7.48 (7.412 to 7.549)	0.721 (0.697 to 0.746)	7.406 (7.252 to 7.56)	0.748 (0.747 to 0.749)	7.72 (7.575 to 7.866)	0.782 (0.727 to 0.841)	8.267 (7.713 to 8.82)
200707_at	PRKCSH	protein kinase C substrate 80K-H	0.963 (0.905 to 1.024)	272.7 (254.1 to 291.2)	1.031 (1 to 1.064)	296.7 (291.6 to 301.8)	1.127 (1.124 to 1.129)	334.4 (329.8 to 339)	0.851 (0.826 to 0.878)	252.6 (242.6 to 262.7)	0.996 (0.972 to 1.021)	290.7 (281 to 300.5)	1 (0.932 to 1.073)	293.1 (269.6 to 316.6)	0.964 (0.93 to 1)	282.6 (269.2 to 295.9)	1.14 (1.129 to 1.152)	322.2 (317.2 to 327.2)	0.844 (0.788 to 0.903)	237.9 (222.6 to 253.2)	1.06 (1.004 to 1.118)	295 (282.8 to 307.3)	0.868 (0.81 to 0.931)	240.9 (224.7 to 257)	0.958 (0.928 to 0.989)	286.1 (273.1 to 299.2)	0.991 (0.98 to 1.002)	297.4 (288.2 to 306.7)	1.007 (1.005 to 1.008)	308.6 (307.1 to 310.2)
200708_at	GOT2	glutamic-oxaloacetic transaminase 2, mitochondrial (aspartate aminotransferase 2)	1.172 (1.129 to 1.217)	1,049 (1,017 to 1,082)	1.04 (1.036 to 1.043)	947.5 (931.1 to 963.8)	0.882 (0.837 to 0.928)	830.3 (778 to 882.5)	0.784 (0.77 to 0.798)	736 (729.3 to 742.7)	1.018 (1.001 to 1.036)	940.3 (932.7 to 947.9)	1.117 (1.097 to 1.137)	1,034 (1,005 to 1,062)	1.136 (1.119 to 1.153)	1,053 (1,048 to 1,058)	1.058 (1.053 to 1.063)	946.6 (945.8 to 947.4)	1.085 (1.058 to 1.112)	966.9 (945.8 to 988)	0.922 (0.905 to 0.939)	812.3 (807.5 to 817)	0.969 (0.94 to 0.999)	849.7 (826.1 to 873.3)	0.832 (0.827 to 0.837)	786.4 (771.1 to 801.7)	0.768 (0.748 to 0.789)	730.6 (696.2 to 765)	0.733 (0.702 to 0.766)	712.7 (676.9 to 748.4)
200709_at	FKBP1A	FK506 binding protein 1A, 12kDa	1.028 (1.012 to 1.043)	2,803 (2,779 to 2,827)	1.005 (0.977 to 1.034)	2,792 (2,752 to 2,832)	0.826 (0.808 to 0.844)	2,366 (2,343 to 2,389)	0.664 (0.657 to 0.67)	1,900 (1,899 to 1,902)	1.028 (1.017 to 1.039)	2,894 (2,836 to 2,951)	0.973 (0.939 to 1.008)	2,745 (2,622 to 2,869)	1.02 (0.981 to 1.06)	2,883 (2,802 to 2,964)	0.959 (0.93 to 0.99)	2,618 (2,522 to 2,714)	1.001 (0.992 to 1.01)	2,720 (2,686 to 2,753)	0.971 (0.954 to 0.99)	2,609 (2,592 to 2,626)	0.918 (0.894 to 0.942)	2,453 (2,383 to 2,524)	1.021 (1.012 to 1.03)	2,942 (2,877 to 3,007)	1.278 (1.208 to 1.351)	3,703 (3,571 to 3,835)	1.343 (1.331 to 1.355)	3,975 (3,914 to 4,035)
200710_at	ACADVL	acyl-Coenzyme A dehydrogenase, very long chain	0.992 (0.982 to 1.003)	150 (149.4 to 150.5)	0.929 (0.881 to 0.979)	143.2 (133.6 to 152.8)	0.883 (0.864 to 0.902)	140.2 (138.7 to 141.6)	0.756 (0.752 to 0.761)	120 (118.2 to 121.8)	1.036 (0.956 to 1.122)	161.9 (150.4 to 173.4)	1.076 (1.065 to 1.087)	168.1 (164.7 to 171.4)	1.222 (1.206 to 1.238)	191.3 (190.8 to 191.8)	0.956 (0.917 to 0.997)	144.6 (139.3 to 149.8)	0.796 (0.743 to 0.853)	120.1 (112.2 to 128)	0.995 (0.927 to 1.068)	148.3 (139.6 to 157)	1.005 (0.977 to 1.033)	148.8 (144.2 to 153.4)	1.345 (1.244 to 1.454)	215.5 (196 to 235.1)	1.405 (1.402 to 1.409)	225.6 (221.6 to 229.6)	1.491 (1.432 to 1.553)	244.7 (236.4 to 253.1)
200711_s_at		601657616R1 NIH_MGC_68 Homo sapiens cDNA clone IMAGE:3875955 3', mRNA sequence.	1.053 (1.052 to 1.055)	1,104 (1,098 to 1,110)	1 (0.987 to 1.013)	1,068 (1,040 to 1,096)	0.852 (0.833 to 0.871)	938.6 (907.4 to 969.8)	0.736 (0.718 to 0.755)	810.5 (797.4 to 823.6)	1.046 (1.036 to 1.056)	1,131 (1,130 to 1,132)	0.996 (0.978 to 1.014)	1,079 (1,050 to 1,109)	1.139 (1.115 to 1.162)	1,237 (1,199 to 1,276)	0.978 (0.97 to 0.985)	1,025 (1,011 to 1,039)	0.912 (0.909 to 0.915)	952.3 (951.8 to 952.7)	0.884 (0.873 to 0.895)	912.9 (890.6 to 935.1)	0.881 (0.862 to 0.9)	904.6 (887.6 to 921.6)	1.222 (1.219 to 1.225)	1,353 (1,332 to 1,374)	1.396 (1.355 to 1.439)	1,557 (1,478 to 1,635)	1.464 (1.382 to 1.551)	1,668 (1,583 to 1,753)
200712_s_at	MAPRE1	microtubule-associated protein, RP/EB family, member 1	1.097 (1.058 to 1.137)	983.3 (954.3 to 1,012)	1.157 (1.155 to 1.159)	1,056 (1,039 to 1,072)	0.918 (0.895 to 0.941)	864.3 (833.2 to 895.5)	0.972 (0.951 to 0.994)	914.9 (886.5 to 943.3)	1.291 (1.25 to 1.334)	1,194 (1,166 to 1,223)	1.29 (1.23 to 1.353)	1,197 (1,129 to 1,265)	1.346 (1.303 to 1.39)	1,250 (1,222 to 1,277)	0.882 (0.88 to 0.883)	789.7 (783.6 to 795.9)	0.987 (0.969 to 1.006)	881.1 (861.5 to 900.6)	0.657 (0.65 to 0.664)	579.9 (579 to 580.7)	0.775 (0.757 to 0.794)	680.3 (666 to 694.6)	1.07 (1.016 to 1.127)	1,013 (973.9 to 1,052)	1.004 (0.977 to 1.033)	956.9 (911.2 to 1,003)	0.977 (0.975 to 0.978)	949.7 (942.1 to 957.4)
200713_s_at	MAPRE1	microtubule-associated protein, RP/EB family, member 1	0.979 (0.934 to 1.026)	2,277 (2,185 to 2,369)	1.036 (1.003 to 1.07)	2,454 (2,341 to 2,568)	0.971 (0.943 to 0.999)	2,372 (2,276 to 2,467)	0.968 (0.95 to 0.985)	2,362 (2,298 to 2,426)	1.116 (1.081 to 1.153)	2,679 (2,617 to 2,740)	1.15 (1.1 to 1.201)	2,766 (2,618 to 2,914)	1.199 (1.188 to 1.21)	2,887 (2,883 to 2,891)	0.852 (0.845 to 0.86)	1,981 (1,951 to 2,010)	0.973 (0.944 to 1.003)	2,253 (2,191 to 2,315)	0.881 (0.836 to 0.928)	2,017 (1,937 to 2,098)	0.907 (0.884 to 0.93)	2,065 (2,019 to 2,110)	0.973 (0.945 to 1.001)	2,387 (2,350 to 2,424)	0.978 (0.954 to 1.003)	2,417 (2,309 to 2,525)	1.067 (1.061 to 1.073)	2,692 (2,690 to 2,693)
200714_x_at		amplified in osteosarcoma	0.884 (0.836 to 0.935)	276.3 (262.6 to 289.9)	0.907 (0.901 to 0.913)	288.2 (282.4 to 294)	0.933 (0.913 to 0.954)	306 (302.8 to 309.2)	0.971 (0.942 to 1.001)	318.2 (311.5 to 324.9)	0.882 (0.77 to 1.01)	286.3 (250.2 to 322.4)	0.967 (0.922 to 1.015)	312.2 (300.3 to 324.2)	0.961 (0.925 to 0.999)	310.9 (302.1 to 319.6)	1.02 (1.007 to 1.033)	318.2 (312.2 to 324.2)	1.092 (1.064 to 1.12)	339.4 (331.7 to 347.1)	1.168 (1.154 to 1.182)	359.1 (350.4 to 367.8)	1.137 (1.133 to 1.14)	347.4 (347.3 to 347.6)	0.957 (0.882 to 1.039)	316.9 (286.8 to 347.1)	1.126 (1.122 to 1.129)	373.2 (364.4 to 381.9)	0.937 (0.922 to 0.952)	317.4 (310.2 to 324.5)
200715_x_at	RPL13A	ribosomal protein L13a	0.866 (0.819 to 0.915)	9,024 (8,582 to 9,467)	1.073 (1.052 to 1.094)	11,384 (11,003 to 11,765)	1.394 (1.365 to 1.424)	15,252 (15,105 to 15,399)	1.379 (1.377 to 1.381)	15,072 (14,960 to 15,184)	0.79 (0.775 to 0.804)	8,486 (8,409 to 8,564)	0.766 (0.741 to 0.792)	8,253 (7,903 to 8,603)	0.751 (0.727 to 0.774)	8,099 (7,932 to 8,266)	1.17 (1.167 to 1.173)	12,184 (12,085 to 12,283)	1.179 (1.128 to 1.233)	12,239 (11,734 to 12,745)	1.662 (1.658 to 1.665)	17,041 (16,795 to 17,288)	1.65 (1.607 to 1.695)	16,836 (16,433 to 17,240)	0.918 (0.889 to 0.948)	10,096 (9,904 to 10,288)	0.822 (0.801 to 0.844)	9,106 (8,684 to 9,528)	0.772 (0.762 to 0.783)	8,727 (8,666 to 8,787)
200716_x_at	RPL13A	ribosomal protein L13a	0.942 (0.911 to 0.974)	22,724 (22,108 to 23,340)	1 (0.974 to 1.026)	24,574 (23,593 to 25,554)	1.11 (1.09 to 1.129)	28,112 (27,938 to 28,285)	1.107 (1.087 to 1.127)	28,022 (27,774 to 28,271)	0.93 (0.906 to 0.954)	23,146 (22,744 to 23,548)	0.903 (0.863 to 0.945)	22,543 (21,308 to 23,777)	0.933 (0.901 to 0.965)	23,307 (22,746 to 23,868)	1.076 (1.061 to 1.092)	25,950 (25,723 to 26,177)	1.124 (1.087 to 1.163)	27,020 (26,192 to 27,848)	1.311 (1.269 to 1.355)	31,147 (30,498 to 31,795)	1.266 (1.25 to 1.282)	29,914 (29,621 to 30,207)	0.979 (0.934 to 1.026)	24,945 (24,109 to 25,782)	0.92 (0.917 to 0.922)	23,564 (23,017 to 24,110)	0.933 (0.913 to 0.953)	24,418 (24,061 to 24,774)
200717_x_at	RPL7	ribosomal protein L7	0.991 (0.985 to 0.997)	39,680 (39,653 to 39,706)	1.005 (0.991 to 1.019)	40,978 (39,840 to 42,116)	0.989 (0.978 to 0.999)	41,582 (41,547 to 41,617)	0.993 (0.986 to 1.001)	41,740 (41,676 to 41,805)	0.979 (0.954 to 1.004)	40,456 (39,795 to 41,116)	0.986 (0.978 to 0.994)	40,821 (40,110 to 41,531)	1.007 (0.99 to 1.024)	41,778 (41,512 to 42,045)	1.033 (1.031 to 1.035)	41,364 (41,217 to 41,512)	1.057 (1.05 to 1.064)	42,148 (42,013 to 42,282)	1.087 (1.042 to 1.134)	42,883 (41,594 to 44,172)	1.058 (1.055 to 1.06)	41,485 (41,286 to 41,683)	0.988 (0.97 to 1.006)	41,770 (41,551 to 41,990)	0.992 (0.984 to 0.999)	42,174 (41,656 to 42,693)	0.989 (0.974 to 1.005)	43,000 (42,617 to 43,384)
200718_s_at		S-phase kinase-associated protein 1A (p19A)	1.05 (1.043 to 1.056)	13,435 (13,427 to 13,442)	0.986 (0.965 to 1.008)	12,855 (12,752 to 12,957)	0.938 (0.916 to 0.96)	12,609 (12,454 to 12,763)	0.769 (0.761 to 0.778)	10,336 (10,127 to 10,545)	1.086 (1.066 to 1.107)	14,352 (14,208 to 14,496)	0.988 (0.954 to 1.023)	13,073 (12,739 to 13,406)	1.052 (1.007 to 1.1)	13,962 (13,488 to 14,436)	0.993 (0.978 to 1.009)	12,713 (12,588 to 12,838)	0.975 (0.958 to 0.993)	12,436 (12,167 to 12,706)	0.692 (0.681 to 0.704)	8,727 (8,694 to 8,760)	0.834 (0.829 to 0.84)	10,459 (10,416 to 10,501)	1.018 (0.959 to 1.081)	13,773 (13,129 to 14,417)	1.03 (1.015 to 1.046)	14,005 (13,936 to 14,074)	1.079 (1.054 to 1.104)	14,990 (14,738 to 15,241)
200719_at		601657616R1 NIH_MGC_68 Homo sapiens cDNA clone IMAGE:3875955 3', mRNA sequence.	1 (0.985 to 1.016)	34.89 (34.12 to 35.65)	0.983 (0.837 to 1.155)	35.45 (29.31 to 41.58)	0.825 (0.797 to 0.853)	30.25 (28.88 to 31.62)	0.73 (0.601 to 0.886)	27.17 (22.21 to 32.13)	1.36 (1.104 to 1.675)	49.92 (40.08 to 59.75)	1.266 (1.242 to 1.292)	45.68 (44.34 to 47.01)	1.206 (1.19 to 1.223)	43.6 (42.54 to 44.67)	0.915 (0.747 to 1.121)	32.51 (26.18 to 38.85)	0.785 (0.688 to 0.897)	27.51 (23.96 to 31.06)	0.93 (0.906 to 0.954)	31.95 (30.74 to 33.16)	0.682 (0.534 to 0.871)	24.01 (18.2 to 29.83)	0.974 (0.785 to 1.208)	36.82 (28.54 to 45.1)	1.135 (1.015 to 1.27)	42.23 (38.36 to 46.09)	1.178 (1.019 to 1.363)	45.02 (38.81 to 51.24)
200720_s_at		ARP1 actin-related protein 1 homolog A, centractin alpha (yeast)	0.975 (0.932 to 1.02)	419.2 (403.1 to 435.3)	0.939 (0.835 to 1.056)	414.5 (360.5 to 468.5)	0.866 (0.856 to 0.876)	390.9 (381.9 to 400)	0.916 (0.908 to 0.924)	412.9 (412.9 to 412.9)	1.019 (0.981 to 1.058)	451.9 (439.1 to 464.8)	1.158 (1.114 to 1.205)	515 (489.9 to 540.2)	1.185 (1.117 to 1.257)	527.9 (502.3 to 553.5)	0.896 (0.831 to 0.966)	386.1 (354.8 to 417.4)	1.011 (0.958 to 1.067)	433.2 (411.2 to 455.2)	0.788 (0.721 to 0.861)	334.3 (308.9 to 359.7)	0.685 (0.644 to 0.729)	288.8 (271.8 to 305.8)	1.138 (1.119 to 1.158)	516.6 (500.9 to 532.2)	1.023 (1.019 to 1.026)	466.6 (459 to 474.2)	1.165 (1.046 to 1.297)	546 (491 to 600.9)
200721_s_at	ACTR1A	ARP1 actin-related protein 1 homolog A, centractin alpha (yeast)	0.915 (0.879 to 0.952)	435.9 (421.4 to 450.5)	0.916 (0.874 to 0.96)	445 (417.8 to 472.2)	0.951 (0.9 to 1.005)	477 (445.4 to 508.6)	0.89 (0.881 to 0.9)	445.2 (436.3 to 454)	0.942 (0.932 to 0.953)	463.2 (462.3 to 464.1)	0.992 (0.969 to 1.017)	488.8 (472.4 to 505.3)	1.028 (1.006 to 1.05)	507.2 (501.5 to 512.9)	0.91 (0.899 to 0.92)	433.1 (430.6 to 435.7)	1.008 (0.994 to 1.023)	478.3 (473.1 to 483.6)	1.076 (1.076 to 1.076)	504.7 (498.6 to 510.7)	1.084 (1.082 to 1.086)	505.8 (505.3 to 506.4)	1.029 (1.004 to 1.054)	517.5 (511.8 to 523.2)	1.033 (0.996 to 1.071)	523.1 (493.5 to 552.6)	1.07 (1.035 to 1.105)	553.3 (531.6 to 574.9)
200722_s_at		membrane component, chromosome 11, surface marker 1	0.986 (0.971 to 1.002)	1,172 (1,161 to 1,182)	0.988 (0.982 to 0.994)	1,195 (1,171 to 1,219)	1.052 (1.042 to 1.062)	1,313 (1,286 to 1,341)	1.102 (1.096 to 1.107)	1,374 (1,355 to 1,393)	1.003 (1.003 to 1.003)	1,230 (1,219 to 1,241)	0.996 (0.952 to 1.042)	1,225 (1,158 to 1,292)	0.995 (0.992 to 0.998)	1,225 (1,208 to 1,242)	0.925 (0.836 to 1.025)	1,106 (987.3 to 1,224)	1.026 (1.016 to 1.036)	1,214 (1,206 to 1,222)	0.969 (0.923 to 1.017)	1,135 (1,093 to 1,176)	1.211 (1.199 to 1.224)	1,410 (1,392 to 1,428)	0.844 (0.824 to 0.863)	1,059 (1,021 to 1,097)	0.8 (0.794 to 0.805)	1,009 (982.2 to 1,037)	0.774 (0.763 to 0.785)	997.9 (977.2 to 1,019)
200723_s_at	GPIAP1	membrane component, chromosome 11, surface marker 1	0.986 (0.964 to 1.008)	8,262 (8,131 to 8,393)	1.037 (1.035 to 1.04)	8,854 (8,755 to 8,953)	1.109 (1.106 to 1.112)	9,764 (9,678 to 9,851)	1.201 (1.191 to 1.21)	10,564 (10,388 to 10,741)	0.953 (0.941 to 0.965)	8,245 (8,065 to 8,425)	0.99 (0.959 to 1.023)	8,589 (8,231 to 8,946)	0.946 (0.938 to 0.954)	8,218 (8,062 to 8,374)	0.976 (0.96 to 0.992)	8,180 (8,000 to 8,360)	1.096 (1.087 to 1.104)	9,147 (9,104 to 9,190)	1.273 (1.22 to 1.328)	10,510 (10,195 to 10,826)	1.433 (1.372 to 1.496)	11,773 (11,299 to 12,247)	0.939 (0.923 to 0.956)	8,312 (8,277 to 8,346)	0.922 (0.916 to 0.929)	8,212 (8,102 to 8,321)	0.878 (0.87 to 0.886)	7,985 (7,859 to 8,111)
200724_at	RPL10	ribosomal protein L10	1.018 (1.007 to 1.03)	18.79 (18.46 to 19.12)	1.133 (1.125 to 1.141)	21.28 (21.14 to 21.43)	0.96 (0.954 to 0.967)	18.61 (18.52 to 18.69)	1.011 (0.943 to 1.085)	19.62 (18.42 to 20.83)	0.961 (0.96 to 0.962)	18.3 (18.15 to 18.44)	0.958 (0.954 to 0.962)	18.27 (18.18 to 18.37)	1 (0.944 to 1.06)	19.14 (18.24 to 20.04)	1.027 (1.004 to 1.051)	18.95 (18.63 to 19.27)	1.007 (1.004 to 1.009)	18.5 (18.39 to 18.6)	1.032 (1.023 to 1.041)	18.75 (18.68 to 18.81)	1.013 (1.009 to 1.016)	18.31 (18.2 to 18.42)	0.943 (0.893 to 0.996)	18.42 (17.18 to 19.66)	0.923 (0.909 to 0.938)	18.09 (18.01 to 18.17)	0.8 (0.724 to 0.884)	16.09 (14.59 to 17.59)
200725_x_at	RPL10	ribosomal protein L10	0.959 (0.923 to 0.997)	15,101 (14,618 to 15,584)	1.035 (1.003 to 1.068)	16,599 (15,853 to 17,345)	1.215 (1.182 to 1.249)	20,086 (19,765 to 20,406)	1.259 (1.252 to 1.265)	20,790 (20,501 to 21,080)	0.893 (0.876 to 0.911)	14,506 (14,356 to 14,657)	0.877 (0.821 to 0.936)	14,304 (13,229 to 15,379)	0.901 (0.897 to 0.904)	14,683 (14,468 to 14,899)	1.183 (1.173 to 1.193)	18,608 (18,554 to 18,663)	1.222 (1.147 to 1.302)	19,188 (18,038 to 20,337)	1.599 (1.556 to 1.643)	24,780 (24,403 to 25,157)	1.529 (1.477 to 1.583)	23,575 (22,822 to 24,329)	0.958 (0.926 to 0.992)	15,927 (15,587 to 16,267)	0.938 (0.919 to 0.958)	15,693 (15,048 to 16,337)	0.929 (0.926 to 0.931)	15,862 (15,714 to 16,010)
200726_at	PPP1CC	protein phosphatase 1, catalytic subunit, gamma isoform	1.075 (1.07 to 1.079)	9,236 (9,138 to 9,335)	0.964 (0.936 to 0.992)	8,444 (8,081 to 8,806)	0.889 (0.879 to 0.898)	8,026 (7,848 to 8,205)	0.843 (0.829 to 0.856)	7,602 (7,550 to 7,654)	0.928 (0.851 to 1.012)	8,256 (7,617 to 8,894)	1.016 (1.008 to 1.025)	9,031 (9,024 to 9,037)	1.051 (1.034 to 1.068)	9,359 (9,110 to 9,608)	1.092 (1.076 to 1.109)	9,386 (9,191 to 9,581)	1.087 (1.066 to 1.109)	9,309 (9,152 to 9,466)	0.99 (0.939 to 1.044)	8,389 (8,046 to 8,731)	1.034 (1.012 to 1.056)	8,704 (8,543 to 8,865)	0.92 (0.9 to 0.94)	8,346 (8,274 to 8,419)	0.849 (0.846 to 0.852)	7,754 (7,626 to 7,883)	0.775 (0.74 to 0.812)	7,234 (6,944 to 7,525)
200727_s_at		ARP2 actin-related protein 2 homolog (yeast)	1.306 (1.141 to 1.496)	461.5 (402.3 to 520.8)	1.51 (1.437 to 1.587)	539.8 (505.6 to 574.1)	1.396 (1.231 to 1.582)	518.4 (448 to 588.8)	1.086 (1.01 to 1.168)	400.4 (374.9 to 425.8)	1.484 (1.48 to 1.488)	536.8 (533.4 to 540.1)	1.399 (1.25 to 1.565)	509.3 (457.1 to 561.5)	1.392 (1.284 to 1.509)	507.5 (461.3 to 553.7)	0.914 (0.897 to 0.932)	320.3 (316 to 324.5)	0.976 (0.962 to 0.99)	340.5 (334.6 to 346.5)	0.546 (0.461 to 0.647)	191.5 (157.2 to 225.8)	0.428 (0.423 to 0.434)	147 (145.5 to 148.5)	0.754 (0.735 to 0.773)	278.9 (275.5 to 282.3)	0.634 (0.6 to 0.669)	236.4 (218.8 to 254)	0.685 (0.642 to 0.73)	261 (242.6 to 279.3)
200728_at		601339864F1 NIH_MGC_53 Homo sapiens cDNA clone IMAGE:3682406 5', mRNA sequence.	0.933 (0.929 to 0.937)	10,028 (10,001 to 10,054)	0.894 (0.868 to 0.92)	9,790 (9,370 to 10,209)	0.917 (0.908 to 0.926)	10,350 (10,334 to 10,365)	0.877 (0.877 to 0.878)	9,898 (9,808 to 9,988)	0.833 (0.791 to 0.878)	9,261 (8,699 to 9,823)	0.967 (0.928 to 1.007)	10,753 (10,214 to 11,293)	0.918 (0.896 to 0.94)	10,219 (10,086 to 10,352)	1.04 (1.032 to 1.049)	11,180 (11,155 to 11,204)	1.084 (1.061 to 1.108)	11,607 (11,394 to 11,820)	1.118 (1.106 to 1.13)	11,834 (11,814 to 11,853)	1.002 (0.993 to 1.011)	10,549 (10,428 to 10,670)	1.026 (1.011 to 1.042)	11,648 (11,623 to 11,673)	1.054 (1.044 to 1.064)	12,033 (11,904 to 12,162)	1.063 (1.041 to 1.086)	12,404 (12,058 to 12,750)
200729_s_at		601339864F1 NIH_MGC_53 Homo sapiens cDNA clone IMAGE:3682406 5', mRNA sequence.	1.057 (1.024 to 1.091)	9,414 (9,174 to 9,654)	1.014 (0.982 to 1.047)	9,195 (9,025 to 9,365)	0.964 (0.93 to 0.998)	9,018 (8,802 to 9,233)	1.045 (1.039 to 1.05)	9,764 (9,727 to 9,802)	0.949 (0.91 to 0.99)	8,733 (8,291 to 9,175)	1.017 (1.001 to 1.034)	9,362 (9,302 to 9,423)	0.91 (0.833 to 0.993)	8,416 (7,767 to 9,065)	1.011 (1.008 to 1.014)	8,999 (8,921 to 9,077)	1.04 (1.015 to 1.066)	9,226 (8,968 to 9,484)	0.991 (0.979 to 1.002)	8,688 (8,481 to 8,895)	0.852 (0.847 to 0.858)	7,434 (7,366 to 7,502)	1.029 (0.999 to 1.06)	9,677 (9,520 to 9,833)	0.996 (0.953 to 1.042)	9,425 (9,192 to 9,658)	0.958 (0.933 to 0.983)	9,254 (9,074 to 9,435)
200730_s_at		602135085F1 NIH_MGC_81 Homo sapiens cDNA clone IMAGE:4290141 5', mRNA sequence.	1.12 (1.087 to 1.155)	493.5 (475.3 to 511.8)	1.127 (1.125 to 1.129)	505.4 (497.5 to 513.3)	0.874 (0.768 to 0.995)	407 (359.2 to 454.8)	0.699 (0.64 to 0.763)	324.4 (293 to 355.7)	1.131 (1.005 to 1.272)	518.1 (452.9 to 583.4)	1.344 (1.169 to 1.544)	618.4 (527.2 to 709.6)	1.342 (1.15 to 1.566)	618.6 (530.1 to 707.1)	0.946 (0.912 to 0.981)	416.5 (403.7 to 429.2)	0.972 (0.92 to 1.028)	427.1 (401.9 to 452.2)	0.386 (0.36 to 0.413)	167.9 (154.4 to 181.5)	0.461 (0.447 to 0.476)	198.9 (193.1 to 204.7)	0.694 (0.668 to 0.72)	323 (306.6 to 339.3)	1.006 (0.944 to 1.072)	470.7 (450.3 to 491.1)	1.081 (1.034 to 1.129)	517.1 (491 to 543.1)
200731_s_at		protein tyrosine phosphatase type IVA, member 1	1.051 (1.023 to 1.08)	332.2 (325.2 to 339.1)	1.01 (0.965 to 1.057)	325.5 (306.2 to 344.7)	0.77 (0.761 to 0.778)	255.5 (249.7 to 261.4)	0.676 (0.671 to 0.68)	224 (223.6 to 224.5)	1.315 (1.307 to 1.323)	428.9 (427.7 to 430.1)	1.431 (1.375 to 1.488)	467.5 (453.4 to 481.6)	1.522 (1.458 to 1.589)	498.6 (482.5 to 514.8)	0.788 (0.761 to 0.815)	248.9 (241.8 to 256)	0.892 (0.854 to 0.931)	281 (268 to 294)	0.665 (0.55 to 0.803)	210 (173.2 to 246.9)	0.845 (0.728 to 0.981)	264.4 (226 to 302.9)	0.997 (0.959 to 1.036)	332.8 (324.4 to 341.3)	1.022 (1.019 to 1.026)	343.1 (337.3 to 348.9)	1.159 (1.132 to 1.186)	397.5 (390.9 to 404.2)
200732_s_at		protein tyrosine phosphatase type IVA, member 1	0.991 (0.964 to 1.018)	1,195 (1,154 to 1,235)	0.97 (0.957 to 0.982)	1,191 (1,159 to 1,222)	0.751 (0.749 to 0.753)	951 (942.3 to 959.6)	0.685 (0.636 to 0.737)	869.2 (797.8 to 940.5)	1.21 (1.185 to 1.234)	1,505 (1,461 to 1,549)	1.348 (1.301 to 1.397)	1,682 (1,606 to 1,757)	1.44 (1.418 to 1.463)	1,799 (1,752 to 1,846)	0.862 (0.844 to 0.879)	1,038 (1,023 to 1,054)	1 (0.997 to 1.003)	1,201 (1,200 to 1,201)	0.804 (0.761 to 0.85)	955.6 (914.6 to 996.5)	0.993 (0.906 to 1.089)	1,177 (1,073 to 1,282)	0.994 (0.952 to 1.038)	1,266 (1,228 to 1,304)	1.119 (1.076 to 1.163)	1,435 (1,350 to 1,519)	1.325 (1.322 to 1.328)	1,733 (1,718 to 1,748)
200733_s_at		602135085F1 NIH_MGC_81 Homo sapiens cDNA clone IMAGE:4290141 5', mRNA sequence.	1.283 (1.242 to 1.326)	9,760 (9,378 to 10,142)	1.189 (1.084 to 1.305)	9,231 (8,501 to 9,960)	0.841 (0.758 to 0.933)	6,741 (6,118 to 7,364)	0.955 (0.945 to 0.966)	7,622 (7,473 to 7,772)	1.313 (1.274 to 1.354)	10,310 (9,906 to 10,713)	1.285 (1.12 to 1.473)	10,174 (8,883 to 11,465)	1.137 (1.008 to 1.281)	9,002 (8,022 to 9,983)	1.003 (0.992 to 1.015)	7,622 (7,579 to 7,665)	0.983 (0.872 to 1.108)	7,498 (6,580 to 8,416)	0.811 (0.775 to 0.849)	6,079 (5,727 to 6,431)	0.744 (0.724 to 0.763)	5,537 (5,379 to 5,696)	0.994 (0.91 to 1.086)	8,017 (7,203 to 8,832)	1.042 (0.891 to 1.219)	8,489 (7,335 to 9,642)	0.936 (0.923 to 0.95)	7,722 (7,661 to 7,783)
200734_s_at		ADP-ribosylation factor 3	1.007 (0.938 to 1.081)	517.3 (484.2 to 550.4)	0.988 (0.956 to 1.021)	516.3 (492.2 to 540.5)	0.747 (0.736 to 0.758)	402.4 (401.2 to 403.5)	0.558 (0.538 to 0.579)	300.4 (291.9 to 308.8)	1.154 (1.147 to 1.16)	610.6 (608.4 to 612.7)	0.994 (0.959 to 1.03)	527.1 (513.4 to 540.9)	1.058 (0.99 to 1.13)	562.8 (531.6 to 593.9)	0.998 (0.986 to 1.01)	511.5 (502.4 to 520.6)	0.985 (0.926 to 1.048)	504 (474.5 to 533.5)	0.541 (0.496 to 0.591)	274.1 (253.4 to 294.8)	0.532 (0.503 to 0.563)	267.7 (251.8 to 283.6)	1.139 (1.092 to 1.187)	616.7 (599.1 to 634.3)	1.116 (1.097 to 1.135)	607.6 (605.8 to 609.5)	1.235 (1.215 to 1.255)	687.1 (680.2 to 694)
200735_x_at	NACA	nascent-polypeptide-associated complex alpha polypeptide	1.025 (0.998 to 1.052)	17,363 (17,013 to 17,712)	1.026 (1.015 to 1.037)	17,705 (17,648 to 17,763)	1.117 (1.117 to 1.118)	19,890 (19,673 to 20,106)	1.158 (1.156 to 1.161)	20,603 (20,372 to 20,834)	0.949 (0.933 to 0.966)	16,607 (16,174 to 17,040)	0.862 (0.842 to 0.883)	15,108 (14,608 to 15,608)	0.893 (0.875 to 0.912)	15,680 (15,523 to 15,836)	1.052 (1.034 to 1.069)	17,815 (17,621 to 18,010)	0.99 (0.978 to 1.002)	16,710 (16,560 to 16,861)	1.306 (1.268 to 1.346)	21,799 (21,407 to 22,191)	1.321 (1.319 to 1.322)	21,918 (21,828 to 22,008)	0.872 (0.847 to 0.899)	15,613 (15,362 to 15,864)	0.809 (0.803 to 0.815)	14,568 (14,165 to 14,972)	0.792 (0.767 to 0.818)	14,571 (14,200 to 14,941)
200736_s_at	GPX1	glutathione peroxidase 1	0.999 (0.962 to 1.038)	4,401 (4,262 to 4,539)	1.049 (0.992 to 1.109)	4,712 (4,385 to 5,039)	0.907 (0.881 to 0.934)	4,195 (4,121 to 4,270)	0.757 (0.725 to 0.79)	3,500 (3,382 to 3,619)	1.021 (1.018 to 1.025)	4,641 (4,617 to 4,665)	0.879 (0.856 to 0.903)	4,003 (3,858 to 4,148)	1.042 (1.009 to 1.077)	4,754 (4,650 to 4,858)	0.99 (0.984 to 0.996)	4,356 (4,355 to 4,357)	1.107 (1.056 to 1.161)	4,860 (4,647 to 5,073)	1.17 (1.111 to 1.232)	5,077 (4,877 to 5,277)	1.24 (1.184 to 1.298)	5,351 (5,121 to 5,581)	0.994 (0.965 to 1.023)	4,620 (4,547 to 4,692)	0.953 (0.91 to 0.997)	4,464 (4,171 to 4,757)	0.954 (0.908 to 1.003)	4,562 (4,363 to 4,760)
200737_at	PGK1	phosphoglycerate kinase 1	1.251 (1.179 to 1.328)	2,708 (2,564 to 2,852)	1.095 (1.045 to 1.148)	2,411 (2,331 to 2,491)	0.848 (0.847 to 0.849)	1,924 (1,900 to 1,948)	0.514 (0.454 to 0.582)	1,176 (1,019 to 1,332)	1.216 (1.199 to 1.234)	2,713 (2,650 to 2,777)	1.108 (1.037 to 1.183)	2,482 (2,295 to 2,669)	1.185 (1.092 to 1.286)	2,659 (2,470 to 2,849)	1.083 (1.072 to 1.093)	2,339 (2,303 to 2,376)	1.061 (1.034 to 1.089)	2,284 (2,234 to 2,335)	0.501 (0.465 to 0.54)	1,068 (1,001 to 1,136)	0.649 (0.6 to 0.701)	1,377 (1,275 to 1,480)	0.814 (0.75 to 0.882)	1,861 (1,735 to 1,986)	0.885 (0.819 to 0.958)	2,042 (1,841 to 2,243)	0.908 (0.854 to 0.966)	2,133 (2,015 to 2,250)
200738_s_at	PGK1	phosphoglycerate kinase 1	1.102 (1.083 to 1.121)	16,910 (16,732 to 17,089)	1.027 (0.992 to 1.064)	16,060 (15,724 to 16,397)	0.831 (0.799 to 0.865)	13,406 (13,029 to 13,783)	0.658 (0.651 to 0.664)	10,595 (10,395 to 10,794)	1.088 (1.048 to 1.129)	17,253 (16,455 to 18,050)	1.08 (1.066 to 1.094)	17,136 (17,084 to 17,187)	1.058 (1.008 to 1.111)	16,841 (16,205 to 17,477)	1.034 (1.034 to 1.034)	15,871 (15,784 to 15,959)	1.079 (1.078 to 1.08)	16,497 (16,427 to 16,567)	0.725 (0.679 to 0.774)	10,974 (10,395 to 11,553)	0.884 (0.847 to 0.922)	13,300 (12,769 to 13,830)	0.973 (0.939 to 1.008)	15,767 (15,416 to 16,118)	0.95 (0.947 to 0.952)	15,485 (15,127 to 15,842)	0.94 (0.934 to 0.946)	15,655 (15,651 to 15,659)
200739_s_at		SMT3 suppressor of mif two 3 homolog 1 (yeast)	1.158 (1.111 to 1.207)	1,014 (978.5 to 1,049)	1.165 (1.066 to 1.274)	1,044 (936.7 to 1,151)	0.796 (0.772 to 0.82)	731.8 (718.1 to 745.5)	0.474 (0.453 to 0.497)	436.4 (412.6 to 460.2)	1.257 (1.238 to 1.278)	1,136 (1,108 to 1,164)	1.096 (1.041 to 1.154)	993.3 (932.9 to 1,054)	1.209 (1.166 to 1.255)	1,097 (1,068 to 1,126)	0.882 (0.845 to 0.921)	772.4 (743.6 to 801.1)	1.189 (1.178 to 1.2)	1,036 (1,023 to 1,049)	0.698 (0.684 to 0.712)	601.8 (582.5 to 621)	0.694 (0.66 to 0.73)	595.7 (567.5 to 623.8)	0.969 (0.931 to 1.009)	896.2 (872.2 to 920.2)	0.982 (0.926 to 1.041)	915.4 (843.4 to 987.4)	0.949 (0.909 to 0.991)	902.1 (869.1 to 935.1)
200740_s_at		SMT3 suppressor of mif two 3 homolog 1 (yeast)	1.053 (1.036 to 1.071)	5,651 (5,593 to 5,708)	1.061 (1.057 to 1.065)	5,798 (5,695 to 5,901)	0.921 (0.919 to 0.924)	5,192 (5,148 to 5,237)	0.696 (0.684 to 0.708)	3,920 (3,889 to 3,952)	1.128 (1.119 to 1.137)	6,245 (6,238 to 6,251)	1.097 (1.096 to 1.099)	6,085 (6,035 to 6,136)	1.125 (1.099 to 1.152)	6,254 (6,173 to 6,335)	0.952 (0.947 to 0.956)	5,105 (5,052 to 5,159)	1.1 (1.074 to 1.127)	5,879 (5,755 to 6,003)	0.877 (0.86 to 0.894)	4,631 (4,599 to 4,663)	0.883 (0.863 to 0.904)	4,642 (4,546 to 4,739)	1.013 (1.005 to 1.021)	5,738 (5,709 to 5,768)	0.969 (0.944 to 0.995)	5,523 (5,488 to 5,557)	0.943 (0.943 to 0.943)	5,489 (5,454 to 5,525)
200741_s_at	RPS27	ribosomal protein S27 (metallopanstimulin 1)	0.953 (0.924 to 0.982)	29,584 (28,881 to 30,287)	0.966 (0.943 to 0.99)	30,564 (29,409 to 31,719)	1.033 (1.019 to 1.048)	33,684 (33,599 to 33,768)	1.049 (1.022 to 1.076)	34,170 (33,599 to 34,741)	0.971 (0.96 to 0.982)	31,107 (31,033 to 31,181)	0.903 (0.899 to 0.907)	28,969 (28,813 to 29,126)	0.981 (0.957 to 1.006)	31,549 (31,100 to 31,997)	1.002 (0.973 to 1.032)	31,106 (30,366 to 31,845)	1.039 (1.025 to 1.053)	32,114 (31,794 to 32,434)	1.135 (1.103 to 1.167)	34,712 (33,318 to 36,105)	1.194 (1.177 to 1.212)	36,311 (35,885 to 36,737)	0.982 (0.922 to 1.045)	32,210 (30,621 to 33,798)	0.99 (0.988 to 0.992)	32,645 (31,922 to 33,368)	1.019 (0.994 to 1.045)	34,341 (33,711 to 34,971)
200742_s_at		ceroid-lipofuscinosis, neuronal 2, late infantile (Jansky-Bielschowsky disease)	0.996 (0.957 to 1.036)	168.8 (163.2 to 174.5)	1.04 (1.002 to 1.08)	179.5 (175.2 to 183.8)	1.128 (1.001 to 1.271)	202.5 (176.1 to 228.9)	0.822 (0.816 to 0.828)	146.2 (146 to 146.4)	1.017 (0.999 to 1.034)	177.8 (173.2 to 182.5)	1.119 (1.054 to 1.189)	196.5 (182.8 to 210.3)	0.954 (0.893 to 1.02)	168 (155.1 to 181)	1.135 (1.11 to 1.161)	192.4 (186.9 to 197.8)	0.9 (0.89 to 0.911)	152 (149.7 to 154.2)	0.692 (0.671 to 0.713)	115.5 (110.6 to 120.4)	0.709 (0.695 to 0.722)	117.6 (115.1 to 120.1)	1.048 (0.996 to 1.103)	187.6 (180.5 to 194.7)	0.997 (0.965 to 1.03)	179.7 (170.2 to 189.1)	1.041 (0.956 to 1.134)	192.2 (174.6 to 209.9)
200743_s_at	TPP1	ceroid-lipofuscinosis, neuronal 2, late infantile (Jansky-Bielschowsky disease)	0.993 (0.982 to 1.004)	684.3 (672.3 to 696.4)	0.976 (0.946 to 1.006)	684.8 (673.3 to 696.4)	0.934 (0.895 to 0.976)	677.4 (640.4 to 714.5)	0.704 (0.695 to 0.714)	509.6 (507.4 to 511.7)	0.908 (0.904 to 0.913)	646.2 (643.4 to 648.9)	0.999 (0.987 to 1.011)	712.1 (696.9 to 727.4)	0.898 (0.845 to 0.953)	642.6 (597.3 to 687.9)	1.31 (1.283 to 1.337)	903 (879.1 to 926.8)	1.121 (1.092 to 1.152)	770 (752.1 to 787.9)	1.035 (0.996 to 1.076)	703 (684.4 to 721.6)	1.155 (1.11 to 1.202)	780.4 (751.3 to 809.4)	1.132 (1.12 to 1.145)	824.3 (822.1 to 826.4)	1.042 (0.986 to 1.101)	764.9 (707.1 to 822.6)	1.017 (0.996 to 1.038)	760.9 (740.4 to 781.4)
200744_s_at	GNB1	guanine nucleotide binding protein (G protein), beta polypeptide 1	1.095 (1.069 to 1.123)	1,798 (1,766 to 1,831)	0.982 (0.969 to 0.996)	1,643 (1,598 to 1,688)	1.077 (1.072 to 1.082)	1,858 (1,828 to 1,888)	1.1 (1.047 to 1.156)	1,899 (1,788 to 2,009)	1.086 (1.065 to 1.108)	1,841 (1,788 to 1,895)	0.983 (0.927 to 1.042)	1,672 (1,558 to 1,785)	0.994 (0.983 to 1.004)	1,690 (1,689 to 1,690)	1.134 (1.09 to 1.181)	1,864 (1,778 to 1,949)	1.039 (1.018 to 1.061)	1,700 (1,670 to 1,729)	0.821 (0.807 to 0.836)	1,328 (1,320 to 1,335)	0.853 (0.823 to 0.885)	1,373 (1,326 to 1,419)	0.851 (0.846 to 0.855)	1,475 (1,448 to 1,502)	0.793 (0.734 to 0.857)	1,389 (1,255 to 1,524)	0.825 (0.82 to 0.83)	1,470 (1,452 to 1,488)
200745_s_at	GNB1	guanine nucleotide binding protein (G protein), beta polypeptide 1	0.973 (0.951 to 0.995)	2,718 (2,674 to 2,762)	0.919 (0.885 to 0.955)	2,616 (2,552 to 2,681)	1.073 (1.055 to 1.092)	3,150 (3,133 to 3,167)	1.022 (0.954 to 1.095)	3,007 (2,774 to 3,240)	1.011 (0.969 to 1.054)	2,918 (2,770 to 3,067)	0.992 (0.945 to 1.042)	2,871 (2,702 to 3,040)	0.975 (0.968 to 0.982)	2,823 (2,772 to 2,874)	1.163 (1.156 to 1.171)	3,250 (3,248 to 3,251)	1.005 (0.997 to 1.013)	2,796 (2,783 to 2,809)	1.003 (0.983 to 1.023)	2,761 (2,672 to 2,850)	0.979 (0.956 to 1.003)	2,681 (2,624 to 2,738)	0.967 (0.965 to 0.969)	2,853 (2,808 to 2,898)	1.154 (1.151 to 1.157)	3,424 (3,346 to 3,503)	1.169 (1.164 to 1.175)	3,546 (3,507 to 3,585)
200746_s_at	GNB1	guanine nucleotide binding protein (G protein), beta polypeptide 1	0.958 (0.953 to 0.963)	4,099 (4,094 to 4,103)	0.819 (0.789 to 0.851)	3,573 (3,388 to 3,757)	0.981 (0.961 to 1.002)	4,413 (4,269 to 4,556)	1.014 (0.981 to 1.049)	4,559 (4,365 to 4,752)	0.913 (0.887 to 0.939)	4,032 (3,881 to 4,184)	0.968 (0.921 to 1.019)	4,290 (4,032 to 4,547)	0.957 (0.952 to 0.963)	4,242 (4,221 to 4,263)	1.104 (1.099 to 1.109)	4,723 (4,675 to 4,771)	0.983 (0.969 to 0.998)	4,188 (4,140 to 4,236)	1.15 (1.127 to 1.174)	4,845 (4,804 to 4,887)	1.149 (1.134 to 1.163)	4,813 (4,740 to 4,887)	1.006 (0.995 to 1.016)	4,543 (4,437 to 4,650)	1.06 (1.05 to 1.07)	4,814 (4,762 to 4,866)	1.073 (1.047 to 1.099)	4,983 (4,829 to 5,137)
200747_s_at	NUMA1	nuclear mitotic apparatus protein 1	0.81 (0.793 to 0.827)	779.1 (757.6 to 800.6)	0.96 (0.935 to 0.986)	940.5 (928.2 to 952.9)	1.11 (1.089 to 1.132)	1,123 (1,088 to 1,157)	1.201 (1.186 to 1.215)	1,213 (1,187 to 1,238)	0.802 (0.733 to 0.877)	800.1 (721.7 to 878.5)	0.854 (0.792 to 0.921)	852.6 (780.3 to 924.8)	0.782 (0.735 to 0.832)	780.3 (739.9 to 820.7)	1.088 (1.077 to 1.098)	1,046 (1,030 to 1,062)	1.092 (1.09 to 1.093)	1,046 (1,041 to 1,051)	1.309 (1.252 to 1.369)	1,242 (1,172 to 1,313)	1.079 (1.026 to 1.135)	1,019 (964.5 to 1,073)	0.877 (0.837 to 0.919)	892.6 (839.2 to 946.1)	1.021 (0.967 to 1.078)	1,043 (1,008 to 1,079)	0.981 (0.95 to 1.014)	1,025 (985 to 1,065)
200748_s_at	FTH1	ferritin, heavy polypeptide 1	0.816 (0.791 to 0.841)	17,185 (16,769 to 17,601)	1 (0.988 to 1.012)	21,442 (21,400 to 21,485)	1.294 (1.255 to 1.334)	28,648 (27,445 to 29,852)	1.522 (1.472 to 1.574)	33,683 (32,252 to 35,114)	0.928 (0.921 to 0.935)	20,175 (19,836 to 20,514)	0.973 (0.911 to 1.04)	21,254 (19,648 to 22,861)	1.009 (0.999 to 1.018)	22,009 (21,982 to 22,035)	0.803 (0.791 to 0.816)	16,915 (16,557 to 17,274)	0.919 (0.889 to 0.951)	19,293 (18,710 to 19,876)	1.151 (1.126 to 1.178)	23,880 (23,633 to 24,126)	1.348 (1.328 to 1.368)	27,815 (27,482 to 28,148)	0.863 (0.841 to 0.886)	19,210 (18,460 to 19,960)	0.98 (0.96 to 1.001)	21,945 (21,050 to 22,841)	1.05 (1.042 to 1.058)	23,992 (23,960 to 24,024)
200749_at		RAN, member RAS oncogene family	1.149 (1.147 to 1.151)	4,254 (4,235 to 4,274)	1.126 (1.089 to 1.164)	4,247 (4,165 to 4,329)	0.947 (0.912 to 0.983)	3,685 (3,589 to 3,780)	0.891 (0.878 to 0.904)	3,464 (3,445 to 3,484)	1.235 (1.214 to 1.256)	4,719 (4,680 to 4,758)	1.194 (1.159 to 1.23)	4,572 (4,479 to 4,664)	1.178 (1.155 to 1.201)	4,520 (4,479 to 4,561)	0.972 (0.97 to 0.975)	3,600 (3,587 to 3,612)	0.946 (0.929 to 0.964)	3,490 (3,415 to 3,565)	0.837 (0.823 to 0.851)	3,051 (3,036 to 3,065)	0.954 (0.945 to 0.962)	3,460 (3,420 to 3,499)	1.017 (0.967 to 1.069)	3,978 (3,831 to 4,124)	1.017 (1.015 to 1.018)	3,999 (3,924 to 4,074)	1.037 (0.985 to 1.092)	4,171 (3,983 to 4,360)
200750_s_at	RAN	RAN, member RAS oncogene family	1.125 (1.086 to 1.166)	18,928 (18,382 to 19,475)	1.074 (1.054 to 1.094)	18,385 (18,295 to 18,475)	0.898 (0.888 to 0.907)	15,852 (15,838 to 15,866)	0.791 (0.783 to 0.799)	13,959 (13,692 to 14,225)	1.08 (1.068 to 1.093)	18,748 (18,360 to 19,136)	1.049 (1.023 to 1.075)	18,236 (17,602 to 18,870)	1.062 (1.044 to 1.081)	18,504 (18,382 to 18,627)	1.04 (1.032 to 1.049)	17,488 (17,452 to 17,525)	1.037 (1.024 to 1.051)	17,366 (17,195 to 17,536)	0.778 (0.768 to 0.789)	12,886 (12,555 to 13,218)	0.846 (0.822 to 0.87)	13,935 (13,577 to 14,294)	0.946 (0.915 to 0.977)	16,796 (16,469 to 17,124)	0.879 (0.874 to 0.884)	15,700 (15,469 to 15,930)	0.827 (0.824 to 0.829)	15,080 (15,037 to 15,124)
200751_s_at		heterogeneous nuclear ribonucleoprotein C (C1/C2)	1.303 (1.247 to 1.361)	20,169 (19,427 to 20,911)	1.146 (1.118 to 1.174)	18,053 (17,860 to 18,247)	1.029 (1.003 to 1.055)	16,720 (16,490 to 16,950)	0.986 (0.956 to 1.017)	16,013 (15,661 to 16,364)	1.138 (1.101 to 1.175)	18,182 (17,426 to 18,937)	1.024 (0.987 to 1.063)	16,388 (15,939 to 16,836)	0.975 (0.894 to 1.065)	15,683 (14,480 to 16,885)	1.126 (1.106 to 1.146)	17,419 (17,213 to 17,625)	0.969 (0.948 to 0.991)	14,944 (14,567 to 15,321)	0.786 (0.762 to 0.81)	11,987 (11,476 to 12,499)	0.731 (0.724 to 0.738)	11,083 (10,950 to 11,217)	1.009 (0.997 to 1.02)	16,479 (16,450 to 16,507)	0.886 (0.875 to 0.897)	14,559 (14,446 to 14,671)	0.779 (0.765 to 0.794)	13,086 (12,926 to 13,245)
200752_s_at	CAPN1	calpain 1, (mu/I) large subunit	0.968 (0.911 to 1.028)	297.2 (277.3 to 317.1)	0.938 (0.925 to 0.952)	292.8 (292.5 to 293.1)	1.03 (0.985 to 1.077)	331.7 (320.7 to 342.7)	1.034 (0.97 to 1.103)	333.1 (314.8 to 351.5)	0.833 (0.803 to 0.863)	263.6 (251.7 to 275.5)	0.787 (0.737 to 0.84)	249.9 (231.3 to 268.5)	0.827 (0.817 to 0.837)	262.6 (262.2 to 263)	1.186 (1.143 to 1.23)	363.6 (348.3 to 378.9)	1.406 (1.277 to 1.549)	431 (390.9 to 471.2)	1.449 (1.391 to 1.51)	437.5 (424.8 to 450.1)	1.302 (1.244 to 1.362)	391.2 (372.5 to 410)	1.122 (1 to 1.259)	366.2 (319.4 to 413)	1.093 (1 to 1.195)	357.9 (318.9 to 397)	0.824 (0.792 to 0.857)	274.3 (261.7 to 286.9)
200753_x_at		splicing factor, arginine/serine-rich 2	1.416 (1.367 to 1.467)	5,490 (5,332 to 5,648)	1.23 (1.163 to 1.301)	4,859 (4,654 to 5,064)	0.819 (0.792 to 0.847)	3,337 (3,263 to 3,411)	0.606 (0.597 to 0.614)	2,464 (2,406 to 2,522)	1.417 (1.378 to 1.457)	5,669 (5,561 to 5,777)	1.204 (1.191 to 1.218)	4,825 (4,816 to 4,834)	1.147 (1.138 to 1.157)	4,608 (4,521 to 4,695)	1.009 (0.969 to 1.052)	3,916 (3,732 to 4,099)	1.177 (1.168 to 1.185)	4,542 (4,495 to 4,589)	0.839 (0.82 to 0.859)	3,202 (3,167 to 3,237)	0.96 (0.893 to 1.031)	3,653 (3,401 to 3,905)	0.934 (0.912 to 0.956)	3,822 (3,782 to 3,862)	0.932 (0.912 to 0.952)	3,840 (3,681 to 3,999)	0.852 (0.841 to 0.863)	3,583 (3,514 to 3,652)
200754_x_at	SFRS2	splicing factor, arginine/serine-rich 2	1.128 (1.117 to 1.139)	9,658 (9,500 to 9,816)	1.091 (1.09 to 1.092)	9,516 (9,373 to 9,659)	0.791 (0.764 to 0.819)	7,122 (6,794 to 7,450)	0.664 (0.633 to 0.696)	5,979 (5,642 to 6,316)	1.132 (1.118 to 1.146)	10,004 (9,968 to 10,040)	1.153 (1.13 to 1.177)	10,216 (9,912 to 10,520)	1.107 (1.107 to 1.107)	9,821 (9,717 to 9,925)	1 (0.99 to 1.01)	8,563 (8,429 to 8,696)	1.104 (1.067 to 1.142)	9,420 (9,131 to 9,709)	0.951 (0.947 to 0.954)	8,020 (7,892 to 8,147)	1.001 (0.981 to 1.021)	8,398 (8,210 to 8,585)	0.886 (0.877 to 0.895)	8,010 (7,983 to 8,037)	0.939 (0.933 to 0.946)	8,548 (8,317 to 8,778)	0.91 (0.898 to 0.923)	8,463 (8,289 to 8,637)
200755_s_at		calumenin	0.983 (0.975 to 0.99)	465.4 (464.9 to 465.9)	0.945 (0.918 to 0.972)	455.7 (449.1 to 462.4)	0.774 (0.742 to 0.807)	385.1 (373.4 to 396.9)	0.686 (0.684 to 0.688)	341.1 (337.2 to 345)	1.265 (1.239 to 1.291)	618.5 (611.3 to 625.7)	1.33 (1.253 to 1.412)	653 (607.9 to 698.2)	1.376 (1.256 to 1.509)	677.7 (622.8 to 732.6)	0.899 (0.883 to 0.915)	425.9 (415.8 to 436)	1.064 (1.01 to 1.121)	502.6 (478 to 527.1)	0.578 (0.569 to 0.586)	269.5 (262.4 to 276.6)	0.763 (0.66 to 0.881)	357.4 (307.3 to 407.5)	1.548 (1.486 to 1.612)	774.6 (753.3 to 796)	1.477 (1.444 to 1.511)	743.9 (712.2 to 775.7)	1.588 (1.556 to 1.619)	816.5 (795 to 838)
200756_x_at	CALU	calumenin	0.987 (0.924 to 1.054)	83.69 (77.65 to 89.72)	0.949 (0.934 to 0.964)	81.74 (81.59 to 81.89)	0.795 (0.772 to 0.818)	70.65 (69.41 to 71.9)	0.657 (0.581 to 0.743)	58.82 (51.1 to 66.55)	1.228 (1.179 to 1.279)	107.3 (103.9 to 110.7)	1.34 (1.237 to 1.452)	117.7 (107.2 to 128.2)	1.486 (1.352 to 1.633)	130.7 (119.8 to 141.6)	0.839 (0.745 to 0.946)	71.55 (62.64 to 80.46)	0.996 (0.923 to 1.074)	84.11 (78.05 to 90.17)	0.536 (0.381 to 0.752)	47.42 (31.39 to 63.45)	0.582 (0.452 to 0.749)	49.72 (37.55 to 61.89)	1.335 (1.198 to 1.486)	119.8 (108.5 to 131)	1.175 (1.036 to 1.332)	106.7 (91.25 to 122.1)	1.398 (1.333 to 1.466)	128.5 (121.6 to 135.4)
200757_s_at	CALU	calumenin	1.018 (0.959 to 1.081)	537.5 (508.7 to 566.3)	0.979 (0.959 to 0.999)	525.5 (522.2 to 528.8)	0.776 (0.765 to 0.788)	430.2 (418.9 to 441.5)	0.777 (0.743 to 0.812)	430.4 (407.3 to 453.4)	1.227 (1.193 to 1.263)	668 (654.8 to 681.2)	1.308 (1.275 to 1.342)	713 (701.7 to 724.4)	1.392 (1.382 to 1.403)	760.7 (747.1 to 774.3)	0.799 (0.777 to 0.821)	421.2 (407 to 435.5)	0.99 (0.978 to 1.001)	519.8 (512 to 527.6)	0.656 (0.646 to 0.666)	340.4 (339.4 to 341.5)	0.703 (0.674 to 0.734)	363.6 (349 to 378.1)	1.377 (1.322 to 1.434)	767 (746.1 to 787.9)	1.536 (1.489 to 1.585)	861.2 (816.9 to 905.6)	1.671 (1.655 to 1.688)	956.4 (953.2 to 959.6)
200758_s_at	NFE2L1	nuclear factor (erythroid-derived 2)-like 1	0.918 (0.908 to 0.929)	557.3 (554.6 to 560)	0.983 (0.961 to 1.006)	607.4 (601.8 to 613.1)	1.06 (1.059 to 1.062)	676 (667.3 to 684.7)	1.27 (1.224 to 1.317)	809.6 (772.7 to 846.5)	0.94 (0.912 to 0.969)	589.4 (566.3 to 612.5)	0.972 (0.95 to 0.994)	609.9 (590.3 to 629.6)	0.928 (0.894 to 0.963)	583.9 (556.2 to 611.7)	0.887 (0.865 to 0.909)	538.1 (527.8 to 548.3)	0.946 (0.924 to 0.968)	571.9 (560.4 to 583.3)	1.106 (1.091 to 1.12)	661 (644.3 to 677.7)	0.985 (0.947 to 1.024)	586 (561.4 to 610.6)	1.018 (1.012 to 1.023)	652.3 (647.2 to 657.3)	1.063 (1.045 to 1.082)	685.8 (660.2 to 711.3)	1.053 (1.049 to 1.058)	693.8 (686.7 to 701)
200759_x_at	NFE2L1	nuclear factor (erythroid-derived 2)-like 1	0.811 (0.801 to 0.82)	396.6 (389.3 to 403.9)	0.951 (0.925 to 0.977)	473.5 (467.2 to 479.8)	1.087 (1.067 to 1.108)	558.8 (541.9 to 575.6)	1.371 (1.352 to 1.39)	703.6 (700 to 707.3)	0.954 (0.953 to 0.956)	481.6 (478.1 to 485.2)	1 (0.997 to 1.003)	505.6 (499.4 to 511.8)	0.968 (0.947 to 0.99)	490.6 (485 to 496.2)	0.864 (0.853 to 0.875)	422.5 (414.8 to 430.3)	0.986 (0.966 to 1.006)	480.4 (469.1 to 491.7)	1.175 (1.124 to 1.229)	566.1 (547.7 to 584.6)	1.056 (1.035 to 1.076)	505.9 (494.6 to 517.1)	0.973 (0.969 to 0.977)	502.5 (493.7 to 511.3)	1.045 (1.026 to 1.066)	543.4 (522 to 564.7)	1.053 (1.025 to 1.081)	559 (540.8 to 577.3)
200760_s_at		cytoskeleton related vitamin A responsive protein	0.882 (0.845 to 0.921)	4,337 (4,179 to 4,495)	0.873 (0.85 to 0.897)	4,370 (4,193 to 4,548)	0.834 (0.827 to 0.84)	4,301 (4,286 to 4,316)	0.663 (0.646 to 0.681)	3,420 (3,362 to 3,479)	1.001 (0.984 to 1.018)	5,076 (4,944 to 5,207)	0.991 (0.944 to 1.041)	5,043 (4,748 to 5,337)	1.122 (1.106 to 1.139)	5,712 (5,567 to 5,857)	1.106 (1.079 to 1.134)	5,435 (5,331 to 5,538)	1.027 (1.016 to 1.038)	5,025 (4,955 to 5,095)	0.677 (0.663 to 0.691)	3,275 (3,169 to 3,382)	0.648 (0.635 to 0.661)	3,118 (3,064 to 3,173)	1.081 (1.037 to 1.127)	5,611 (5,453 to 5,769)	1.167 (1.101 to 1.236)	6,105 (5,632 to 6,578)	1.296 (1.282 to 1.31)	6,908 (6,878 to 6,938)
200761_s_at	ARL6IP5	cytoskeleton related vitamin A responsive protein	0.968 (0.954 to 0.983)	4,811 (4,770 to 4,852)	0.896 (0.877 to 0.915)	4,531 (4,496 to 4,566)	0.847 (0.827 to 0.867)	4,420 (4,367 to 4,472)	0.638 (0.603 to 0.675)	3,331 (3,172 to 3,489)	0.966 (0.938 to 0.995)	4,959 (4,768 to 5,149)	0.994 (0.983 to 1.005)	5,103 (5,095 to 5,111)	1.108 (1.095 to 1.122)	5,705 (5,695 to 5,715)	1.409 (1.393 to 1.425)	6,999 (6,960 to 7,038)	1.264 (1.225 to 1.304)	6,258 (6,084 to 6,433)	0.959 (0.885 to 1.039)	4,702 (4,381 to 5,023)	0.864 (0.848 to 0.88)	4,205 (4,140 to 4,270)	1.325 (1.274 to 1.379)	6,955 (6,772 to 7,139)	1.389 (1.362 to 1.418)	7,331 (7,331 to 7,332)	1.481 (1.429 to 1.535)	7,989 (7,756 to 8,221)
200762_at	DPYSL2	dihydropyrimidinase-like 2	0.966 (0.939 to 0.995)	1,023 (986.8 to 1,060)	0.767 (0.721 to 0.817)	828 (787.8 to 868.1)	0.651 (0.63 to 0.672)	724.2 (692.2 to 756.1)	0.739 (0.699 to 0.78)	821.2 (783.7 to 858.7)	1.266 (1.227 to 1.306)	1,384 (1,328 to 1,439)	1.536 (1.53 to 1.542)	1,681 (1,658 to 1,703)	1.702 (1.657 to 1.748)	1,866 (1,836 to 1,896)	1.037 (1.005 to 1.071)	1,098 (1,069 to 1,127)	0.972 (0.953 to 0.991)	1,024 (1,001 to 1,048)	0.44 (0.423 to 0.458)	458.4 (445.7 to 471)	0.43 (0.421 to 0.439)	445.8 (437.6 to 454.1)	1.454 (1.449 to 1.46)	1,625 (1,598 to 1,653)	1.692 (1.69 to 1.693)	1,902 (1,865 to 1,939)	1.925 (1.89 to 1.96)	2,212 (2,157 to 2,266)
200763_s_at	RPLP1	ribosomal protein, large, P1	0.985 (0.977 to 0.993)	44,157 (44,106 to 44,209)	0.979 (0.957 to 1.003)	44,745 (43,085 to 46,404)	1.021 (1.009 to 1.033)	48,077 (48,044 to 48,110)	1.055 (1.052 to 1.058)	49,644 (49,067 to 50,222)	0.94 (0.92 to 0.961)	43,505 (42,951 to 44,058)	0.979 (0.954 to 1.006)	45,413 (43,773 to 47,053)	0.981 (0.97 to 0.991)	45,555 (45,543 to 45,566)	1.036 (1.022 to 1.05)	46,446 (45,562 to 47,330)	1.046 (1.021 to 1.071)	46,697 (45,732 to 47,663)	1.122 (1.091 to 1.154)	49,561 (47,566 to 51,557)	1.163 (1.138 to 1.188)	51,064 (50,105 to 52,023)	0.955 (0.951 to 0.959)	45,222 (44,446 to 45,999)	0.983 (0.981 to 0.985)	46,807 (45,775 to 47,839)	0.99 (0.983 to 0.997)	48,165 (48,112 to 48,218)
200764_s_at		catenin (cadherin-associated protein), alpha 1, 102kDa	1 (0.996 to 1.004)	11.31 (11.2 to 11.43)	0.989 (0.973 to 1.005)	11.4 (11.05 to 11.74)	0.943 (0.91 to 0.976)	11.21 (10.94 to 11.47)	0.913 (0.912 to 0.915)	10.84 (10.73 to 10.96)	0.907 (0.871 to 0.944)	10.6 (10.08 to 11.12)	0.918 (0.916 to 0.919)	10.73 (10.64 to 10.82)	0.885 (0.832 to 0.942)	10.39 (9.85 to 10.93)	1.007 (1.006 to 1.009)	11.39 (11.31 to 11.48)	1.051 (1.024 to 1.079)	11.85 (11.5 to 12.2)	1.295 (1.129 to 1.487)	14.6 (12.42 to 16.77)	0.991 (0.987 to 0.995)	10.98 (10.91 to 11.06)	1.637 (1.413 to 1.896)	19.73 (17.11 to 22.35)	1.493 (1.403 to 1.59)	17.96 (17.2 to 18.72)	1.417 (1.331 to 1.509)	17.43 (16.45 to 18.41)
200765_x_at	CTNNA1	catenin (cadherin-associated protein), alpha 1, 102kDa	0.453 (0.45 to 0.456)	4.403 (4.401 to 4.404)	0.434 (0.433 to 0.435)	4.293 (4.243 to 4.343)	0.421 (0.416 to 0.426)	4.3 (4.297 to 4.303)	0.432 (0.42 to 0.444)	4.405 (4.325 to 4.484)	0.432 (0.431 to 0.433)	4.337 (4.307 to 4.367)	0.448 (0.44 to 0.456)	4.502 (4.377 to 4.628)	0.429 (0.422 to 0.437)	4.324 (4.297 to 4.35)	0.456 (0.454 to 0.457)	4.429 (4.418 to 4.439)	0.455 (0.449 to 0.46)	4.403 (4.335 to 4.471)	0.464 (0.459 to 0.47)	4.445 (4.444 to 4.445)	0.459 (0.455 to 0.463)	4.37 (4.339 to 4.4)	0.626 (0.552 to 0.711)	6.469 (5.739 to 7.2)	1.613 (1.364 to 1.907)	16.83 (14.36 to 19.29)	1.556 (0.966 to 2.505)	18.26 (10.26 to 26.26)
200766_at	CTSD	cathepsin D (lysosomal aspartyl protease)	0.921 (0.881 to 0.963)	217.1 (206.1 to 228.1)	0.955 (0.843 to 1.081)	230.3 (205 to 255.6)	1.119 (1.106 to 1.133)	276.9 (270.4 to 283.4)	0.968 (0.954 to 0.983)	239.3 (233.6 to 244.9)	0.986 (0.984 to 0.987)	239.5 (237 to 242)	0.935 (0.853 to 1.026)	228.8 (205.5 to 252.1)	1.078 (1.008 to 1.153)	263.3 (248.4 to 278.2)	1.079 (1.054 to 1.106)	254.1 (246.5 to 261.7)	0.933 (0.832 to 1.047)	220.1 (195.7 to 244.6)	1.147 (1.099 to 1.197)	266.3 (251.8 to 280.9)	1.203 (1.177 to 1.228)	277.4 (270.7 to 284)	0.982 (0.971 to 0.992)	244.1 (238.3 to 249.9)	1.01 (0.971 to 1.051)	252.5 (247.7 to 257.4)	0.86 (0.755 to 0.979)	221.4 (194.2 to 248.6)
200767_s_at	C9orf10	chromosome 9 open reading frame 10	1.191 (1.102 to 1.286)	586.6 (545.1 to 628.1)	1.09 (1.084 to 1.095)	545.4 (535.2 to 555.7)	1.22 (1.212 to 1.228)	630 (627 to 633)	1.017 (0.987 to 1.048)	524.9 (504.4 to 545.3)	1.034 (0.945 to 1.131)	527.1 (475.2 to 579)	1.091 (1.056 to 1.127)	554.8 (531.6 to 578.1)	0.911 (0.863 to 0.961)	464.1 (444 to 484.2)	0.898 (0.877 to 0.92)	441.3 (428.3 to 454.4)	1.034 (0.965 to 1.107)	507 (473.9 to 540.2)	1.143 (1.007 to 1.298)	558.7 (481.6 to 635.7)	1 (0.999 to 1.001)	481.4 (479.5 to 483.4)	0.765 (0.741 to 0.79)	397.4 (379.4 to 415.4)	0.766 (0.752 to 0.781)	400.3 (384.7 to 415.9)	0.685 (0.658 to 0.712)	365.5 (348.7 to 382.3)
200768_s_at	MAT2A	methionine adenosyltransferase II, alpha	1.267 (1.257 to 1.278)	6,685 (6,673 to 6,698)	1.122 (1.101 to 1.144)	6,027 (5,994 to 6,061)	0.893 (0.862 to 0.925)	4,952 (4,720 to 5,183)	0.733 (0.713 to 0.753)	4,062 (3,915 to 4,208)	1.021 (1.02 to 1.022)	5,556 (5,502 to 5,611)	0.964 (0.948 to 0.98)	5,259 (5,120 to 5,397)	0.832 (0.815 to 0.851)	4,552 (4,405 to 4,699)	1.152 (1.141 to 1.163)	6,077 (5,984 to 6,169)	1.235 (1.216 to 1.255)	6,491 (6,366 to 6,615)	1.507 (1.501 to 1.514)	7,829 (7,767 to 7,892)	1.697 (1.658 to 1.738)	8,773 (8,590 to 8,956)	0.771 (0.769 to 0.772)	4,294 (4,245 to 4,342)	0.672 (0.664 to 0.68)	3,766 (3,734 to 3,797)	0.573 (0.57 to 0.577)	3,282 (3,239 to 3,325)
200769_s_at	MAT2A	methionine adenosyltransferase II, alpha	1.472 (1.369 to 1.583)	454.7 (424.6 to 484.9)	1.277 (1.208 to 1.349)	401.7 (374 to 429.3)	0.758 (0.75 to 0.765)	245.4 (240.3 to 250.5)	0.378 (0.342 to 0.417)	122.9 (109.8 to 136)	1.207 (1.203 to 1.211)	383.9 (381.7 to 386.2)	1.1 (1.001 to 1.21)	352.5 (315.9 to 389.2)	1.011 (0.975 to 1.048)	323 (314.8 to 331.2)	1.073 (0.999 to 1.153)	331.8 (306.1 to 357.5)	1.244 (1.241 to 1.246)	381.9 (379.8 to 383.9)	0.808 (0.751 to 0.869)	245.7 (230.6 to 260.7)	1.176 (1.121 to 1.235)	355.6 (339.3 to 371.9)	0.698 (0.673 to 0.724)	227.4 (222.1 to 232.7)	0.433 (0.372 to 0.502)	143.7 (119.5 to 167.8)	0.452 (0.447 to 0.456)	151.1 (150.7 to 151.4)
200770_s_at	LAMC1	laminin, gamma 1 (formerly LAMB2)	1.123 (1.056 to 1.195)	344.9 (321.3 to 368.5)	1.028 (1.002 to 1.055)	320.8 (316.8 to 324.8)	0.702 (0.665 to 0.74)	226.3 (211.6 to 241)	0.577 (0.555 to 0.599)	185.6 (176.8 to 194.4)	1.226 (1.171 to 1.283)	388.2 (366.9 to 409.5)	1.219 (1.128 to 1.317)	387.5 (353.8 to 421.3)	1.257 (1.193 to 1.325)	399.9 (374.7 to 425.1)	1.087 (1.079 to 1.095)	333 (328.7 to 337.3)	0.992 (0.986 to 0.998)	302.8 (299.8 to 305.7)	0.544 (0.509 to 0.581)	164.6 (151.8 to 177.3)	0.713 (0.682 to 0.746)	214.3 (204.1 to 224.6)	0.989 (0.95 to 1.029)	320.4 (303.4 to 337.4)	0.973 (0.932 to 1.016)	317.3 (297.1 to 337.4)	0.879 (0.805 to 0.96)	293.6 (266 to 321.2)
200771_at	LAMC1	laminin, gamma 1 (formerly LAMB2)	0.933 (0.898 to 0.969)	597.1 (570.5 to 623.8)	0.853 (0.829 to 0.878)	555.9 (532.3 to 579.6)	0.79 (0.755 to 0.826)	531.1 (501.3 to 561)	0.876 (0.857 to 0.896)	587.9 (580.3 to 595.5)	1.001 (0.975 to 1.027)	660.3 (649.2 to 671.5)	1.117 (1.095 to 1.14)	738.6 (716.6 to 760.6)	1.044 (0.959 to 1.136)	694.3 (628.6 to 760)	0.981 (0.932 to 1.032)	627.7 (592 to 663.5)	0.982 (0.936 to 1.031)	626.1 (593.9 to 658.3)	1.134 (1.031 to 1.248)	716.5 (657.2 to 775.8)	1.096 (1.079 to 1.113)	686.5 (677.7 to 695.2)	0.995 (0.933 to 1.061)	673.8 (621.5 to 726.1)	1.05 (1.025 to 1.075)	712.5 (709.9 to 715.2)	1.025 (0.936 to 1.123)	714.7 (645.4 to 784.1)
200772_x_at	PTMA	prothymosin, alpha (gene sequence 28)	1.119 (1.071 to 1.168)	26,551 (25,575 to 27,527)	1.033 (1.01 to 1.055)	24,950 (24,066 to 25,833)	0.924 (0.908 to 0.939)	23,017 (22,371 to 23,663)	0.736 (0.674 to 0.805)	18,388 (16,917 to 19,858)	1.038 (1.004 to 1.073)	25,416 (24,797 to 26,034)	1.071 (1.052 to 1.09)	26,262 (25,548 to 26,977)	1.074 (1.048 to 1.101)	26,404 (25,470 to 27,339)	1.014 (0.996 to 1.033)	24,045 (23,747 to 24,343)	1.045 (1.029 to 1.06)	24,672 (24,383 to 24,960)	0.976 (0.936 to 1.019)	22,813 (22,121 to 23,506)	0.904 (0.899 to 0.91)	21,007 (20,942 to 21,072)	0.949 (0.938 to 0.961)	23,766 (23,741 to 23,792)	0.931 (0.912 to 0.95)	23,442 (23,432 to 23,451)	0.84 (0.835 to 0.845)	21,623 (21,354 to 21,891)
200773_x_at	PTMA	prothymosin, alpha (gene sequence 28)	1.149 (1.11 to 1.189)	21,290 (20,417 to 22,163)	1.116 (1.056 to 1.18)	21,064 (20,187 to 21,942)	0.954 (0.949 to 0.958)	18,556 (18,429 to 18,683)	0.87 (0.852 to 0.887)	16,903 (16,714 to 17,092)	1.086 (1.074 to 1.099)	20,763 (20,703 to 20,822)	1.055 (1.009 to 1.103)	20,209 (19,495 to 20,924)	1.034 (1.022 to 1.046)	19,842 (19,397 to 20,288)	1.059 (1.052 to 1.066)	19,613 (19,375 to 19,851)	1.071 (1.068 to 1.074)	19,757 (19,631 to 19,883)	0.961 (0.947 to 0.976)	17,527 (17,477 to 17,576)	0.938 (0.93 to 0.947)	17,021 (16,818 to 17,225)	0.959 (0.956 to 0.961)	18,748 (18,447 to 19,050)	0.957 (0.923 to 0.991)	18,818 (18,528 to 19,109)	0.86 (0.832 to 0.888)	17,293 (16,615 to 17,971)
200774_at		601657412R1 NIH_MGC_68 Homo sapiens cDNA clone IMAGE:3875738 3', mRNA sequence.	1.132 (1.077 to 1.189)	11,397 (10,909 to 11,886)	1.066 (1.013 to 1.123)	10,935 (10,520 to 11,351)	1.028 (1.011 to 1.045)	10,871 (10,564 to 11,178)	1.015 (0.989 to 1.041)	10,719 (10,544 to 10,894)	0.998 (0.946 to 1.053)	10,387 (9,741 to 11,033)	1.05 (1.045 to 1.055)	10,922 (10,868 to 10,975)	0.874 (0.824 to 0.927)	9,132 (8,497 to 9,767)	0.905 (0.905 to 0.905)	9,107 (9,057 to 9,157)	0.954 (0.931 to 0.977)	9,561 (9,298 to 9,824)	1.21 (1.206 to 1.214)	11,991 (11,881 to 12,102)	1.178 (1.125 to 1.233)	11,622 (11,119 to 12,125)	0.77 (0.764 to 0.775)	8,183 (8,017 to 8,349)	0.792 (0.777 to 0.806)	8,460 (8,444 to 8,475)	0.752 (0.704 to 0.804)	8,237 (7,641 to 8,833)
200775_s_at	HNRPK	heterogeneous nuclear ribonucleoprotein K	1.078 (1.026 to 1.132)	12,700 (11,997 to 13,404)	1.059 (1.027 to 1.092)	12,692 (12,472 to 12,911)	1.032 (1.011 to 1.054)	12,758 (12,638 to 12,878)	0.948 (0.933 to 0.963)	11,710 (11,420 to 11,999)	1.044 (0.991 to 1.1)	12,702 (11,924 to 13,480)	1.031 (0.993 to 1.071)	12,555 (11,962 to 13,148)	0.998 (0.981 to 1.016)	12,173 (11,831 to 12,516)	1.013 (1.007 to 1.019)	11,918 (11,782 to 12,053)	1.051 (1.049 to 1.054)	12,321 (12,311 to 12,331)	1.016 (0.957 to 1.078)	11,798 (10,955 to 12,641)	0.98 (0.971 to 0.99)	11,301 (11,220 to 11,383)	0.899 (0.882 to 0.916)	11,173 (10,816 to 11,530)	0.886 (0.864 to 0.909)	11,075 (11,021 to 11,128)	0.832 (0.822 to 0.843)	10,629 (10,565 to 10,693)
200776_s_at		Similar to basic leucine zipper and W2 domains 1 (LOC151579), mRNA	1.072 (1.047 to 1.098)	3,182 (3,127 to 3,238)	1.074 (1.068 to 1.079)	3,245 (3,183 to 3,307)	0.903 (0.883 to 0.923)	2,814 (2,782 to 2,845)	0.841 (0.817 to 0.866)	2,619 (2,567 to 2,672)	1.14 (1.098 to 1.182)	3,493 (3,334 to 3,653)	1.009 (0.999 to 1.02)	3,096 (3,035 to 3,157)	1.126 (1.069 to 1.185)	3,463 (3,321 to 3,605)	0.931 (0.912 to 0.951)	2,762 (2,721 to 2,804)	1.081 (1.052 to 1.11)	3,195 (3,120 to 3,269)	0.739 (0.712 to 0.767)	2,160 (2,107 to 2,213)	1.005 (0.976 to 1.035)	2,923 (2,845 to 3,000)	0.993 (0.951 to 1.037)	3,113 (3,021 to 3,206)	0.945 (0.942 to 0.948)	2,978 (2,910 to 3,047)	0.954 (0.909 to 1.001)	3,074 (2,945 to 3,202)
200777_s_at	BZW1	basic leucine zipper and W2 domains 1	1.033 (1.024 to 1.043)	10,233 (10,076 to 10,389)	1.071 (1.055 to 1.087)	10,801 (10,491 to 11,111)	0.916 (0.905 to 0.927)	9,528 (9,519 to 9,536)	0.901 (0.839 to 0.968)	9,382 (8,793 to 9,971)	1.022 (1.022 to 1.022)	10,440 (10,346 to 10,533)	1.012 (1.006 to 1.017)	10,353 (10,308 to 10,399)	0.982 (0.963 to 1)	10,069 (9,984 to 10,154)	0.931 (0.93 to 0.932)	9,217 (9,176 to 9,258)	1.037 (1.008 to 1.066)	10,226 (9,974 to 10,478)	0.953 (0.938 to 0.969)	9,296 (9,033 to 9,559)	1.024 (1.019 to 1.029)	9,929 (9,910 to 9,948)	1.021 (0.999 to 1.043)	10,671 (10,585 to 10,757)	0.955 (0.913 to 1)	10,046 (9,793 to 10,300)	0.927 (0.926 to 0.927)	9,956 (9,889 to 10,023)
200778_s_at		neural precursor cell expressed, developmentally down-regulated 5	0.933 (0.901 to 0.966)	1,777 (1,727 to 1,827)	0.957 (0.949 to 0.965)	1,855 (1,845 to 1,865)	0.993 (0.984 to 1.002)	1,985 (1,980 to 1,990)	0.987 (0.964 to 1.01)	1,973 (1,909 to 2,037)	1.085 (1.063 to 1.109)	2,133 (2,069 to 2,197)	1.162 (1.09 to 1.237)	2,291 (2,125 to 2,458)	1.111 (1.098 to 1.124)	2,190 (2,142 to 2,239)	0.985 (0.947 to 1.024)	1,876 (1,792 to 1,960)	0.986 (0.975 to 0.997)	1,869 (1,855 to 1,883)	0.755 (0.726 to 0.784)	1,415 (1,378 to 1,452)	0.93 (0.852 to 1.015)	1,741 (1,593 to 1,888)	1.012 (0.979 to 1.047)	2,035 (1,993 to 2,077)	1.022 (0.998 to 1.047)	2,068 (1,977 to 2,160)	1.087 (1.065 to 1.11)	2,246 (2,215 to 2,277)
200779_at	ATF4	activating transcription factor 4 (tax-responsive enhancer element B67)	0.699 (0.662 to 0.739)	6,138 (5,842 to 6,434)	1.006 (0.984 to 1.028)	8,987 (8,666 to 9,309)	1.438 (1.436 to 1.439)	13,244 (13,077 to 13,410)	1.63 (1.629 to 1.631)	15,001 (14,854 to 15,147)	0.645 (0.615 to 0.675)	5,837 (5,617 to 6,057)	0.673 (0.651 to 0.696)	6,107 (5,846 to 6,368)	0.664 (0.651 to 0.677)	6,030 (5,973 to 6,086)	1.318 (1.308 to 1.328)	11,553 (11,402 to 11,704)	1.152 (1.102 to 1.205)	10,070 (9,656 to 10,485)	1.868 (1.791 to 1.948)	16,134 (15,649 to 16,618)	1.798 (1.759 to 1.839)	15,448 (15,147 to 15,750)	0.995 (0.974 to 1.016)	9,209 (9,136 to 9,282)	0.849 (0.83 to 0.869)	7,915 (7,573 to 8,258)	0.775 (0.747 to 0.804)	7,375 (7,151 to 7,599)
200780_x_at	GNAS	GNAS complex locus	0.791 (0.763 to 0.82)	10,810 (10,487 to 11,132)	0.866 (0.85 to 0.882)	12,055 (11,665 to 12,445)	0.959 (0.915 to 1.005)	13,788 (12,984 to 14,592)	0.991 (0.984 to 0.998)	14,219 (14,191 to 14,247)	0.873 (0.86 to 0.887)	12,313 (12,236 to 12,391)	0.966 (0.909 to 1.026)	13,675 (12,715 to 14,636)	0.969 (0.938 to 1.002)	13,736 (13,142 to 14,330)	0.982 (0.974 to 0.991)	13,418 (13,225 to 13,610)	1.015 (0.97 to 1.063)	13,831 (13,242 to 14,420)	1.17 (1.102 to 1.243)	15,765 (15,008 to 16,522)	1.128 (1.098 to 1.159)	15,104 (14,736 to 15,472)	1.051 (1.045 to 1.057)	15,171 (14,886 to 15,457)	1.14 (1.136 to 1.144)	16,551 (16,154 to 16,947)	1.219 (1.197 to 1.24)	18,075 (17,637 to 18,513)
200781_s_at	RPS15A	ribosomal protein S15a	0.955 (0.933 to 0.977)	31,179 (30,666 to 31,693)	0.98 (0.951 to 1.009)	32,603 (31,194 to 34,013)	1.019 (1.016 to 1.023)	34,967 (34,679 to 35,255)	1.013 (0.989 to 1.037)	34,706 (34,200 to 35,211)	0.985 (0.961 to 1.008)	33,179 (32,680 to 33,678)	0.941 (0.925 to 0.957)	31,768 (30,926 to 32,611)	0.991 (0.952 to 1.031)	33,521 (32,533 to 34,508)	1.055 (1.05 to 1.059)	34,421 (34,385 to 34,456)	1.027 (1.008 to 1.046)	33,394 (32,889 to 33,898)	1.12 (1.102 to 1.138)	36,013 (35,879 to 36,147)	1.12 (1.097 to 1.145)	35,841 (35,172 to 36,510)	0.952 (0.914 to 0.992)	32,839 (31,931 to 33,746)	0.946 (0.935 to 0.957)	32,810 (31,767 to 33,854)	0.956 (0.945 to 0.967)	33,875 (33,711 to 34,039)
200782_at	ANXA5	annexin A5	0.907 (0.866 to 0.95)	558.5 (536.4 to 580.6)	0.943 (0.924 to 0.962)	591 (587.1 to 594.9)	0.962 (0.952 to 0.972)	622 (621.2 to 622.8)	1.05 (1.028 to 1.072)	678.3 (670.2 to 686.5)	1.054 (0.944 to 1.178)	674.5 (594.2 to 754.8)	1.079 (1.077 to 1.08)	686.5 (680.9 to 692.1)	1.114 (1.07 to 1.161)	710.9 (689.2 to 732.6)	0.932 (0.928 to 0.937)	573.7 (573.2 to 574.2)	1.031 (0.96 to 1.107)	633.4 (590.4 to 676.3)	0.73 (0.679 to 0.784)	443.2 (416.8 to 469.6)	0.614 (0.609 to 0.62)	370.4 (368.2 to 372.5)	1.524 (1.496 to 1.554)	990.8 (985.3 to 996.4)	1.697 (1.686 to 1.707)	1,109 (1,094 to 1,125)	1.625 (1.568 to 1.684)	1,086 (1,054 to 1,118)
200783_s_at	STMN1	stathmin 1/oncoprotein 18	1.094 (1.045 to 1.144)	1,625 (1,562 to 1,687)	1.023 (1.019 to 1.027)	1,547 (1,531 to 1,562)	0.696 (0.655 to 0.74)	1,088 (1,034 to 1,141)	0.418 (0.415 to 0.421)	651.9 (641.6 to 662.2)	1.039 (1.036 to 1.042)	1,592 (1,573 to 1,611)	0.979 (0.948 to 1.01)	1,502 (1,469 to 1,535)	1.016 (1.008 to 1.025)	1,563 (1,560 to 1,566)	1.183 (1.163 to 1.202)	1,755 (1,737 to 1,774)	1.058 (1.043 to 1.074)	1,565 (1,547 to 1,583)	0.328 (0.309 to 0.347)	479.6 (457.9 to 501.3)	0.27 (0.22 to 0.333)	401.4 (320.2 to 482.7)	1.021 (0.992 to 1.05)	1,601 (1,577 to 1,624)	0.956 (0.945 to 0.967)	1,508 (1,460 to 1,556)	0.885 (0.866 to 0.904)	1,426 (1,404 to 1,448)
200784_s_at		low density lipoprotein-related protein 1 (alpha-2-macroglobulin receptor)	1.096 (1.008 to 1.192)	27.19 (24.73 to 29.65)	1.012 (0.972 to 1.054)	25.5 (24.13 to 26.88)	0.899 (0.881 to 0.917)	23.33 (23.14 to 23.53)	0.907 (0.897 to 0.917)	23.53 (23.06 to 24.01)	0.945 (0.924 to 0.967)	24.13 (23.36 to 24.89)	0.896 (0.859 to 0.934)	22.9 (22.17 to 23.64)	0.977 (0.898 to 1.064)	25.13 (22.75 to 27.52)	1.368 (1.27 to 1.474)	33.92 (31.2 to 36.63)	1.175 (1.106 to 1.249)	28.98 (27.31 to 30.65)	1.004 (0.967 to 1.044)	24.47 (23.23 to 25.71)	1.008 (0.992 to 1.023)	24.4 (24.09 to 24.71)	0.904 (0.881 to 0.927)	23.61 (22.69 to 24.52)	1.169 (1.088 to 1.257)	30.82 (27.97 to 33.66)	1.135 (1.08 to 1.193)	30.49 (28.77 to 32.2)
200785_s_at	LRP1	low density lipoprotein-related protein 1 (alpha-2-macroglobulin receptor)	1.206 (1.152 to 1.262)	88.06 (84.62 to 91.49)	1.015 (1.009 to 1.021)	75.43 (73.96 to 76.9)	0.904 (0.879 to 0.93)	69.33 (66.59 to 72.06)	0.943 (0.87 to 1.023)	72.43 (67.24 to 77.62)	0.93 (0.892 to 0.97)	70.12 (66.55 to 73.69)	0.932 (0.872 to 0.996)	70.38 (66.37 to 74.4)	0.859 (0.856 to 0.861)	64.92 (64.43 to 65.41)	1.012 (1.008 to 1.016)	73.8 (73.08 to 74.53)	1.19 (1.004 to 1.411)	87.78 (72.72 to 102.8)	1.134 (1.033 to 1.246)	81.76 (75.12 to 88.41)	1.299 (1.158 to 1.457)	93.42 (83 to 103.8)	0.952 (0.939 to 0.966)	73.38 (73.31 to 73.46)	0.867 (0.743 to 1.011)	67.77 (58.76 to 76.77)	0.857 (0.814 to 0.904)	67.95 (64.83 to 71.08)
200786_at	PSMB7	proteasome (prosome, macropain) subunit, beta type, 7	1.182 (1.141 to 1.224)	5,130 (4,985 to 5,275)	1.051 (1.005 to 1.099)	4,651 (4,379 to 4,924)	0.981 (0.976 to 0.985)	4,472 (4,441 to 4,502)	0.914 (0.887 to 0.942)	4,167 (4,078 to 4,255)	1.158 (1.14 to 1.177)	5,191 (5,061 to 5,321)	1.184 (1.124 to 1.247)	5,321 (4,994 to 5,647)	1.279 (1.278 to 1.28)	5,751 (5,696 to 5,807)	0.962 (0.937 to 0.989)	4,177 (4,041 to 4,314)	0.961 (0.918 to 1.006)	4,157 (3,979 to 4,334)	0.959 (0.943 to 0.975)	4,097 (4,078 to 4,115)	0.957 (0.921 to 0.995)	4,073 (3,926 to 4,221)	0.923 (0.882 to 0.965)	4,232 (4,098 to 4,366)	1.004 (0.949 to 1.063)	4,643 (4,286 to 5,000)	1.145 (1.099 to 1.193)	5,397 (5,208 to 5,585)
200787_s_at	PEA15	phosphoprotein enriched in astrocytes 15	1.021 (0.931 to 1.121)	126.2 (115.4 to 137)	1 (0.999 to 1.001)	125.4 (123.5 to 127.3)	0.959 (0.914 to 1.006)	124.3 (116.9 to 131.7)	1.037 (0.941 to 1.143)	134.6 (122.7 to 146.4)	1.138 (1.069 to 1.211)	144.8 (137.1 to 152.5)	1.014 (1.005 to 1.022)	129 (126.7 to 131.3)	1.033 (0.907 to 1.177)	133.1 (114.5 to 151.7)	0.953 (0.898 to 1.012)	117.4 (111.1 to 123.8)	0.997 (0.903 to 1.1)	122.8 (111.1 to 134.5)	0.976 (0.844 to 1.13)	119.4 (103.5 to 135.3)	1.085 (1.033 to 1.139)	130.9 (124.9 to 137)	0.927 (0.898 to 0.958)	120.6 (118.3 to 122.8)	0.932 (0.93 to 0.935)	121.9 (119.1 to 124.7)	0.773 (0.706 to 0.845)	103.7 (93.72 to 113.7)
200788_s_at	PEA15	phosphoprotein enriched in astrocytes 15	0.983 (0.983 to 0.983)	1,031 (1,024 to 1,037)	1.026 (0.979 to 1.077)	1,098 (1,030 to 1,165)	1.011 (1.007 to 1.015)	1,114 (1,097 to 1,131)	1.096 (1.053 to 1.14)	1,206 (1,169 to 1,244)	0.953 (0.94 to 0.967)	1,032 (1,008 to 1,056)	0.934 (0.91 to 0.958)	1,012 (995.2 to 1,029)	0.964 (0.919 to 1.01)	1,047 (1,009 to 1,086)	0.863 (0.84 to 0.887)	904.9 (885.8 to 923.9)	1.199 (1.159 to 1.241)	1,253 (1,214 to 1,292)	1.42 (1.396 to 1.444)	1,466 (1,458 to 1,473)	1.334 (1.328 to 1.341)	1,370 (1,360 to 1,381)	0.989 (0.985 to 0.993)	1,095 (1,084 to 1,105)	1.054 (1.047 to 1.06)	1,173 (1,157 to 1,189)	0.902 (0.875 to 0.931)	1,027 (1,001 to 1,052)
200789_at	ECH1	enoyl Coenzyme A hydratase 1, peroxisomal	0.932 (0.91 to 0.955)	519.1 (509.9 to 528.2)	0.928 (0.914 to 0.942)	526 (525.3 to 526.8)	0.936 (0.923 to 0.95)	547.7 (533.7 to 561.7)	0.791 (0.779 to 0.804)	462.3 (459.2 to 465.3)	0.907 (0.905 to 0.908)	520.8 (515.5 to 526.2)	0.924 (0.835 to 1.023)	535 (475.8 to 594.2)	0.958 (0.955 to 0.962)	552.7 (544.9 to 560.4)	1.144 (1.069 to 1.223)	638 (591.4 to 684.7)	1.024 (1.003 to 1.044)	567.5 (554.2 to 580.8)	1.062 (1.039 to 1.087)	582.4 (576.4 to 588.3)	1.142 (1.079 to 1.208)	623.5 (586.7 to 660.3)	1.049 (1.049 to 1.05)	616.9 (608.5 to 625.3)	1.064 (0.997 to 1.135)	631.1 (577.5 to 684.7)	1.088 (1.075 to 1.101)	657.2 (653.7 to 660.7)
200790_at	ODC1	ornithine decarboxylase 1	1.092 (1.066 to 1.119)	9,951 (9,774 to 10,128)	1.078 (1.026 to 1.133)	10,018 (9,383 to 10,652)	0.95 (0.926 to 0.974)	9,095 (8,758 to 9,432)	0.873 (0.855 to 0.89)	8,346 (8,106 to 8,586)	1.14 (1.114 to 1.167)	10,725 (10,384 to 11,067)	1.152 (1.06 to 1.253)	10,900 (9,887 to 11,912)	1.146 (1.115 to 1.177)	10,817 (10,639 to 10,995)	0.687 (0.676 to 0.699)	6,262 (6,120 to 6,404)	0.892 (0.851 to 0.935)	8,098 (7,745 to 8,451)	1.057 (1.04 to 1.075)	9,485 (9,441 to 9,529)	1.102 (1.079 to 1.125)	9,837 (9,657 to 10,016)	0.585 (0.584 to 0.587)	5,632 (5,575 to 5,689)	0.574 (0.551 to 0.599)	5,567 (5,226 to 5,908)	0.547 (0.544 to 0.549)	5,407 (5,348 to 5,465)
200791_s_at	IQGAP1	IQ motif containing GTPase activating protein 1	0.842 (0.839 to 0.844)	748.5 (745.7 to 751.2)	0.758 (0.752 to 0.763)	686.3 (671.9 to 700.6)	0.87 (0.837 to 0.904)	813.4 (772.9 to 853.8)	1.164 (1.149 to 1.179)	1,086 (1,082 to 1,090)	0.916 (0.903 to 0.928)	840.2 (836.4 to 843.9)	0.908 (0.847 to 0.973)	837 (770.9 to 903.2)	0.907 (0.898 to 0.916)	835.5 (835.1 to 835.9)	1.18 (1.173 to 1.187)	1,049 (1,049 to 1,049)	1.153 (1.142 to 1.165)	1,021 (1,014 to 1,028)	1.05 (0.974 to 1.131)	920.6 (863.2 to 978)	0.947 (0.869 to 1.032)	827.5 (759.1 to 895.9)	1.287 (1.251 to 1.324)	1,208 (1,190 to 1,226)	1.148 (1.081 to 1.218)	1,084 (1,042 to 1,127)	1.048 (1.026 to 1.071)	1,012 (983.5 to 1,040)
200792_at	XRCC6	thyroid autoantigen 70kDa (Ku antigen)	1.183 (1.151 to 1.216)	9,758 (9,554 to 9,962)	0.988 (0.936 to 1.043)	8,311 (7,747 to 8,874)	0.908 (0.903 to 0.912)	7,860 (7,805 to 7,914)	0.865 (0.85 to 0.881)	7,487 (7,421 to 7,554)	1.019 (0.996 to 1.042)	8,674 (8,401 to 8,948)	1.098 (1.03 to 1.171)	9,383 (8,691 to 10,075)	1.02 (1.016 to 1.025)	8,717 (8,587 to 8,846)	0.984 (0.971 to 0.997)	8,114 (7,960 to 8,268)	1.034 (1.012 to 1.057)	8,493 (8,338 to 8,647)	1.11 (1.102 to 1.119)	9,015 (8,973 to 9,056)	1.015 (1.003 to 1.027)	8,195 (8,074 to 8,316)	0.93 (0.929 to 0.931)	8,096 (7,998 to 8,194)	0.893 (0.887 to 0.899)	7,815 (7,710 to 7,920)	0.86 (0.855 to 0.864)	7,691 (7,682 to 7,699)
200793_s_at	ACO2	aconitase 2, mitochondrial	1.339 (1.322 to 1.355)	1,247 (1,239 to 1,254)	1.011 (0.973 to 1.052)	959.5 (935.2 to 983.8)	0.97 (0.936 to 1.004)	949.7 (905.3 to 994.1)	0.915 (0.876 to 0.956)	896 (848.5 to 943.4)	1.225 (1.207 to 1.243)	1,177 (1,170 to 1,184)	1.225 (1.104 to 1.36)	1,187 (1,052 to 1,322)	1.302 (1.263 to 1.342)	1,256 (1,232 to 1,281)	1.034 (0.996 to 1.074)	963.9 (921.8 to 1,006)	0.999 (0.975 to 1.024)	927.4 (901.4 to 953.4)	0.939 (0.888 to 0.993)	863 (804.5 to 921.5)	1.027 (0.989 to 1.067)	937.7 (899.8 to 975.7)	0.91 (0.888 to 0.932)	895.1 (885.6 to 904.6)	0.952 (0.891 to 1.018)	945.6 (863.8 to 1,027)	0.876 (0.872 to 0.88)	885.9 (876.2 to 895.5)
200794_x_at	DAZAP2	DAZ associated protein 2	0.93 (0.907 to 0.953)	2,830 (2,779 to 2,881)	0.982 (0.979 to 0.985)	3,042 (3,009 to 3,074)	0.91 (0.906 to 0.915)	2,911 (2,862 to 2,959)	0.888 (0.85 to 0.928)	2,842 (2,692 to 2,991)	1.022 (1.007 to 1.037)	3,210 (3,192 to 3,227)	1.02 (0.996 to 1.044)	3,211 (3,104 to 3,317)	1.025 (1.011 to 1.04)	3,233 (3,221 to 3,245)	0.912 (0.896 to 0.929)	2,776 (2,709 to 2,843)	1.008 (1.004 to 1.012)	3,055 (3,032 to 3,077)	0.995 (0.955 to 1.036)	2,982 (2,896 to 3,068)	1.076 (1.071 to 1.081)	3,207 (3,200 to 3,214)	0.95 (0.941 to 0.96)	3,054 (2,983 to 3,125)	1.06 (1.042 to 1.079)	3,430 (3,301 to 3,558)	1.123 (1.111 to 1.135)	3,709 (3,644 to 3,774)
200795_at	SPARCL1	SPARC-like 1 (mast9, hevin)	0.608 (0.593 to 0.623)	5.91 (5.723 to 6.096)	0.58 (0.562 to 0.598)	5.737 (5.639 to 5.836)	0.545 (0.537 to 0.553)	5.561 (5.543 to 5.579)	0.539 (0.531 to 0.546)	5.498 (5.373 to 5.623)	0.544 (0.538 to 0.551)	5.463 (5.348 to 5.577)	0.56 (0.547 to 0.574)	5.632 (5.554 to 5.71)	0.534 (0.532 to 0.535)	5.376 (5.302 to 5.45)	0.614 (0.597 to 0.631)	5.967 (5.833 to 6.102)	0.601 (0.597 to 0.605)	5.817 (5.8 to 5.834)	0.645 (0.623 to 0.668)	6.181 (5.893 to 6.47)	0.612 (0.606 to 0.618)	5.828 (5.786 to 5.869)	0.559 (0.554 to 0.564)	5.735 (5.71 to 5.76)	0.54 (0.519 to 0.563)	5.58 (5.464 to 5.695)	0.559 (0.513 to 0.608)	5.912 (5.449 to 6.374)
200796_s_at		7i06c12.x1 NCI_CGAP_Co16 Homo sapiens cDNA clone IMAGE:3324694 3' similar to SW:MCL1_HUMAN Q07820 INDUCED MYELOID LEUKEMIA CELL DIFFERENTIATION PROTEIN MCL-1. [1] ;contains MER22.t2 TAR1 TAR1 repetitive element ;, mRNA sequence.	1.2 (1.176 to 1.225)	14.54 (14.14 to 14.93)	1.036 (0.997 to 1.077)	12.78 (12.46 to 13.1)	0.991 (0.872 to 1.127)	12.7 (11.22 to 14.17)	0.935 (0.871 to 1.003)	11.9 (11.17 to 12.63)	1.055 (1.053 to 1.057)	13.19 (13.04 to 13.33)	0.943 (0.924 to 0.962)	11.8 (11.68 to 11.93)	1.006 (0.805 to 1.257)	12.91 (10.21 to 15.6)	0.986 (0.945 to 1.029)	11.95 (11.38 to 12.53)	1.492 (1.433 to 1.553)	18.01 (17.34 to 18.67)	1.058 (1.047 to 1.068)	12.61 (12.58 to 12.64)	1.051 (0.979 to 1.129)	12.5 (11.58 to 13.43)	0.918 (0.854 to 0.986)	11.76 (11.07 to 12.45)	0.957 (0.946 to 0.969)	12.32 (11.92 to 12.71)	0.93 (0.876 to 0.988)	12.24 (11.58 to 12.9)
200797_s_at		qw03a03.x1 NCI_CGAP_Ut3 Homo sapiens cDNA clone IMAGE:1989964 3', mRNA sequence.	1.053 (1.009 to 1.098)	2,138 (2,061 to 2,215)	1.073 (1.03 to 1.117)	2,221 (2,101 to 2,340)	0.976 (0.966 to 0.986)	2,081 (2,079 to 2,083)	0.957 (0.946 to 0.968)	2,039 (1,997 to 2,082)	0.951 (0.936 to 0.967)	1,994 (1,943 to 2,045)	0.936 (0.884 to 0.991)	1,969 (1,838 to 2,100)	0.958 (0.948 to 0.967)	2,014 (2,013 to 2,015)	0.951 (0.95 to 0.952)	1,930 (1,921 to 1,939)	1.172 (1.172 to 1.173)	2,370 (2,363 to 2,377)	1.191 (1.148 to 1.235)	2,383 (2,267 to 2,499)	1.138 (1.126 to 1.151)	2,263 (2,232 to 2,294)	0.957 (0.927 to 0.988)	2,054 (1,961 to 2,147)	1.083 (1.082 to 1.084)	2,335 (2,287 to 2,384)	1.129 (1.122 to 1.136)	2,488 (2,488 to 2,488)
200798_x_at	MCL1	myeloid cell leukemia sequence 1 (BCL2-related)	1.114 (1.106 to 1.123)	1,109 (1,093 to 1,125)	1.105 (1.082 to 1.128)	1,120 (1,081 to 1,159)	0.728 (0.706 to 0.751)	761.5 (747.1 to 775.9)	0.67 (0.625 to 0.718)	701.1 (658.5 to 743.6)	1.152 (1.144 to 1.16)	1,184 (1,181 to 1,186)	1.19 (1.172 to 1.208)	1,224 (1,218 to 1,231)	1.262 (1.209 to 1.316)	1,302 (1,260 to 1,343)	0.7 (0.685 to 0.715)	696.4 (685.4 to 707.4)	0.84 (0.831 to 0.849)	832.8 (821.3 to 844.2)	0.461 (0.421 to 0.505)	453.5 (418.1 to 488.9)	0.53 (0.523 to 0.538)	517 (511 to 523)	0.976 (0.97 to 0.981)	1,025 (1,017 to 1,033)	1.055 (1.019 to 1.092)	1,115 (1,099 to 1,131)	1.081 (1.06 to 1.103)	1,168 (1,152 to 1,184)
200799_at	HSPA1A	heat shock 70kDa protein 1A	0.483 (0.478 to 0.488)	4.694 (4.616 to 4.772)	0.463 (0.452 to 0.475)	4.588 (4.538 to 4.637)	0.436 (0.43 to 0.443)	4.456 (4.438 to 4.474)	0.438 (0.435 to 0.44)	4.465 (4.4 to 4.53)	0.447 (0.443 to 0.451)	4.487 (4.406 to 4.569)	0.441 (0.426 to 0.457)	4.434 (4.32 to 4.548)	0.441 (0.437 to 0.445)	4.441 (4.432 to 4.45)	0.481 (0.48 to 0.483)	4.679 (4.635 to 4.723)	0.473 (0.466 to 0.48)	4.581 (4.5 to 4.662)	0.499 (0.494 to 0.504)	4.777 (4.768 to 4.785)	0.481 (0.476 to 0.486)	4.578 (4.543 to 4.612)	0.736 (0.616 to 0.878)	7.688 (6.244 to 9.133)	1.15 (1.092 to 1.211)	11.9 (11.04 to 12.75)	0.974 (0.785 to 1.208)	10.5 (8.331 to 12.66)
200800_s_at	HSPA1A	heat shock 70kDa protein 1A	1.289 (1.236 to 1.345)	116.2 (110.5 to 121.9)	1.172 (1.053 to 1.304)	107.9 (97.88 to 117.9)	0.799 (0.634 to 1.008)	77.82 (59.29 to 96.36)	0.613 (0.605 to 0.621)	57.92 (56.68 to 59.17)	1.193 (1.151 to 1.236)	110.9 (106 to 115.8)	0.891 (0.8 to 0.992)	83.49 (73.75 to 93.23)	0.825 (0.779 to 0.874)	77.12 (71.91 to 82.34)	0.755 (0.729 to 0.781)	67.95 (65.21 to 70.69)	1.381 (1.296 to 1.473)	124.1 (116.5 to 131.6)	1.149 (1.114 to 1.185)	102 (97.58 to 106.3)	1.11 (0.98 to 1.258)	98.62 (86.67 to 110.6)	1.15 (1.069 to 1.237)	109.5 (103 to 116)	0.893 (0.888 to 0.898)	85.4 (83.18 to 87.61)	0.899 (0.861 to 0.938)	87.83 (84.66 to 91)
200801_x_at	ACTB	actin, beta	0.995 (0.971 to 1.02)	32,987 (32,400 to 33,574)	1.011 (1.01 to 1.011)	34,108 (33,650 to 34,565)	0.988 (0.96 to 1.017)	34,425 (33,043 to 35,808)	1.007 (0.988 to 1.025)	35,013 (34,688 to 35,338)	0.945 (0.922 to 0.968)	32,320 (31,831 to 32,808)	0.979 (0.948 to 1.011)	33,579 (32,176 to 34,983)	0.934 (0.917 to 0.951)	32,074 (31,158 to 32,989)	1.036 (1.029 to 1.042)	34,321 (33,909 to 34,734)	1.096 (1.065 to 1.128)	36,197 (35,279 to 37,115)	1.018 (0.969 to 1.068)	33,229 (32,023 to 34,435)	0.995 (0.972 to 1.018)	32,300 (31,631 to 32,970)	1.002 (0.985 to 1.018)	35,051 (34,942 to 35,160)	1.001 (0.99 to 1.011)	35,232 (34,140 to 36,323)	0.979 (0.972 to 0.987)	35,226 (34,733 to 35,719)
200802_at	SARS	seryl-tRNA synthetase	0.76 (0.716 to 0.808)	914.2 (864.9 to 963.6)	1.043 (1.021 to 1.066)	1,276 (1,231 to 1,321)	1.534 (1.49 to 1.578)	1,936 (1,858 to 2,014)	1.878 (1.796 to 1.964)	2,370 (2,243 to 2,497)	0.832 (0.828 to 0.836)	1,031 (1,027 to 1,036)	0.848 (0.779 to 0.922)	1,057 (958 to 1,155)	0.868 (0.844 to 0.891)	1,079 (1,061 to 1,097)	1.339 (1.275 to 1.407)	1,610 (1,521 to 1,698)	1.097 (1.056 to 1.139)	1,312 (1,267 to 1,357)	1.25 (1.242 to 1.258)	1,478 (1,470 to 1,486)	1.324 (1.234 to 1.419)	1,560 (1,456 to 1,664)	0.957 (0.935 to 0.979)	1,213 (1,201 to 1,225)	0.898 (0.828 to 0.975)	1,151 (1,034 to 1,268)	0.959 (0.955 to 0.963)	1,249 (1,236 to 1,263)
200803_s_at	TEGT	testis enhanced gene transcript (BAX inhibitor 1)	0.846 (0.798 to 0.896)	1,998 (1,895 to 2,101)	1.092 (1.051 to 1.135)	2,628 (2,491 to 2,766)	1.204 (1.187 to 1.222)	2,986 (2,908 to 3,063)	1.254 (1.229 to 1.279)	3,106 (3,017 to 3,196)	0.947 (0.924 to 0.97)	2,306 (2,271 to 2,341)	0.98 (0.952 to 1.01)	2,394 (2,300 to 2,487)	1.059 (1.015 to 1.105)	2,592 (2,456 to 2,729)	0.761 (0.747 to 0.776)	1,796 (1,751 to 1,840)	0.95 (0.911 to 0.99)	2,234 (2,134 to 2,335)	0.589 (0.546 to 0.635)	1,372 (1,285 to 1,458)	0.576 (0.573 to 0.579)	1,331 (1,327 to 1,335)	1.068 (1.034 to 1.102)	2,661 (2,612 to 2,710)	1.042 (0.989 to 1.097)	2,618 (2,430 to 2,806)	1.146 (1.146 to 1.146)	2,935 (2,915 to 2,954)
200804_at	TEGT	testis enhanced gene transcript (BAX inhibitor 1)	0.768 (0.761 to 0.775)	4,331 (4,320 to 4,341)	0.828 (0.802 to 0.854)	4,756 (4,541 to 4,972)	1.036 (1.001 to 1.072)	6,141 (5,858 to 6,424)	1.138 (1.13 to 1.146)	6,733 (6,721 to 6,746)	0.827 (0.817 to 0.837)	4,811 (4,711 to 4,911)	0.87 (0.81 to 0.935)	5,088 (4,674 to 5,501)	0.859 (0.805 to 0.916)	5,030 (4,655 to 5,405)	0.954 (0.911 to 0.999)	5,384 (5,103 to 5,665)	1.013 (0.996 to 1.03)	5,688 (5,612 to 5,764)	1.3 (1.247 to 1.356)	7,222 (7,010 to 7,435)	1.264 (1.225 to 1.304)	6,981 (6,781 to 7,181)	1.015 (1.004 to 1.026)	6,046 (5,900 to 6,192)	1.01 (0.99 to 1.03)	6,050 (5,807 to 6,293)	1.081 (1.03 to 1.135)	6,626 (6,262 to 6,991)
200805_at	LMAN2	lectin, mannose-binding 2	1.073 (1.037 to 1.111)	748.6 (718 to 779.3)	0.919 (0.915 to 0.923)	652.4 (640.6 to 664.1)	0.892 (0.886 to 0.899)	653.5 (651 to 656)	0.862 (0.859 to 0.864)	630.5 (622.8 to 638.2)	0.994 (0.915 to 1.079)	717.9 (652.4 to 783.3)	0.987 (0.935 to 1.041)	712.4 (667.3 to 757.5)	1.019 (0.957 to 1.086)	737.2 (698.5 to 775.9)	1.096 (1.053 to 1.14)	764.4 (729.4 to 799.4)	1.053 (1.005 to 1.104)	732.1 (700 to 764.2)	0.845 (0.828 to 0.864)	580.7 (561.2 to 600.1)	0.923 (0.855 to 0.995)	631.9 (582.4 to 681.4)	1.002 (0.972 to 1.033)	738.6 (706.3 to 771)	1.099 (1.049 to 1.152)	815.7 (760.9 to 870.6)	1.079 (1.072 to 1.086)	816.3 (805.8 to 826.8)
200806_s_at		Transcribed sequence with strong similarity to protein pir:A32800 (H.sapiens) A32800 chaperonin GroEL precursor - human	1.373 (1.279 to 1.474)	10,752 (10,060 to 11,444)	1.296 (1.275 to 1.317)	10,320 (10,012 to 10,627)	0.951 (0.942 to 0.959)	7,807 (7,787 to 7,826)	0.714 (0.691 to 0.739)	5,865 (5,614 to 6,115)	1.226 (1.184 to 1.269)	9,896 (9,464 to 10,327)	1.372 (1.287 to 1.464)	11,119 (10,298 to 11,940)	1.224 (1.201 to 1.247)	9,912 (9,830 to 9,993)	1 (0.979 to 1.021)	7,815 (7,602 to 8,028)	1.203 (1.2 to 1.205)	9,362 (9,353 to 9,370)	0.865 (0.857 to 0.872)	6,655 (6,632 to 6,678)	0.976 (0.929 to 1.024)	7,478 (7,134 to 7,823)	0.896 (0.867 to 0.927)	7,399 (7,250 to 7,547)	0.766 (0.754 to 0.779)	6,367 (6,134 to 6,599)	0.649 (0.648 to 0.649)	5,502 (5,464 to 5,540)
200807_s_at	HSPD1	heat shock 60kDa protein 1 (chaperonin)	1.269 (1.26 to 1.277)	23,337 (23,326 to 23,348)	1.158 (1.137 to 1.178)	21,688 (21,604 to 21,771)	0.925 (0.919 to 0.932)	17,886 (17,802 to 17,970)	0.825 (0.821 to 0.828)	15,927 (15,849 to 16,004)	1.19 (1.175 to 1.206)	22,604 (22,107 to 23,100)	1.199 (1.167 to 1.232)	22,822 (21,985 to 23,658)	1.172 (1.17 to 1.173)	22,335 (22,074 to 22,596)	0.984 (0.981 to 0.987)	18,095 (18,046 to 18,144)	1.089 (1.083 to 1.094)	19,947 (19,915 to 19,979)	0.994 (0.974 to 1.014)	18,006 (17,870 to 18,141)	0.999 (0.984 to 1.013)	18,001 (17,690 to 18,312)	0.951 (0.932 to 0.972)	18,487 (18,345 to 18,628)	0.89 (0.88 to 0.901)	17,395 (17,246 to 17,543)	0.792 (0.791 to 0.792)	15,812 (15,702 to 15,923)
200808_s_at	ZYX	zyxin	0.872 (0.833 to 0.913)	763.4 (723.4 to 803.4)	1.112 (1.083 to 1.142)	990.8 (978.3 to 1,003)	1.21 (1.149 to 1.274)	1,114 (1,044 to 1,184)	1.303 (1.273 to 1.334)	1,197 (1,158 to 1,236)	1.038 (0.993 to 1.085)	937.4 (904.6 to 970.3)	0.918 (0.911 to 0.925)	829.9 (815.5 to 844.2)	0.919 (0.888 to 0.951)	832.5 (812.8 to 852.2)	0.871 (0.753 to 1.007)	770.1 (654.9 to 885.3)	1.153 (1.055 to 1.261)	1,008 (921.9 to 1,095)	1.735 (1.671 to 1.801)	1,495 (1,457 to 1,532)	1.57 (1.563 to 1.577)	1,345 (1,342 to 1,347)	0.769 (0.743 to 0.797)	710.6 (695 to 726.1)	0.899 (0.865 to 0.934)	835.2 (820 to 850.5)	0.825 (0.804 to 0.846)	783 (768.5 to 797.4)
200809_x_at	RPL12	ribosomal protein L12	0.916 (0.874 to 0.959)	18,184 (17,465 to 18,902)	1.038 (0.986 to 1.092)	21,012 (19,661 to 22,364)	1.217 (1.207 to 1.228)	25,385 (24,885 to 25,885)	1.185 (1.156 to 1.216)	24,695 (24,292 to 25,099)	0.952 (0.943 to 0.962)	19,508 (19,488 to 19,528)	0.973 (0.941 to 1.006)	19,976 (19,122 to 20,830)	0.969 (0.967 to 0.97)	19,917 (19,673 to 20,161)	1.032 (1.024 to 1.039)	20,469 (20,208 to 20,730)	1.15 (1.105 to 1.197)	22,738 (21,903 to 23,574)	1.433 (1.355 to 1.515)	28,019 (26,798 to 29,241)	1.34 (1.292 to 1.389)	26,054 (25,174 to 26,933)	0.974 (0.955 to 0.994)	20,418 (20,276 to 20,560)	0.945 (0.929 to 0.962)	19,937 (19,194 to 20,680)	0.908 (0.873 to 0.945)	19,574 (18,930 to 20,218)
200810_s_at	CIRBP	cold inducible RNA binding protein	0.94 (0.937 to 0.942)	6,506 (6,481 to 6,532)	1.052 (1.034 to 1.071)	7,421 (7,392 to 7,449)	1.194 (1.188 to 1.199)	8,684 (8,546 to 8,822)	1.247 (1.233 to 1.261)	9,062 (9,043 to 9,081)	0.928 (0.907 to 0.949)	6,633 (6,423 to 6,842)	0.975 (0.948 to 1.003)	6,985 (6,723 to 7,247)	0.868 (0.858 to 0.878)	6,228 (6,089 to 6,367)	0.96 (0.938 to 0.982)	6,644 (6,527 to 6,761)	1.133 (1.122 to 1.144)	7,813 (7,761 to 7,866)	1.217 (1.204 to 1.23)	8,297 (8,284 to 8,309)	1.09 (1.076 to 1.104)	7,395 (7,319 to 7,470)	0.991 (0.947 to 1.036)	7,258 (6,836 to 7,680)	0.996 (0.996 to 0.997)	7,329 (7,187 to 7,470)	0.872 (0.863 to 0.881)	6,554 (6,529 to 6,579)
200811_at	CIRBP	cold inducible RNA binding protein	0.92 (0.854 to 0.99)	972.1 (906.8 to 1,037)	1.053 (1.041 to 1.064)	1,131 (1,103 to 1,159)	1.173 (1.157 to 1.189)	1,299 (1,297 to 1,302)	1.223 (1.204 to 1.242)	1,353 (1,344 to 1,363)	0.955 (0.872 to 1.046)	1,044 (940.4 to 1,148)	0.9 (0.812 to 0.998)	987.7 (876.3 to 1,099)	0.864 (0.831 to 0.899)	944.8 (917.8 to 971.8)	0.961 (0.956 to 0.966)	1,014 (1,013 to 1,014)	1.143 (1.072 to 1.218)	1,202 (1,130 to 1,275)	1.175 (1.135 to 1.218)	1,221 (1,193 to 1,249)	1.039 (1.028 to 1.051)	1,073 (1,064 to 1,082)	0.962 (0.924 to 1.002)	1,073 (1,015 to 1,130)	0.931 (0.929 to 0.933)	1,043 (1,020 to 1,066)	0.843 (0.831 to 0.855)	964.8 (944.7 to 984.9)
200812_at	CCT7	chaperonin containing TCP1, subunit 7 (eta)	1.015 (1.012 to 1.018)	4,262 (4,247 to 4,277)	1.066 (1.018 to 1.117)	4,566 (4,291 to 4,841)	0.962 (0.947 to 0.977)	4,240 (4,223 to 4,258)	0.916 (0.913 to 0.92)	4,038 (3,986 to 4,089)	1.069 (1.052 to 1.086)	4,632 (4,518 to 4,747)	1.053 (0.988 to 1.122)	4,581 (4,246 to 4,916)	1.095 (1.09 to 1.1)	4,762 (4,735 to 4,789)	0.818 (0.787 to 0.851)	3,438 (3,283 to 3,593)	1.015 (0.966 to 1.067)	4,248 (4,052 to 4,445)	1.123 (1.093 to 1.154)	4,643 (4,575 to 4,710)	1.165 (1.161 to 1.168)	4,790 (4,762 to 4,817)	0.822 (0.82 to 0.824)	3,643 (3,587 to 3,700)	0.802 (0.776 to 0.828)	3,580 (3,392 to 3,769)	0.773 (0.771 to 0.774)	3,520 (3,502 to 3,537)
200813_s_at		platelet-activating factor acetylhydrolase, isoform Ib, alpha subunit 45kDa	0.926 (0.86 to 0.996)	143 (133.4 to 152.5)	0.973 (0.942 to 1.006)	152.9 (145.9 to 160)	0.912 (0.907 to 0.917)	147.7 (145.2 to 150.2)	0.968 (0.934 to 1.004)	156.7 (149.7 to 163.8)	0.954 (0.922 to 0.986)	151.8 (145.4 to 158.2)	1.033 (0.911 to 1.172)	166.1 (143.8 to 188.5)	1.03 (1.022 to 1.038)	164.5 (164 to 164.9)	0.883 (0.843 to 0.925)	136.1 (130.6 to 141.7)	0.855 (0.821 to 0.891)	131.4 (125.6 to 137.2)	1.086 (1.058 to 1.115)	164.8 (162.5 to 167.1)	1.095 (0.995 to 1.205)	166 (149.8 to 182.3)	1.126 (1.059 to 1.197)	183.8 (170.1 to 197.5)	1.102 (1.017 to 1.194)	180.7 (169.9 to 191.6)	1.1 (1.048 to 1.154)	184.2 (174.2 to 194.2)
200814_at	PSME1	proteasome (prosome, macropain) activator subunit 1 (PA28 alpha)	1.073 (1.051 to 1.095)	2,953 (2,911 to 2,995)	1.05 (1.033 to 1.067)	2,943 (2,855 to 3,030)	1.024 (1.005 to 1.044)	2,961 (2,938 to 2,984)	0.821 (0.802 to 0.84)	2,372 (2,339 to 2,406)	0.929 (0.928 to 0.931)	2,640 (2,611 to 2,669)	0.921 (0.867 to 0.978)	2,626 (2,442 to 2,811)	0.985 (0.974 to 0.995)	2,807 (2,806 to 2,808)	1.13 (1.123 to 1.137)	3,109 (3,072 to 3,146)	1.152 (1.133 to 1.171)	3,157 (3,115 to 3,200)	1.28 (1.261 to 1.3)	3,470 (3,460 to 3,480)	1.335 (1.306 to 1.365)	3,601 (3,531 to 3,671)	0.921 (0.897 to 0.946)	2,678 (2,641 to 2,714)	0.907 (0.893 to 0.921)	2,653 (2,559 to 2,746)	0.919 (0.912 to 0.926)	2,745 (2,743 to 2,747)
200815_s_at	PAFAH1B1	platelet-activating factor acetylhydrolase, isoform Ib, alpha subunit 45kDa	1.033 (1.012 to 1.055)	406.8 (400.9 to 412.7)	1.075 (1.07 to 1.08)	430.9 (426.8 to 435)	1.01 (0.962 to 1.06)	418.4 (393.3 to 443.5)	1.289 (1.188 to 1.398)	534.6 (486.4 to 582.9)	1.139 (1.117 to 1.162)	462.8 (457.7 to 468)	1.081 (1.076 to 1.085)	439.8 (433.8 to 445.8)	1.176 (1.14 to 1.212)	479.6 (470 to 489.2)	0.877 (0.863 to 0.891)	345 (341.4 to 348.6)	0.992 (0.889 to 1.108)	391.2 (349.5 to 432.9)	0.686 (0.662 to 0.71)	265.9 (259.9 to 271.9)	0.759 (0.719 to 0.8)	292.9 (278 to 307.8)	0.835 (0.795 to 0.877)	347.3 (334.9 to 359.6)	0.914 (0.845 to 0.988)	383.9 (346.3 to 421.5)	0.939 (0.926 to 0.952)	401.2 (398.3 to 404.1)
200816_s_at	PAFAH1B1	platelet-activating factor acetylhydrolase, isoform Ib, alpha subunit 45kDa	0.976 (0.97 to 0.982)	597.1 (597 to 597.1)	0.977 (0.953 to 1.002)	609.1 (585.4 to 632.8)	1.032 (1.024 to 1.04)	663.4 (650.7 to 676.2)	1.135 (1.115 to 1.156)	729.3 (709.4 to 749.1)	1.008 (1.007 to 1.008)	636.3 (630.5 to 642.2)	0.983 (0.977 to 0.988)	621.5 (619.2 to 623.9)	1.006 (0.977 to 1.035)	638.1 (613 to 663.2)	0.995 (0.991 to 0.998)	608.3 (607 to 609.7)	1.029 (1.002 to 1.058)	627.5 (608.4 to 646.6)	1.381 (1.286 to 1.483)	833.2 (783.9 to 882.5)	1.453 (1.438 to 1.469)	870.9 (864.1 to 877.7)	0.964 (0.946 to 0.984)	623.4 (602.8 to 644)	0.948 (0.917 to 0.98)	616.9 (583.9 to 649.9)	0.947 (0.94 to 0.953)	628.7 (620.4 to 637.1)
200817_x_at	RPS10	ribosomal protein S10	0.963 (0.928 to 1)	25,795 (25,002 to 26,589)	0.985 (0.969 to 1.001)	26,862 (26,060 to 27,663)	1.002 (0.985 to 1.02)	28,183 (28,003 to 28,362)	0.969 (0.939 to 1)	27,232 (26,619 to 27,846)	0.951 (0.949 to 0.953)	26,270 (26,080 to 26,460)	0.976 (0.967 to 0.985)	27,019 (26,509 to 27,529)	1.005 (0.99 to 1.02)	27,864 (27,736 to 27,992)	1.058 (1.057 to 1.059)	28,310 (28,182 to 28,437)	1.054 (1.027 to 1.081)	28,104 (27,482 to 28,727)	1.136 (1.096 to 1.177)	29,954 (29,254 to 30,654)	1.14 (1.122 to 1.159)	29,901 (29,492 to 30,311)	0.963 (0.922 to 1.005)	27,230 (26,415 to 28,045)	0.955 (0.945 to 0.966)	27,175 (26,316 to 28,034)	0.99 (0.978 to 1.001)	28,750 (28,600 to 28,900)
200818_at	ATP5O	ATP synthase, H+ transporting, mitochondrial F1 complex, O subunit (oligomycin sensitivity conferring protein)	1.152 (1.125 to 1.179)	10,310 (10,134 to 10,486)	1 (0.976 to 1.024)	9,117 (8,773 to 9,462)	0.934 (0.886 to 0.985)	8,790 (8,425 to 9,155)	0.871 (0.841 to 0.902)	8,183 (7,968 to 8,397)	1.092 (1.092 to 1.092)	10,092 (10,003 to 10,182)	1.044 (1.041 to 1.048)	9,662 (9,536 to 9,787)	1.165 (1.105 to 1.228)	10,811 (10,354 to 11,269)	1.098 (1.062 to 1.135)	9,826 (9,558 to 10,095)	1.013 (0.974 to 1.054)	9,038 (8,709 to 9,366)	0.924 (0.865 to 0.986)	8,153 (7,718 to 8,588)	0.91 (0.886 to 0.934)	7,980 (7,790 to 8,170)	0.948 (0.87 to 1.033)	8,987 (8,338 to 9,636)	0.934 (0.927 to 0.941)	8,883 (8,640 to 9,125)	0.977 (0.942 to 1.014)	9,495 (9,206 to 9,784)
200819_s_at	RPS15	ribosomal protein S15	0.998 (0.969 to 1.029)	26,380 (25,765 to 26,995)	1.015 (0.984 to 1.047)	27,333 (26,100 to 28,565)	1.043 (1.024 to 1.062)	28,955 (28,097 to 29,814)	0.99 (0.968 to 1.013)	27,450 (27,069 to 27,831)	0.976 (0.961 to 0.99)	26,596 (26,429 to 26,762)	1.004 (0.974 to 1.036)	27,450 (26,344 to 28,556)	1.014 (1.004 to 1.025)	27,762 (27,757 to 27,767)	0.996 (0.995 to 0.996)	26,291 (26,162 to 26,421)	1.086 (1.049 to 1.123)	28,572 (27,694 to 29,449)	1.122 (1.114 to 1.131)	29,184 (29,050 to 29,318)	1.099 (1.068 to 1.131)	28,452 (27,710 to 29,194)	0.948 (0.937 to 0.959)	26,450 (26,410 to 26,489)	0.941 (0.933 to 0.948)	26,396 (25,643 to 27,150)	0.946 (0.94 to 0.951)	27,105 (27,084 to 27,127)
200820_at	PSMD8	proteasome (prosome, macropain) 26S subunit, non-ATPase, 8	1.129 (1.075 to 1.186)	3,492 (3,344 to 3,640)	0.973 (0.946 to 1.001)	3,065 (2,936 to 3,195)	0.919 (0.893 to 0.945)	2,983 (2,932 to 3,034)	0.937 (0.919 to 0.955)	3,038 (3,007 to 3,069)	1.109 (1.05 to 1.172)	3,545 (3,318 to 3,773)	1.063 (0.992 to 1.139)	3,406 (3,138 to 3,674)	1.167 (1.089 to 1.25)	3,742 (3,522 to 3,961)	1.036 (1.034 to 1.038)	3,202 (3,189 to 3,214)	1.026 (0.97 to 1.084)	3,162 (2,997 to 3,327)	0.792 (0.79 to 0.793)	2,410 (2,385 to 2,434)	0.788 (0.772 to 0.805)	2,387 (2,345 to 2,429)	0.969 (0.94 to 0.999)	3,163 (3,110 to 3,216)	1.051 (0.988 to 1.119)	3,462 (3,178 to 3,747)	1.103 (1.063 to 1.144)	3,701 (3,589 to 3,814)
200821_at	LAMP2	lysosomal-associated membrane protein 2	0.959 (0.926 to 0.993)	3,194 (3,063 to 3,325)	0.981 (0.92 to 1.047)	3,329 (3,160 to 3,498)	0.875 (0.855 to 0.895)	3,058 (3,024 to 3,092)	0.799 (0.754 to 0.847)	2,795 (2,659 to 2,932)	1.017 (0.982 to 1.054)	3,495 (3,403 to 3,587)	1.125 (1.025 to 1.235)	3,884 (3,559 to 4,209)	1.07 (1.06 to 1.08)	3,690 (3,615 to 3,764)	0.985 (0.963 to 1.007)	3,277 (3,184 to 3,370)	1.001 (0.945 to 1.059)	3,323 (3,122 to 3,523)	0.885 (0.868 to 0.902)	2,902 (2,811 to 2,992)	0.904 (0.88 to 0.929)	2,948 (2,876 to 3,019)	1.316 (1.298 to 1.335)	4,628 (4,501 to 4,755)	1.242 (1.148 to 1.343)	4,396 (4,140 to 4,651)	1.165 (1.118 to 1.214)	4,210 (4,010 to 4,411)
200822_x_at	TPI1	triosephosphate isomerase 1	1.066 (1.03 to 1.104)	4,239 (4,121 to 4,357)	1.048 (1.011 to 1.088)	4,248 (4,034 to 4,462)	0.807 (0.796 to 0.818)	3,370 (3,284 to 3,456)	0.646 (0.64 to 0.651)	2,693 (2,690 to 2,695)	1.067 (1.027 to 1.108)	4,377 (4,251 to 4,502)	1.065 (1.016 to 1.117)	4,385 (4,135 to 4,634)	1.072 (1.043 to 1.101)	4,414 (4,340 to 4,487)	0.939 (0.925 to 0.954)	3,732 (3,696 to 3,767)	1.185 (1.12 to 1.254)	4,697 (4,447 to 4,947)	0.998 (0.952 to 1.046)	3,907 (3,772 to 4,042)	1.028 (0.989 to 1.067)	4,003 (3,862 to 4,144)	0.934 (0.9 to 0.97)	3,921 (3,826 to 4,015)	0.92 (0.886 to 0.955)	3,890 (3,665 to 4,114)	0.925 (0.886 to 0.965)	3,991 (3,845 to 4,137)
200823_x_at	RPL29	ribosomal protein L29	0.979 (0.94 to 1.021)	9,787 (9,447 to 10,128)	1.045 (0.97 to 1.126)	10,672 (9,734 to 11,611)	1.138 (1.121 to 1.156)	11,945 (11,899 to 11,991)	1.114 (1.092 to 1.137)	11,683 (11,554 to 11,811)	0.934 (0.89 to 0.979)	9,634 (9,262 to 10,006)	0.868 (0.852 to 0.885)	8,971 (8,717 to 9,226)	0.909 (0.903 to 0.916)	9,411 (9,382 to 9,441)	1.087 (1.058 to 1.118)	10,864 (10,500 to 11,229)	1.101 (1.035 to 1.171)	10,969 (10,328 to 11,609)	1.366 (1.353 to 1.379)	13,434 (13,400 to 13,468)	1.425 (1.415 to 1.436)	13,944 (13,804 to 14,085)	0.907 (0.842 to 0.978)	9,590 (9,001 to 10,178)	0.846 (0.826 to 0.867)	8,984 (8,583 to 9,384)	0.798 (0.754 to 0.845)	8,662 (8,227 to 9,098)
200824_at	GSTP1	glutathione S-transferase pi	1.23 (1.187 to 1.274)	5,768 (5,603 to 5,933)	1.163 (1.081 to 1.252)	5,575 (5,092 to 6,058)	0.99 (0.978 to 1.001)	4,874 (4,874 to 4,874)	0.706 (0.692 to 0.721)	3,476 (3,373 to 3,579)	1.21 (1.208 to 1.211)	5,855 (5,796 to 5,915)	1.128 (1.07 to 1.19)	5,479 (5,135 to 5,822)	1.245 (1.203 to 1.289)	6,051 (5,908 to 6,194)	1.083 (1.064 to 1.103)	5,079 (4,960 to 5,198)	1.038 (0.991 to 1.087)	4,851 (4,644 to 5,058)	0.886 (0.852 to 0.921)	4,095 (3,885 to 4,304)	0.941 (0.941 to 0.941)	4,321 (4,309 to 4,333)	0.956 (0.953 to 0.959)	4,734 (4,686 to 4,783)	0.935 (0.875 to 0.999)	4,672 (4,268 to 5,076)	0.863 (0.853 to 0.873)	4,392 (4,370 to 4,415)
200825_s_at	HYOU1	hypoxia up-regulated 1	0.931 (0.903 to 0.961)	2,266 (2,180 to 2,352)	0.861 (0.847 to 0.876)	2,132 (2,126 to 2,138)	0.897 (0.855 to 0.941)	2,296 (2,160 to 2,432)	1.408 (1.398 to 1.417)	3,593 (3,537 to 3,650)	0.956 (0.925 to 0.988)	2,400 (2,342 to 2,459)	1.008 (0.967 to 1.051)	2,538 (2,408 to 2,669)	0.978 (0.944 to 1.013)	2,466 (2,353 to 2,579)	0.661 (0.643 to 0.679)	1,606 (1,571 to 1,641)	1.022 (1.012 to 1.033)	2,475 (2,458 to 2,493)	1.27 (1.233 to 1.308)	3,043 (2,917 to 3,170)	1.297 (1.27 to 1.324)	3,089 (3,033 to 3,144)	0.961 (0.959 to 0.963)	2,469 (2,441 to 2,496)	1.081 (1.061 to 1.101)	2,791 (2,786 to 2,796)	1.07 (1.05 to 1.091)	2,825 (2,752 to 2,898)
200826_at	SNRPD2	small nuclear ribonucleoprotein D2 polypeptide 16.5kDa	1.045 (0.999 to 1.093)	19,102 (18,370 to 19,834)	0.987 (0.926 to 1.053)	18,415 (16,981 to 19,850)	0.879 (0.857 to 0.902)	16,869 (16,636 to 17,102)	0.714 (0.687 to 0.743)	13,700 (13,282 to 14,118)	1.038 (1.017 to 1.06)	19,572 (19,342 to 19,802)	1.013 (0.998 to 1.029)	19,141 (18,664 to 19,617)	1.123 (1.111 to 1.135)	21,252 (21,248 to 21,256)	1.027 (1.001 to 1.053)	18,750 (18,378 to 19,121)	0.988 (0.925 to 1.055)	18,005 (16,880 to 19,130)	0.84 (0.802 to 0.88)	15,111 (14,594 to 15,628)	0.777 (0.768 to 0.787)	13,907 (13,770 to 14,043)	0.976 (0.916 to 1.039)	18,844 (17,904 to 19,783)	1.004 (0.99 to 1.017)	19,478 (18,825 to 20,131)	1.066 (1.047 to 1.086)	21,135 (20,892 to 21,378)
200827_at	PLOD1	procollagen-lysine, 2-oxoglutarate 5-dioxygenase (lysine hydroxylase, Ehlers-Danlos syndrome type VI)	1.018 (0.992 to 1.045)	287.4 (278 to 296.8)	0.89 (0.888 to 0.891)	255.7 (251.6 to 259.7)	0.73 (0.71 to 0.75)	216.6 (208.1 to 225)	0.735 (0.693 to 0.779)	218.1 (203.4 to 232.9)	0.978 (0.978 to 0.978)	284.9 (282.4 to 287.3)	0.972 (0.957 to 0.988)	283.6 (276.4 to 290.9)	1.016 (0.956 to 1.079)	297.8 (276.7 to 318.9)	0.851 (0.844 to 0.859)	240.2 (239.5 to 241)	1.055 (1.008 to 1.104)	296.8 (284.3 to 309.3)	1.139 (1.135 to 1.144)	316.5 (313.9 to 319.2)	1.158 (1.147 to 1.169)	320.1 (316.2 to 324)	1.159 (1.159 to 1.159)	345.5 (340.9 to 350.1)	1.14 (1.117 to 1.163)	341.9 (328.1 to 355.6)	1.143 (1.122 to 1.166)	350.3 (341.3 to 359.3)
200828_s_at	ZNF207	zinc finger protein 207	1.067 (1.003 to 1.135)	4,798 (4,533 to 5,063)	1.112 (1.084 to 1.14)	5,090 (4,892 to 5,289)	0.93 (0.915 to 0.944)	4,388 (4,271 to 4,505)	0.676 (0.669 to 0.682)	3,186 (3,126 to 3,246)	1.097 (1.072 to 1.122)	5,084 (5,014 to 5,155)	1.093 (1.024 to 1.167)	5,090 (4,710 to 5,469)	1.137 (1.113 to 1.163)	5,296 (5,124 to 5,468)	0.983 (0.969 to 0.997)	4,417 (4,329 to 4,505)	1.211 (1.184 to 1.238)	5,417 (5,316 to 5,519)	0.968 (0.944 to 0.992)	4,280 (4,227 to 4,333)	1.086 (1.08 to 1.093)	4,780 (4,765 to 4,795)	0.955 (0.935 to 0.975)	4,530 (4,497 to 4,563)	0.913 (0.851 to 0.98)	4,375 (3,978 to 4,771)	0.908 (0.902 to 0.914)	4,426 (4,426 to 4,427)
200829_x_at	ZNF207	zinc finger protein 207	1.063 (1.055 to 1.07)	4,686 (4,685 to 4,688)	1.081 (1.063 to 1.1)	4,858 (4,709 to 5,007)	0.851 (0.844 to 0.859)	3,944 (3,864 to 4,024)	0.626 (0.583 to 0.672)	2,908 (2,677 to 3,138)	1.024 (0.997 to 1.053)	4,663 (4,577 to 4,748)	1.028 (1.016 to 1.04)	4,687 (4,589 to 4,786)	1.017 (1.011 to 1.023)	4,648 (4,627 to 4,669)	1.012 (0.992 to 1.033)	4,465 (4,350 to 4,580)	1.129 (1.117 to 1.141)	4,959 (4,922 to 4,995)	0.977 (0.951 to 1.003)	4,243 (4,181 to 4,305)	0.999 (0.992 to 1.006)	4,316 (4,274 to 4,358)	0.935 (0.929 to 0.941)	4,355 (4,270 to 4,441)	0.909 (0.892 to 0.926)	4,260 (4,095 to 4,425)	0.877 (0.869 to 0.886)	4,199 (4,131 to 4,266)
200830_at	PSMD2	proteasome (prosome, macropain) 26S subunit, non-ATPase, 2	1.128 (1.121 to 1.134)	2,598 (2,596 to 2,601)	1.109 (1.051 to 1.17)	2,608 (2,432 to 2,785)	0.816 (0.806 to 0.825)	1,974 (1,973 to 1,976)	0.699 (0.696 to 0.702)	1,691 (1,669 to 1,713)	1.145 (1.085 to 1.208)	2,729 (2,558 to 2,899)	1.193 (1.093 to 1.302)	2,855 (2,579 to 3,130)	1.234 (1.228 to 1.241)	2,947 (2,932 to 2,963)	0.953 (0.94 to 0.966)	2,197 (2,154 to 2,239)	1.053 (0.989 to 1.122)	2,422 (2,278 to 2,566)	0.889 (0.888 to 0.89)	2,018 (1,992 to 2,044)	0.871 (0.861 to 0.881)	1,967 (1,938 to 1,995)	0.996 (0.981 to 1.011)	2,423 (2,418 to 2,427)	1.002 (0.987 to 1.016)	2,453 (2,368 to 2,538)	0.999 (0.988 to 1.011)	2,500 (2,454 to 2,545)
200831_s_at		stearoyl-CoA desaturase (delta-9-desaturase)	1.233 (1.215 to 1.252)	742.6 (726.6 to 758.7)	1.038 (1.034 to 1.042)	636.7 (625.3 to 648)	0.628 (0.571 to 0.691)	399.4 (357 to 441.8)	0.445 (0.435 to 0.455)	281.1 (277.3 to 284.9)	1.088 (1.08 to 1.096)	676.2 (675.2 to 677.3)	1.05 (1.014 to 1.088)	654.4 (625.1 to 683.8)	0.948 (0.911 to 0.986)	591.6 (574.5 to 608.7)	1.116 (1.041 to 1.195)	673.5 (623.2 to 723.8)	1.101 (1.072 to 1.13)	660.3 (644.8 to 675.7)	0.696 (0.686 to 0.706)	412.7 (401.6 to 423.9)	0.679 (0.676 to 0.683)	400.7 (399.7 to 401.8)	1.134 (1.127 to 1.141)	721.1 (716.2 to 725.9)	0.947 (0.936 to 0.957)	605.4 (600 to 610.8)	0.724 (0.698 to 0.752)	473.7 (453.1 to 494.4)
200832_s_at	SCD	stearoyl-CoA desaturase (delta-9-desaturase)	1.154 (1.104 to 1.206)	6,809 (6,464 to 7,154)	0.922 (0.888 to 0.957)	5,534 (5,402 to 5,666)	0.596 (0.585 to 0.608)	3,693 (3,662 to 3,724)	0.442 (0.433 to 0.451)	2,733 (2,702 to 2,764)	1 (0.955 to 1.048)	6,096 (5,758 to 6,433)	0.956 (0.935 to 0.978)	5,829 (5,643 to 6,015)	0.801 (0.78 to 0.822)	4,893 (4,712 to 5,074)	1.103 (1.09 to 1.116)	6,501 (6,386 to 6,617)	1.291 (1.268 to 1.313)	7,578 (7,420 to 7,736)	1.038 (1.036 to 1.04)	6,026 (5,964 to 6,087)	1.058 (1.038 to 1.078)	6,109 (5,979 to 6,240)	1.19 (1.155 to 1.226)	7,415 (7,094 to 7,736)	0.999 (0.977 to 1.022)	6,257 (6,242 to 6,272)	0.713 (0.678 to 0.75)	4,568 (4,311 to 4,826)
200833_s_at	RAP1B	RAP1B, member of RAS oncogene family	1.063 (1.062 to 1.064)	10,248 (10,192 to 10,304)	1.011 (0.992 to 1.031)	9,928 (9,870 to 9,987)	1 (0.999 to 1.001)	10,129 (10,020 to 10,238)	1.078 (1.046 to 1.111)	10,913 (10,679 to 11,147)	0.897 (0.876 to 0.919)	8,931 (8,796 to 9,066)	0.848 (0.833 to 0.864)	8,457 (8,381 to 8,533)	0.884 (0.866 to 0.902)	8,831 (8,747 to 8,914)	1.087 (1.082 to 1.093)	10,482 (10,371 to 10,592)	1.04 (1.012 to 1.068)	9,988 (9,750 to 10,227)	1.113 (1.094 to 1.133)	10,569 (10,515 to 10,623)	1.241 (1.228 to 1.254)	11,721 (11,628 to 11,813)	0.977 (0.96 to 0.993)	9,943 (9,907 to 9,979)	0.952 (0.948 to 0.957)	9,753 (9,509 to 9,997)	0.927 (0.905 to 0.95)	9,701 (9,526 to 9,876)
200834_s_at	RPS21	ribosomal protein S21	0.972 (0.956 to 0.988)	27,514 (27,245 to 27,783)	0.995 (0.973 to 1.017)	28,695 (27,672 to 29,718)	1.028 (1.022 to 1.034)	30,581 (30,414 to 30,748)	1.022 (1.012 to 1.032)	30,370 (30,334 to 30,406)	0.961 (0.936 to 0.986)	28,077 (27,610 to 28,544)	0.949 (0.923 to 0.976)	27,801 (26,755 to 28,847)	1.013 (0.988 to 1.038)	29,721 (29,302 to 30,141)	1.075 (1.071 to 1.08)	30,444 (30,408 to 30,480)	1.021 (0.985 to 1.059)	28,815 (27,864 to 29,765)	1.139 (1.11 to 1.167)	31,749 (31,341 to 32,157)	1.143 (1.131 to 1.155)	31,709 (31,458 to 31,959)	0.946 (0.906 to 0.988)	28,305 (27,465 to 29,145)	0.961 (0.949 to 0.974)	28,926 (27,954 to 29,898)	0.983 (0.936 to 1.034)	30,246 (28,932 to 31,559)
200835_s_at	MAP4	microtubule-associated protein 4	1.19 (1.143 to 1.239)	83.75 (80.92 to 86.58)	1.03 (1.012 to 1.05)	73.83 (71.44 to 76.22)	1.244 (1.237 to 1.252)	91.92 (91.44 to 92.41)	1.184 (1.147 to 1.223)	87.44 (85.45 to 89.43)	0.98 (0.98 to 0.98)	71.16 (70.52 to 71.79)	0.744 (0.727 to 0.761)	54.1 (53.39 to 54.81)	0.871 (0.771 to 0.985)	64.02 (55.55 to 72.49)	1.325 (1.213 to 1.448)	93.51 (85.78 to 101.2)	1 (0.994 to 1.006)	70.04 (69.88 to 70.2)	1.21 (1.139 to 1.287)	84.04 (77.89 to 90.19)	0.973 (0.918 to 1.03)	67.1 (63.41 to 70.8)	0.735 (0.709 to 0.762)	54.58 (53.36 to 55.81)	0.669 (0.617 to 0.725)	50.03 (47.01 to 53.05)	0.502 (0.389 to 0.647)	39.47 (29.88 to 49.06)
200836_s_at	MAP4	microtubule-associated protein 4	1.129 (1.011 to 1.262)	184.5 (162.9 to 206)	1.064 (1.019 to 1.111)	175.8 (170.6 to 181)	0.955 (0.942 to 0.968)	162.7 (162.3 to 163.1)	1.091 (1.069 to 1.113)	185.8 (183.7 to 187.9)	1.013 (0.984 to 1.044)	169.8 (163.2 to 176.3)	0.972 (0.959 to 0.986)	163.1 (159.3 to 166.9)	0.972 (0.957 to 0.988)	163.4 (162.6 to 164.3)	1.045 (1.012 to 1.08)	169.6 (163.1 to 176.1)	1 (0.993 to 1.008)	161.7 (160 to 163.4)	1.076 (1.073 to 1.08)	171.9 (170.4 to 173.5)	1.048 (1.007 to 1.092)	166.7 (160.4 to 173.1)	0.897 (0.873 to 0.923)	153.9 (147.6 to 160.2)	0.882 (0.874 to 0.889)	152 (147.6 to 156.3)	0.874 (0.863 to 0.885)	153.8 (152.9 to 154.7)
200837_at	BCAP31	B-cell receptor-associated protein 31	1.117 (1.104 to 1.129)	2,283 (2,272 to 2,293)	0.922 (0.883 to 0.962)	1,922 (1,813 to 2,031)	0.85 (0.846 to 0.854)	1,826 (1,797 to 1,856)	0.746 (0.729 to 0.763)	1,600 (1,578 to 1,623)	0.976 (0.945 to 1.008)	2,061 (1,976 to 2,145)	1.008 (0.964 to 1.055)	2,134 (2,018 to 2,250)	0.994 (0.938 to 1.052)	2,110 (1,967 to 2,253)	0.97 (0.947 to 0.992)	1,983 (1,925 to 2,040)	1.048 (1.035 to 1.06)	2,133 (2,101 to 2,165)	1.223 (1.197 to 1.251)	2,464 (2,380 to 2,548)	1.198 (1.155 to 1.243)	2,400 (2,319 to 2,482)	1.048 (1.026 to 1.071)	2,263 (2,245 to 2,281)	0.986 (0.983 to 0.989)	2,140 (2,104 to 2,177)	1.014 (0.969 to 1.061)	2,252 (2,135 to 2,368)
200838_at	CTSB	cathepsin B	0.8 (0.794 to 0.806)	407 (406.5 to 407.5)	0.847 (0.825 to 0.87)	439.2 (433.6 to 444.7)	0.897 (0.855 to 0.941)	480.4 (452 to 508.8)	0.77 (0.738 to 0.803)	411.4 (397.7 to 425.1)	1.219 (1.135 to 1.308)	642.2 (591 to 693.4)	1.259 (1.19 to 1.332)	663.2 (632.3 to 694)	1.302 (1.27 to 1.335)	686.9 (662.5 to 711.3)	0.872 (0.861 to 0.883)	443.7 (435.6 to 451.8)	1.064 (1.048 to 1.08)	539.4 (533.1 to 545.6)	0.931 (0.912 to 0.952)	467.1 (451.3 to 482.8)	0.757 (0.749 to 0.764)	377.2 (372.4 to 382.1)	1.791 (1.772 to 1.809)	962.7 (940 to 985.3)	2.1 (2.028 to 2.174)	1,135 (1,119 to 1,152)	2.148 (2.136 to 2.161)	1,187 (1,172 to 1,201)
200839_s_at	CTSB	cathepsin B	0.747 (0.745 to 0.749)	1,077 (1,067 to 1,087)	0.82 (0.82 to 0.82)	1,204 (1,188 to 1,220)	0.928 (0.9 to 0.956)	1,406 (1,347 to 1,464)	0.822 (0.814 to 0.831)	1,244 (1,221 to 1,268)	1.15 (1.129 to 1.171)	1,710 (1,664 to 1,757)	1.244 (1.195 to 1.295)	1,855 (1,763 to 1,947)	1.31 (1.248 to 1.374)	1,959 (1,844 to 2,073)	0.824 (0.81 to 0.838)	1,187 (1,160 to 1,214)	1.004 (0.972 to 1.038)	1,442 (1,400 to 1,485)	0.955 (0.887 to 1.028)	1,357 (1,273 to 1,441)	0.761 (0.71 to 0.815)	1,077 (1,005 to 1,148)	1.56 (1.555 to 1.566)	2,375 (2,335 to 2,415)	1.979 (1.933 to 2.026)	3,031 (2,899 to 3,163)	2.154 (2.149 to 2.16)	3,369 (3,339 to 3,399)
200840_at	KARS	lysyl-tRNA synthetase	1.04 (1.021 to 1.06)	11,320 (11,187 to 11,454)	1.011 (0.999 to 1.024)	11,211 (10,920 to 11,502)	0.966 (0.957 to 0.976)	11,048 (11,030 to 11,065)	1.044 (1.04 to 1.049)	11,929 (11,873 to 11,986)	0.94 (0.922 to 0.959)	10,558 (10,446 to 10,670)	1.006 (1.001 to 1.01)	11,314 (11,255 to 11,373)	0.991 (0.976 to 1.006)	11,173 (11,119 to 11,227)	0.946 (0.927 to 0.966)	10,298 (10,031 to 10,565)	1.004 (1.001 to 1.008)	10,886 (10,882 to 10,890)	1.305 (1.262 to 1.349)	13,987 (13,691 to 14,283)	1.291 (1.277 to 1.304)	13,759 (13,651 to 13,866)	0.813 (0.797 to 0.83)	9,350 (9,037 to 9,664)	0.839 (0.83 to 0.849)	9,699 (9,615 to 9,783)	0.865 (0.865 to 0.866)	10,217 (10,146 to 10,289)
200841_s_at		glutamyl-prolyl-tRNA synthetase	1.088 (0.91 to 1.302)	167.1 (138.5 to 195.6)	1.834 (1.833 to 1.835)	282.6 (278.6 to 286.6)	2.928 (2.774 to 3.091)	465.7 (445.9 to 485.6)	2.055 (1.842 to 2.293)	328.6 (289.9 to 367.3)	0.831 (0.782 to 0.884)	130.1 (120.9 to 139.3)	1.005 (0.894 to 1.13)	158.4 (138.4 to 178.4)	0.719 (0.669 to 0.773)	112.9 (106 to 119.9)	2.262 (2.101 to 2.435)	343.2 (315.9 to 370.4)	1.49 (1.468 to 1.513)	224.5 (220.4 to 228.7)	1.359 (0.99 to 1.867)	213.6 (145.7 to 281.5)	0.642 (0.64 to 0.643)	95.08 (94.63 to 95.52)	0.908 (0.893 to 0.924)	145.1 (140.7 to 149.6)	0.956 (0.904 to 1.01)	154 (142.4 to 165.6)	0.844 (0.776 to 0.919)	139.2 (126.5 to 151.8)
200842_s_at		glutamyl-prolyl-tRNA synthetase	1.131 (1.08 to 1.184)	2,813 (2,702 to 2,923)	1.55 (1.515 to 1.585)	3,925 (3,783 to 4,068)	2.112 (2.047 to 2.179)	5,521 (5,284 to 5,757)	2.139 (2.136 to 2.142)	5,582 (5,523 to 5,640)	0.899 (0.842 to 0.959)	2,312 (2,142 to 2,482)	0.855 (0.838 to 0.873)	2,198 (2,175 to 2,221)	0.714 (0.661 to 0.77)	1,845 (1,686 to 2,005)	1.284 (1.259 to 1.31)	3,193 (3,112 to 3,273)	0.94 (0.894 to 0.987)	2,330 (2,207 to 2,452)	1.649 (1.617 to 1.682)	4,039 (3,910 to 4,169)	1.024 (1.013 to 1.035)	2,494 (2,474 to 2,514)	0.778 (0.765 to 0.791)	2,043 (2,035 to 2,050)	0.876 (0.835 to 0.918)	2,317 (2,161 to 2,474)	0.84 (0.832 to 0.847)	2,266 (2,260 to 2,272)
200843_s_at	EPRS	glutamyl-prolyl-tRNA synthetase	0.864 (0.844 to 0.884)	1,950 (1,917 to 1,983)	1.066 (1.054 to 1.077)	2,451 (2,391 to 2,512)	1.497 (1.465 to 1.53)	3,553 (3,435 to 3,672)	1.586 (1.571 to 1.601)	3,759 (3,758 to 3,760)	0.728 (0.722 to 0.734)	1,696 (1,667 to 1,725)	0.782 (0.75 to 0.815)	1,827 (1,734 to 1,920)	0.766 (0.761 to 0.771)	1,791 (1,784 to 1,798)	1.391 (1.35 to 1.433)	3,141 (3,030 to 3,253)	1.096 (1.044 to 1.151)	2,468 (2,355 to 2,581)	1.532 (1.511 to 1.553)	3,407 (3,402 to 3,411)	1.638 (1.602 to 1.675)	3,624 (3,553 to 3,695)	0.922 (0.888 to 0.956)	2,198 (2,146 to 2,250)	0.77 (0.735 to 0.806)	1,851 (1,729 to 1,973)	0.755 (0.732 to 0.778)	1,850 (1,805 to 1,895)
200844_s_at		peroxiredoxin 6	1.028 (1 to 1.057)	4,534 (4,439 to 4,628)	1.028 (1 to 1.057)	4,619 (4,429 to 4,810)	0.946 (0.93 to 0.963)	4,385 (4,258 to 4,512)	0.869 (0.858 to 0.881)	4,024 (3,934 to 4,113)	1.047 (1.023 to 1.072)	4,765 (4,696 to 4,833)	1.053 (1 to 1.108)	4,806 (4,514 to 5,098)	1.082 (1.071 to 1.094)	4,944 (4,943 to 4,946)	1.018 (0.974 to 1.064)	4,494 (4,270 to 4,717)	1.047 (0.998 to 1.097)	4,601 (4,399 to 4,803)	0.977 (0.957 to 0.998)	4,243 (4,207 to 4,279)	1.09 (1.043 to 1.14)	4,714 (4,515 to 4,912)	0.911 (0.9 to 0.923)	4,244 (4,133 to 4,356)	0.96 (0.921 to 1)	4,504 (4,228 to 4,779)	0.951 (0.935 to 0.967)	4,551 (4,504 to 4,599)
200845_s_at		peroxiredoxin 6	1.074 (1.069 to 1.078)	6,296 (6,228 to 6,364)	0.989 (0.972 to 1.007)	5,908 (5,885 to 5,931)	0.824 (0.798 to 0.85)	5,079 (4,863 to 5,296)	0.71 (0.707 to 0.713)	4,371 (4,350 to 4,392)	0.993 (0.973 to 1.013)	6,011 (5,836 to 6,186)	1.015 (1.005 to 1.025)	6,154 (6,033 to 6,275)	1.001 (0.995 to 1.006)	6,081 (5,983 to 6,178)	1.039 (1.032 to 1.046)	6,089 (6,082 to 6,097)	1.053 (1.049 to 1.056)	6,147 (6,147 to 6,148)	1.01 (0.993 to 1.027)	5,831 (5,803 to 5,859)	1.098 (1.093 to 1.103)	6,310 (6,298 to 6,321)	0.974 (0.964 to 0.985)	6,034 (5,889 to 6,180)	0.945 (0.938 to 0.953)	5,887 (5,815 to 5,959)	0.971 (0.971 to 0.972)	6,182 (6,140 to 6,224)
200846_s_at	PPP1CA	protein phosphatase 1, catalytic subunit, alpha isoform	1.045 (1.021 to 1.069)	7,820 (7,693 to 7,948)	1.083 (1.054 to 1.112)	8,259 (7,922 to 8,595)	1.045 (1.005 to 1.086)	8,224 (7,808 to 8,639)	0.949 (0.939 to 0.958)	7,452 (7,310 to 7,594)	0.997 (0.983 to 1.011)	7,703 (7,524 to 7,882)	0.867 (0.814 to 0.924)	6,727 (6,240 to 7,214)	0.913 (0.908 to 0.918)	7,077 (7,041 to 7,113)	1.031 (0.995 to 1.068)	7,722 (7,405 to 8,040)	1.118 (1.087 to 1.15)	8,335 (8,129 to 8,540)	1.061 (1.055 to 1.068)	7,822 (7,773 to 7,871)	1.051 (1.026 to 1.077)	7,709 (7,544 to 7,874)	0.913 (0.905 to 0.921)	7,220 (7,061 to 7,379)	0.834 (0.801 to 0.867)	6,639 (6,242 to 7,035)	0.74 (0.733 to 0.747)	6,011 (5,917 to 6,105)
200847_s_at	TMEM66	hypothetical protein MGC8721	0.991 (0.96 to 1.022)	10,717 (10,455 to 10,978)	0.949 (0.909 to 0.991)	10,455 (10,147 to 10,764)	0.972 (0.964 to 0.98)	11,044 (11,003 to 11,084)	1.088 (1.085 to 1.092)	12,356 (12,288 to 12,424)	0.932 (0.93 to 0.935)	10,407 (10,344 to 10,469)	0.923 (0.891 to 0.955)	10,320 (10,063 to 10,576)	0.905 (0.897 to 0.914)	10,145 (10,137 to 10,153)	1.07 (1.047 to 1.094)	11,576 (11,254 to 11,899)	1.044 (1.034 to 1.055)	11,251 (11,099 to 11,403)	0.941 (0.932 to 0.95)	10,024 (9,805 to 10,242)	1.063 (1.036 to 1.091)	11,265 (11,001 to 11,530)	1.067 (1.06 to 1.074)	12,186 (12,106 to 12,266)	1.066 (1.038 to 1.095)	12,250 (12,170 to 12,329)	1 (0.99 to 1.009)	11,732 (11,696 to 11,769)
200848_at		S-adenosylhomocysteine hydrolase-like 1	0.974 (0.941 to 1.009)	985.2 (957.6 to 1,013)	1.177 (1.16 to 1.194)	1,211 (1,211 to 1,212)	1.396 (1.357 to 1.437)	1,483 (1,457 to 1,508)	1.404 (1.345 to 1.466)	1,491 (1,440 to 1,541)	0.994 (0.945 to 1.045)	1,038 (977 to 1,100)	1.074 (1.021 to 1.131)	1,123 (1,077 to 1,170)	1.007 (0.991 to 1.023)	1,055 (1,027 to 1,083)	0.936 (0.924 to 0.948)	945.9 (928.9 to 963)	0.936 (0.927 to 0.945)	942.3 (936 to 948.6)	1.158 (1.125 to 1.191)	1,153 (1,134 to 1,171)	1.06 (0.989 to 1.136)	1,052 (981.4 to 1,122)	0.909 (0.9 to 0.918)	970.7 (948.4 to 993.1)	0.889 (0.88 to 0.898)	954.3 (944.6 to 964)	0.875 (0.831 to 0.922)	961.7 (906.1 to 1,017)
200849_s_at		S-adenosylhomocysteine hydrolase-like 1	0.842 (0.827 to 0.857)	1,754 (1,734 to 1,775)	0.991 (0.949 to 1.034)	2,106 (1,987 to 2,225)	1.222 (1.188 to 1.257)	2,677 (2,571 to 2,783)	1.227 (1.204 to 1.251)	2,686 (2,610 to 2,762)	0.881 (0.84 to 0.925)	1,897 (1,823 to 1,972)	0.947 (0.909 to 0.986)	2,043 (1,940 to 2,145)	0.969 (0.924 to 1.015)	2,095 (1,975 to 2,215)	1.016 (1.014 to 1.019)	2,118 (2,100 to 2,136)	1.015 (1.015 to 1.016)	2,108 (2,100 to 2,116)	1.265 (1.208 to 1.325)	2,601 (2,450 to 2,752)	1.191 (1.189 to 1.194)	2,432 (2,421 to 2,444)	0.899 (0.872 to 0.927)	1,981 (1,894 to 2,068)	0.947 (0.946 to 0.947)	2,095 (2,054 to 2,137)	0.93 (0.903 to 0.959)	2,106 (2,030 to 2,182)
200850_s_at	AHCYL1	S-adenosylhomocysteine hydrolase-like 1	0.854 (0.808 to 0.902)	1,961 (1,867 to 2,056)	0.972 (0.963 to 0.981)	2,271 (2,219 to 2,323)	1.216 (1.164 to 1.269)	2,934 (2,774 to 3,093)	1.244 (1.229 to 1.259)	2,996 (2,986 to 3,006)	0.924 (0.883 to 0.967)	2,189 (2,109 to 2,269)	0.975 (0.922 to 1.031)	2,318 (2,166 to 2,469)	1.001 (0.956 to 1.048)	2,382 (2,247 to 2,516)	1.005 (0.977 to 1.034)	2,307 (2,228 to 2,385)	1.052 (1.052 to 1.052)	2,403 (2,395 to 2,411)	1.238 (1.197 to 1.28)	2,800 (2,672 to 2,928)	1.182 (1.17 to 1.194)	2,656 (2,636 to 2,675)	0.964 (0.96 to 0.967)	2,334 (2,311 to 2,358)	0.953 (0.944 to 0.961)	2,322 (2,254 to 2,390)	0.952 (0.889 to 1.019)	2,377 (2,200 to 2,554)
200851_s_at	KIAA0174	KIAA0174 gene product	0.883 (0.872 to 0.894)	2,023 (2,010 to 2,036)	0.957 (0.915 to 1.001)	2,237 (2,107 to 2,368)	1.056 (1.036 to 1.077)	2,543 (2,464 to 2,622)	1.144 (1.105 to 1.184)	2,753 (2,635 to 2,872)	0.937 (0.932 to 0.943)	2,217 (2,185 to 2,249)	0.976 (0.923 to 1.032)	2,318 (2,166 to 2,469)	0.981 (0.963 to 0.999)	2,329 (2,262 to 2,396)	0.916 (0.905 to 0.927)	2,099 (2,060 to 2,137)	0.985 (0.954 to 1.016)	2,248 (2,185 to 2,311)	1.285 (1.257 to 1.314)	2,900 (2,870 to 2,929)	1.342 (1.285 to 1.403)	3,015 (2,891 to 3,140)	0.958 (0.944 to 0.972)	2,319 (2,254 to 2,383)	1.022 (0.99 to 1.055)	2,490 (2,361 to 2,619)	1.04 (1.038 to 1.042)	2,586 (2,564 to 2,609)
200852_x_at	GNB2	guanine nucleotide binding protein (G protein), beta polypeptide 2	0.988 (0.975 to 1.001)	508.4 (498.3 to 518.6)	0.967 (0.936 to 0.999)	507 (497.6 to 516.4)	0.906 (0.886 to 0.926)	489.8 (484.7 to 494.8)	0.936 (0.919 to 0.953)	505.8 (492.2 to 519.5)	1.086 (1.046 to 1.127)	577 (560.6 to 593.4)	1.014 (0.946 to 1.088)	541.4 (498.4 to 584.4)	1.058 (1.015 to 1.102)	564.3 (547.2 to 581.4)	1.063 (1.041 to 1.085)	547.1 (532.8 to 561.4)	1.003 (0.99 to 1.016)	514.2 (509.2 to 519.3)	0.904 (0.903 to 0.906)	458.4 (452 to 464.8)	0.999 (0.969 to 1.03)	503.8 (489.6 to 518.1)	0.957 (0.954 to 0.961)	520.4 (515.6 to 525.1)	1.058 (1.001 to 1.119)	580 (536.2 to 623.8)	1.086 (1.039 to 1.136)	607.3 (583.9 to 630.7)
200853_at	H2AFZ	H2A histone family, member Z	1.062 (1.06 to 1.064)	23,204 (23,096 to 23,312)	1.049 (1.02 to 1.078)	23,344 (23,025 to 23,663)	0.889 (0.858 to 0.921)	20,411 (19,923 to 20,899)	0.769 (0.748 to 0.791)	17,657 (17,323 to 17,990)	1.03 (0.999 to 1.061)	23,233 (22,742 to 23,724)	1.019 (0.993 to 1.045)	23,023 (22,664 to 23,382)	1.046 (1.001 to 1.093)	23,700 (22,908 to 24,492)	1.345 (1.328 to 1.362)	29,389 (28,847 to 29,931)	1.012 (1.002 to 1.021)	22,023 (21,891 to 22,156)	0.599 (0.566 to 0.635)	12,933 (12,033 to 13,833)	0.558 (0.539 to 0.579)	11,968 (11,504 to 12,431)	1.014 (0.971 to 1.06)	23,428 (22,712 to 24,144)	0.986 (0.951 to 1.022)	22,886 (22,521 to 23,251)	0.935 (0.909 to 0.961)	22,184 (21,713 to 22,656)
200854_at	NCOR1	nuclear receptor co-repressor 1	0.98 (0.947 to 1.013)	543.5 (521.8 to 565.3)	1.007 (0.972 to 1.042)	568.4 (556.5 to 580.4)	1.379 (1.305 to 1.458)	805 (751.2 to 858.8)	1.478 (1.471 to 1.486)	860.3 (856.7 to 863.9)	0.983 (0.953 to 1.014)	562.5 (550.3 to 574.8)	1 (0.977 to 1.023)	573.3 (554.9 to 591.7)	0.896 (0.818 to 0.982)	517.4 (464.7 to 570.1)	1.01 (0.999 to 1.022)	560 (550.3 to 569.7)	0.949 (0.9 to 1.001)	525.1 (495.5 to 554.7)	1.531 (1.467 to 1.599)	837.2 (791 to 883.4)	1.689 (1.591 to 1.794)	919 (866.6 to 971.4)	0.956 (0.936 to 0.976)	559.7 (540.5 to 578.9)	0.895 (0.85 to 0.942)	527.1 (510.9 to 543.4)	0.854 (0.824 to 0.886)	514.4 (492.5 to 536.4)
200855_at		nuclear receptor co-repressor 1	1.025 (0.953 to 1.102)	49.97 (46.04 to 53.91)	0.989 (0.954 to 1.026)	48.99 (47.9 to 50.08)	0.955 (0.945 to 0.965)	48.79 (47.74 to 49.83)	1.015 (0.978 to 1.054)	51.88 (49.49 to 54.26)	0.993 (0.992 to 0.994)	49.82 (49.33 to 50.32)	0.972 (0.953 to 0.992)	48.87 (48.37 to 49.36)	0.942 (0.907 to 0.979)	47.53 (45.23 to 49.83)	1.078 (1.074 to 1.081)	52.38 (51.93 to 52.83)	1.078 (1.069 to 1.086)	52.18 (51.93 to 52.44)	1.219 (1.191 to 1.248)	58.4 (56.34 to 60.47)	1.582 (1.487 to 1.682)	75.48 (70.64 to 80.32)	1.047 (1.043 to 1.051)	53.78 (52.86 to 54.7)	0.911 (0.825 to 1.006)	47.2 (43.47 to 50.92)	0.936 (0.914 to 0.959)	49.4 (48.52 to 50.27)
200856_x_at		nuclear receptor co-repressor 1	0.988 (0.962 to 1.016)	94.76 (92.8 to 96.71)	1.014 (0.953 to 1.078)	99.09 (94.35 to 103.8)	0.996 (0.958 to 1.036)	100.3 (97.56 to 103.1)	0.934 (0.93 to 0.939)	93.99 (93.61 to 94.38)	0.929 (0.903 to 0.956)	92.02 (88.57 to 95.46)	1.067 (1.066 to 1.068)	105.7 (104.8 to 106.7)	0.956 (0.939 to 0.973)	94.97 (92.32 to 97.63)	1.017 (1.009 to 1.026)	97.51 (96.17 to 98.84)	0.969 (0.902 to 1.041)	92.75 (85.83 to 99.67)	1.486 (1.417 to 1.559)	140.5 (132.1 to 148.9)	1.835 (1.67 to 2.017)	173.1 (157.3 to 188.9)	1 (0.988 to 1.011)	101.2 (101 to 101.4)	0.875 (0.771 to 0.994)	90.08 (76.95 to 103.2)	0.948 (0.894 to 1.006)	98.88 (92.38 to 105.4)
200857_s_at	NCOR1	nuclear receptor co-repressor 1	0.959 (0.919 to 1.001)	235 (223.4 to 246.7)	1.114 (1.103 to 1.125)	277.7 (271 to 284.3)	1.417 (1.39 to 1.445)	364.4 (361.5 to 367.2)	1.484 (1.422 to 1.549)	381.8 (362 to 401.6)	0.879 (0.822 to 0.94)	222.7 (205.9 to 239.6)	1.063 (0.974 to 1.159)	270.2 (244.2 to 296.1)	0.897 (0.867 to 0.928)	227.7 (217.6 to 237.8)	0.996 (0.994 to 0.999)	243.7 (241.7 to 245.7)	1.073 (1.054 to 1.091)	261.5 (257.9 to 265.1)	1.59 (1.548 to 1.634)	383.6 (368.5 to 398.6)	1.563 (1.547 to 1.579)	374.8 (369.9 to 379.7)	0.964 (0.944 to 0.985)	249.4 (240.7 to 258.1)	0.943 (0.934 to 0.952)	245.2 (237.8 to 252.6)	0.792 (0.774 to 0.811)	210.6 (204.3 to 216.9)
200858_s_at	RPS8	ribosomal protein S8	1.03 (1.028 to 1.032)	25,840 (25,616 to 26,064)	1.041 (1.039 to 1.043)	26,598 (26,289 to 26,907)	1.009 (1.002 to 1.017)	26,603 (26,496 to 26,710)	1.037 (1.022 to 1.052)	27,306 (27,155 to 27,456)	0.947 (0.944 to 0.95)	24,517 (24,213 to 24,820)	0.927 (0.89 to 0.966)	24,050 (23,294 to 24,807)	0.88 (0.868 to 0.891)	22,861 (22,812 to 22,910)	1.001 (0.989 to 1.013)	25,104 (24,654 to 25,554)	1.009 (0.998 to 1.02)	25,210 (24,855 to 25,564)	1.092 (1.07 to 1.114)	26,989 (26,122 to 27,856)	1.025 (1.02 to 1.031)	25,198 (24,993 to 25,402)	0.868 (0.867 to 0.868)	22,984 (22,687 to 23,282)	0.847 (0.804 to 0.891)	22,569 (21,864 to 23,273)	0.765 (0.755 to 0.774)	20,821 (20,695 to 20,948)
200859_x_at	FLNA	filamin A, alpha (actin binding protein 280)	0.808 (0.796 to 0.82)	694.9 (689.2 to 700.5)	0.9 (0.862 to 0.94)	788.6 (765.3 to 811.8)	0.997 (0.973 to 1.021)	901.2 (869.3 to 933.2)	0.993 (0.976 to 1.01)	897 (873.6 to 920.3)	0.998 (0.968 to 1.029)	886.8 (851.5 to 922.1)	1.065 (0.955 to 1.188)	953.5 (840.8 to 1,066)	1.006 (0.99 to 1.022)	896.6 (891.6 to 901.7)	0.878 (0.846 to 0.912)	755.8 (731.7 to 779.9)	1.004 (0.987 to 1.021)	860.2 (848.2 to 872.2)	1.288 (1.273 to 1.302)	1,091 (1,090 to 1,092)	1.041 (0.954 to 1.137)	881.1 (801.5 to 960.7)	0.97 (0.925 to 1.016)	882.4 (829.4 to 935.5)	1.202 (1.13 to 1.278)	1,102 (1,012 to 1,192)	1.145 (1.135 to 1.154)	1,069 (1,067 to 1,070)
200860_s_at	CNOT1	KIAA1007 protein	0.925 (0.906 to 0.945)	1,348 (1,328 to 1,367)	0.933 (0.907 to 0.96)	1,385 (1,328 to 1,443)	1.027 (0.996 to 1.06)	1,573 (1,507 to 1,640)	1.062 (1.042 to 1.082)	1,624 (1,578 to 1,669)	0.976 (0.965 to 0.987)	1,468 (1,438 to 1,497)	1.073 (1.032 to 1.116)	1,618 (1,539 to 1,696)	1.071 (1.023 to 1.122)	1,619 (1,528 to 1,711)	0.969 (0.935 to 1.004)	1,412 (1,354 to 1,470)	1.027 (0.99 to 1.066)	1,491 (1,440 to 1,541)	1.171 (1.162 to 1.179)	1,679 (1,671 to 1,687)	1.354 (1.283 to 1.428)	1,934 (1,836 to 2,032)	0.958 (0.934 to 0.983)	1,474 (1,455 to 1,492)	0.946 (0.929 to 0.964)	1,465 (1,409 to 1,522)	1.012 (0.966 to 1.06)	1,602 (1,517 to 1,687)
200861_at	CNOT1	KIAA1007 protein	0.987 (0.973 to 1.002)	197.6 (196 to 199.3)	0.97 (0.95 to 0.991)	198 (191.1 to 204.8)	1.075 (1.061 to 1.089)	226.2 (220.7 to 231.7)	1.123 (1.114 to 1.133)	236 (235.9 to 236.1)	0.935 (0.872 to 1.004)	193.9 (178.5 to 209.4)	0.998 (0.971 to 1.026)	206.8 (199.1 to 214.5)	0.935 (0.892 to 0.979)	194.2 (183.1 to 205.3)	1.031 (1.003 to 1.059)	206.4 (199.5 to 213.3)	0.968 (0.958 to 0.977)	193 (191.8 to 194.2)	1.213 (1.171 to 1.256)	239.4 (228.1 to 250.6)	1.409 (1.405 to 1.413)	276.4 (276.4 to 276.4)	0.988 (0.977 to 0.999)	209 (203.8 to 214.1)	0.969 (0.938 to 1.001)	206.3 (195.4 to 217.2)	0.939 (0.887 to 0.995)	204.5 (191.5 to 217.6)
200862_at	DHCR24	24-dehydrocholesterol reductase	1.061 (1.06 to 1.062)	2,668 (2,649 to 2,688)	0.822 (0.799 to 0.846)	2,107 (2,018 to 2,196)	0.449 (0.443 to 0.455)	1,186 (1,185 to 1,188)	0.201 (0.194 to 0.209)	531.8 (506.9 to 556.8)	1.037 (1.019 to 1.055)	2,692 (2,622 to 2,762)	1.154 (1.061 to 1.255)	3,013 (2,732 to 3,293)	1.102 (1.087 to 1.117)	2,873 (2,803 to 2,942)	0.932 (0.904 to 0.961)	2,345 (2,260 to 2,431)	1.023 (0.981 to 1.067)	2,565 (2,465 to 2,664)	0.474 (0.469 to 0.479)	1,174 (1,173 to 1,175)	0.505 (0.497 to 0.514)	1,245 (1,222 to 1,269)	1.067 (1.043 to 1.092)	2,836 (2,734 to 2,938)	1.044 (1.034 to 1.054)	2,790 (2,707 to 2,873)	1 (0.973 to 1.029)	2,733 (2,639 to 2,826)
200863_s_at		RAB11A, member RAS oncogene family	0.965 (0.946 to 0.983)	5,921 (5,847 to 5,995)	1.004 (0.999 to 1.01)	6,279 (6,160 to 6,398)	0.898 (0.875 to 0.922)	5,794 (5,708 to 5,881)	0.844 (0.837 to 0.851)	5,437 (5,345 to 5,529)	1.023 (1.001 to 1.046)	6,483 (6,398 to 6,569)	0.997 (0.968 to 1.027)	6,332 (6,083 to 6,581)	1.067 (1.059 to 1.075)	6,785 (6,764 to 6,807)	0.951 (0.947 to 0.955)	5,836 (5,828 to 5,844)	1.148 (1.095 to 1.203)	7,024 (6,718 to 7,331)	0.848 (0.791 to 0.91)	5,134 (4,837 to 5,431)	0.814 (0.808 to 0.819)	4,893 (4,872 to 4,913)	1.214 (1.16 to 1.271)	7,874 (7,620 to 8,129)	1.216 (1.178 to 1.255)	7,936 (7,524 to 8,348)	1.274 (1.244 to 1.305)	8,488 (8,341 to 8,635)
200864_s_at	RAB11A	RAB11A, member RAS oncogene family	0.984 (0.915 to 1.058)	2,032 (1,872 to 2,192)	0.959 (0.941 to 0.978)	2,012 (2,001 to 2,022)	0.715 (0.678 to 0.755)	1,549 (1,483 to 1,615)	0.606 (0.578 to 0.636)	1,312 (1,260 to 1,363)	1.058 (1.009 to 1.108)	2,252 (2,126 to 2,377)	0.951 (0.928 to 0.974)	2,025 (1,995 to 2,054)	1.025 (1.002 to 1.048)	2,187 (2,161 to 2,212)	1.008 (0.998 to 1.019)	2,076 (2,066 to 2,086)	1.023 (1.01 to 1.036)	2,098 (2,064 to 2,132)	0.67 (0.649 to 0.692)	1,360 (1,301 to 1,420)	0.647 (0.637 to 0.658)	1,306 (1,289 to 1,323)	1.371 (1.349 to 1.394)	2,982 (2,972 to 2,991)	1.266 (1.213 to 1.322)	2,770 (2,706 to 2,834)	1.285 (1.278 to 1.291)	2,871 (2,867 to 2,875)
200865_at		eukaryotic translation initiation factor 3, subunit 5 epsilon, 47kDa	0.707 (0.677 to 0.738)	6.878 (6.539 to 7.218)	0.656 (0.631 to 0.68)	6.49 (6.337 to 6.643)	0.601 (0.582 to 0.621)	6.14 (6.013 to 6.267)	0.601 (0.586 to 0.615)	6.131 (5.927 to 6.335)	0.585 (0.552 to 0.62)	5.884 (5.487 to 6.281)	0.621 (0.61 to 0.633)	6.245 (6.19 to 6.301)	0.6 (0.594 to 0.605)	6.038 (6.03 to 6.047)	0.694 (0.685 to 0.703)	6.745 (6.616 to 6.875)	0.664 (0.647 to 0.682)	6.432 (6.243 to 6.622)	0.7 (0.697 to 0.703)	6.7 (6.587 to 6.814)	0.837 (0.718 to 0.975)	8.063 (6.814 to 9.313)	0.632 (0.592 to 0.675)	6.496 (6.157 to 6.836)	0.579 (0.571 to 0.587)	5.978 (5.943 to 6.013)	0.575 (0.553 to 0.596)	6.064 (5.877 to 6.251)
200866_s_at	PSAP	prosaposin (variant Gaucher disease and variant metachromatic leukodystrophy)	0.865 (0.827 to 0.904)	421.6 (400.1 to 443.1)	0.967 (0.948 to 0.985)	479.4 (476.8 to 482)	1.061 (1.058 to 1.064)	542.8 (538.2 to 547.4)	0.962 (0.9 to 1.029)	493.2 (455.7 to 530.7)	0.872 (0.762 to 0.998)	442.9 (379.6 to 506.2)	0.992 (0.939 to 1.049)	500.6 (468.1 to 533)	0.919 (0.811 to 1.042)	466.8 (413.3 to 520.3)	1.064 (0.994 to 1.139)	519.6 (481.2 to 557.9)	0.992 (0.918 to 1.071)	482.6 (443.9 to 521.4)	0.926 (0.924 to 0.929)	444.2 (437.7 to 450.7)	0.924 (0.851 to 1.002)	442.1 (405 to 479.1)	1.162 (1.146 to 1.179)	597.9 (581.5 to 614.3)	1.347 (1.271 to 1.428)	699 (644.4 to 753.6)	1.278 (1.218 to 1.34)	676.1 (639.3 to 713)
200867_at			0.975 (0.961 to 0.989)	892.8 (886.1 to 899.5)	0.987 (0.952 to 1.023)	921.6 (875.8 to 967.3)	1.226 (1.168 to 1.288)	1,182 (1,111 to 1,253)	1.311 (1.248 to 1.377)	1,261 (1,211 to 1,312)	0.957 (0.956 to 0.958)	904.7 (895.4 to 914)	0.86 (0.855 to 0.865)	813.9 (810.8 to 817)	0.852 (0.793 to 0.916)	811.5 (744.9 to 878)	1.005 (0.984 to 1.027)	920.5 (906 to 934.9)	1.071 (1.05 to 1.092)	976.9 (960.7 to 993.2)	1.585 (1.438 to 1.747)	1,434 (1,312 to 1,556)	1.835 (1.807 to 1.862)	1,646 (1,617 to 1,675)	0.981 (0.952 to 1.011)	949.3 (933.4 to 965.1)	0.987 (0.956 to 1.018)	959.6 (949.1 to 970.2)	0.914 (0.874 to 0.955)	909.1 (862.8 to 955.5)
200868_s_at	ZNF313	zinc finger protein 313	0.917 (0.876 to 0.959)	400.2 (384.6 to 415.8)	1.02 (0.956 to 1.088)	454.4 (418.8 to 490)	1.318 (1.294 to 1.343)	604.1 (599.8 to 608.4)	1.495 (1.493 to 1.498)	684.8 (677.5 to 692)	1.042 (0.981 to 1.107)	470.3 (437.6 to 503)	1.024 (0.952 to 1.102)	463.4 (425.2 to 501.6)	1.081 (1.073 to 1.089)	488.6 (487.2 to 489.9)	0.796 (0.793 to 0.799)	347.2 (343.8 to 350.6)	0.9 (0.826 to 0.98)	392.2 (359.9 to 424.5)	0.986 (0.954 to 1.019)	424.1 (404.8 to 443.3)	0.989 (0.918 to 1.065)	423.7 (393.6 to 453.8)	0.922 (0.895 to 0.949)	424.6 (418 to 431.2)	0.991 (0.905 to 1.086)	462.2 (410.8 to 513.5)	1.117 (1.075 to 1.16)	529.1 (512.4 to 545.9)
200869_at	RPL18A	ribosomal protein L18a	0.977 (0.944 to 1.012)	23,130 (22,481 to 23,780)	1.008 (0.988 to 1.028)	24,301 (23,485 to 25,118)	1.092 (1.091 to 1.094)	27,150 (26,879 to 27,421)	1.068 (1.064 to 1.071)	26,513 (26,193 to 26,833)	0.949 (0.921 to 0.979)	23,185 (22,685 to 23,685)	0.896 (0.861 to 0.932)	21,933 (20,848 to 23,018)	0.949 (0.941 to 0.957)	23,262 (23,210 to 23,314)	1.053 (1.044 to 1.062)	24,903 (24,545 to 25,262)	1.112 (1.089 to 1.136)	26,216 (25,758 to 26,673)	1.239 (1.234 to 1.243)	28,860 (28,614 to 29,107)	1.403 (1.335 to 1.474)	32,554 (31,036 to 34,072)	0.875 (0.851 to 0.9)	21,872 (21,549 to 22,196)	0.844 (0.814 to 0.875)	21,229 (20,035 to 22,423)	0.824 (0.817 to 0.831)	21,152 (21,105 to 21,198)
200870_at	STRAP	unr-interacting protein	1.063 (1.028 to 1.1)	3,486 (3,393 to 3,580)	1.039 (1.029 to 1.048)	3,467 (3,451 to 3,484)	1.018 (1.015 to 1.021)	3,505 (3,455 to 3,554)	1.078 (1.046 to 1.111)	3,712 (3,566 to 3,857)	1.037 (1.014 to 1.06)	3,509 (3,400 to 3,619)	0.998 (0.977 to 1.019)	3,382 (3,344 to 3,421)	1.007 (0.977 to 1.039)	3,421 (3,351 to 3,491)	0.908 (0.905 to 0.91)	2,974 (2,950 to 2,998)	0.956 (0.955 to 0.957)	3,121 (3,108 to 3,133)	0.974 (0.961 to 0.986)	3,142 (3,141 to 3,144)	1.068 (1.039 to 1.098)	3,431 (3,344 to 3,517)	0.931 (0.923 to 0.938)	3,221 (3,204 to 3,238)	0.895 (0.889 to 0.901)	3,116 (3,032 to 3,199)	0.875 (0.85 to 0.902)	3,115 (3,043 to 3,187)
200871_s_at	PSAP	prosaposin (variant Gaucher disease and variant metachromatic leukodystrophy)	0.818 (0.797 to 0.84)	1,300 (1,275 to 1,325)	0.881 (0.863 to 0.9)	1,425 (1,415 to 1,435)	0.998 (0.996 to 1.001)	1,666 (1,643 to 1,689)	0.988 (0.988 to 0.988)	1,647 (1,632 to 1,662)	0.827 (0.732 to 0.934)	1,367 (1,190 to 1,545)	0.977 (0.938 to 1.017)	1,606 (1,526 to 1,686)	0.922 (0.861 to 0.986)	1,519 (1,432 to 1,606)	1.075 (1.044 to 1.106)	1,708 (1,649 to 1,767)	1.075 (1.043 to 1.109)	1,702 (1,644 to 1,760)	1.125 (1.076 to 1.176)	1,762 (1,662 to 1,862)	0.968 (0.938 to 0.999)	1,507 (1,456 to 1,559)	1.314 (1.294 to 1.334)	2,205 (2,142 to 2,268)	1.448 (1.423 to 1.474)	2,444 (2,437 to 2,450)	1.346 (1.258 to 1.441)	2,327 (2,155 to 2,500)
200872_at	S100A10	S100 calcium binding protein A10 (annexin II ligand, calpactin I, light polypeptide (p11))	1.035 (1.005 to 1.065)	19.03 (18.35 to 19.71)	1.029 (0.972 to 1.089)	19.28 (18.46 to 20.11)	0.941 (0.895 to 0.989)	18.18 (17.49 to 18.87)	0.908 (0.867 to 0.951)	17.54 (16.58 to 18.51)	0.976 (0.965 to 0.988)	18.53 (18.14 to 18.92)	0.952 (0.924 to 0.98)	18.09 (17.73 to 18.45)	1.011 (0.967 to 1.057)	19.26 (18.61 to 19.91)	1.089 (1.044 to 1.135)	20.02 (19.3 to 20.74)	1.054 (1.043 to 1.064)	19.29 (19.04 to 19.55)	1.161 (1.074 to 1.254)	21.06 (19.68 to 22.43)	1.218 (1.107 to 1.339)	22.03 (19.89 to 24.17)	0.987 (0.972 to 1.003)	19.17 (18.61 to 19.73)	1.077 (0.995 to 1.165)	21.05 (19.82 to 22.28)	0.989 (0.981 to 0.997)	19.74 (19.71 to 19.77)
200873_s_at			1.121 (1.106 to 1.136)	20,650 (20,510 to 20,790)	1.087 (1.086 to 1.087)	20,392 (20,098 to 20,685)	0.949 (0.927 to 0.971)	18,368 (18,149 to 18,587)	0.894 (0.883 to 0.907)	17,297 (17,220 to 17,375)	1.118 (1.092 to 1.144)	21,269 (20,584 to 21,954)	1.088 (1.081 to 1.095)	20,725 (20,385 to 21,065)	1.025 (1.006 to 1.045)	19,568 (19,407 to 19,730)	1.025 (0.994 to 1.058)	18,892 (18,413 to 19,370)	1.026 (1.007 to 1.045)	18,828 (18,545 to 19,110)	0.909 (0.872 to 0.947)	16,489 (16,013 to 16,965)	0.89 (0.874 to 0.906)	16,068 (15,822 to 16,314)	0.974 (0.931 to 1.018)	18,953 (18,358 to 19,547)	0.915 (0.9 to 0.93)	17,900 (17,825 to 17,975)	0.874 (0.861 to 0.888)	17,484 (17,320 to 17,647)
200874_s_at	NOL5A	nucleolar protein 5A (56kDa with KKE/D repeat)	1.235 (1.199 to 1.272)	967.9 (945.8 to 990.1)	1.154 (1.119 to 1.191)	921.3 (905.1 to 937.4)	1.067 (1.046 to 1.087)	878.5 (851.3 to 905.6)	1.012 (0.959 to 1.067)	833.8 (782 to 885.6)	1.105 (1.03 to 1.186)	896.7 (825.7 to 967.8)	1 (0.978 to 1.022)	810.4 (785 to 835.8)	0.902 (0.873 to 0.932)	732.8 (701 to 764.6)	0.708 (0.687 to 0.73)	555.3 (535.4 to 575.3)	0.87 (0.815 to 0.928)	680.4 (634.4 to 726.4)	1.366 (1.232 to 1.513)	1,061 (939.5 to 1,182)	1.317 (1.31 to 1.324)	1,011 (1,003 to 1,019)	0.649 (0.636 to 0.663)	537.4 (533.4 to 541.4)	0.627 (0.596 to 0.659)	522.8 (486.2 to 559.4)	0.511 (0.496 to 0.525)	434.6 (419.5 to 449.7)
200875_s_at	NOL5A	nucleolar protein 5A (56kDa with KKE/D repeat)	1.245 (1.238 to 1.251)	13,312 (13,295 to 13,329)	1.153 (1.148 to 1.158)	12,563 (12,338 to 12,788)	0.884 (0.877 to 0.891)	9,935 (9,746 to 10,125)	0.693 (0.685 to 0.702)	7,787 (7,626 to 7,949)	1.201 (1.168 to 1.234)	13,264 (12,778 to 13,749)	1.132 (1.115 to 1.15)	12,524 (12,208 to 12,839)	1.045 (1.026 to 1.065)	11,589 (11,250 to 11,928)	0.875 (0.857 to 0.892)	9,353 (9,221 to 9,485)	1.088 (1.073 to 1.103)	11,590 (11,465 to 11,716)	0.967 (0.951 to 0.983)	10,188 (9,898 to 10,477)	1.033 (1.017 to 1.05)	10,829 (10,688 to 10,971)	0.765 (0.727 to 0.805)	8,648 (8,321 to 8,975)	0.675 (0.658 to 0.693)	7,679 (7,324 to 8,034)	0.592 (0.576 to 0.608)	6,872 (6,645 to 7,099)
200876_s_at	PSMB1	proteasome (prosome, macropain) subunit, beta type, 1	1.059 (1.043 to 1.074)	11,129 (11,041 to 11,217)	1.005 (1.001 to 1.01)	10,764 (10,660 to 10,868)	0.922 (0.92 to 0.924)	10,185 (10,094 to 10,277)	0.849 (0.832 to 0.866)	9,374 (9,101 to 9,646)	1.054 (1.05 to 1.058)	11,434 (11,374 to 11,494)	1.081 (1.077 to 1.085)	11,749 (11,682 to 11,817)	1.133 (1.126 to 1.141)	12,344 (12,296 to 12,392)	1.008 (0.995 to 1.021)	10,594 (10,519 to 10,669)	0.953 (0.91 to 0.997)	9,984 (9,564 to 10,404)	0.876 (0.848 to 0.906)	9,075 (8,884 to 9,266)	0.845 (0.828 to 0.864)	8,709 (8,546 to 8,873)	0.934 (0.89 to 0.98)	10,375 (10,013 to 10,736)	1.03 (1.027 to 1.034)	11,505 (11,312 to 11,698)	1.021 (0.999 to 1.044)	11,652 (11,469 to 11,836)
200877_at	CCT4	chaperonin containing TCP1, subunit 4 (delta)	1.079 (1.042 to 1.118)	8,832 (8,579 to 9,084)	1.068 (1.026 to 1.112)	8,911 (8,433 to 9,390)	0.964 (0.953 to 0.975)	8,288 (8,288 to 8,289)	0.866 (0.863 to 0.87)	7,437 (7,400 to 7,473)	1.075 (1.074 to 1.075)	9,075 (8,998 to 9,151)	1.045 (0.994 to 1.098)	8,853 (8,328 to 9,378)	1.055 (1.028 to 1.082)	8,940 (8,808 to 9,072)	0.92 (0.916 to 0.924)	7,528 (7,452 to 7,604)	1.078 (1.043 to 1.114)	8,788 (8,530 to 9,046)	0.98 (0.955 to 1.006)	7,895 (7,786 to 8,005)	1.115 (1.099 to 1.132)	8,938 (8,829 to 9,047)	0.851 (0.833 to 0.87)	7,356 (7,295 to 7,416)	0.837 (0.804 to 0.871)	7,284 (6,849 to 7,719)	0.831 (0.827 to 0.834)	7,377 (7,298 to 7,456)
200878_at	EPAS1	endothelial PAS domain protein 1	1.005 (0.98 to 1.032)	180.5 (177 to 184)	0.807 (0.756 to 0.862)	148 (136.3 to 159.7)	0.619 (0.549 to 0.698)	117.7 (102.3 to 133.2)	0.672 (0.645 to 0.699)	126.6 (122.7 to 130.6)	1.485 (1.439 to 1.533)	275.4 (264.3 to 286.6)	1.586 (1.564 to 1.608)	294.5 (287.6 to 301.4)	1.836 (1.83 to 1.843)	341.6 (339.2 to 344)	0.653 (0.609 to 0.7)	117.5 (108.7 to 126.4)	0.934 (0.855 to 1.02)	167.7 (152.4 to 183.1)	0.573 (0.533 to 0.616)	101.5 (95.39 to 107.5)	0.531 (0.445 to 0.634)	94.83 (78.5 to 111.2)	2.35 (2.335 to 2.365)	445.5 (442.4 to 448.6)	3.04 (2.907 to 3.178)	580.9 (543.3 to 618.4)	2.916 (2.744 to 3.099)	569.5 (531.3 to 607.7)
200879_s_at	EPAS1	endothelial PAS domain protein 1	0.567 (0.556 to 0.577)	5.51 (5.371 to 5.648)	0.543 (0.528 to 0.559)	5.376 (5.298 to 5.453)	0.505 (0.5 to 0.51)	5.158 (5.153 to 5.164)	0.507 (0.506 to 0.507)	5.172 (5.129 to 5.214)	0.53 (0.517 to 0.544)	5.323 (5.141 to 5.506)	0.506 (0.483 to 0.531)	5.091 (4.9 to 5.282)	0.51 (0.51 to 0.511)	5.14 (5.093 to 5.187)	0.575 (0.564 to 0.586)	5.586 (5.446 to 5.726)	0.557 (0.544 to 0.569)	5.39 (5.252 to 5.529)	0.609 (0.594 to 0.625)	5.832 (5.759 to 5.905)	0.557 (0.554 to 0.56)	5.306 (5.29 to 5.322)	0.513 (0.497 to 0.53)	5.266 (5.165 to 5.368)	0.501 (0.482 to 0.521)	5.177 (5.08 to 5.273)	0.474 (0.465 to 0.483)	5.004 (4.94 to 5.067)
200880_at		DnaJ (Hsp40) homolog, subfamily A, member 1	1.017 (0.978 to 1.058)	5,272 (5,098 to 5,446)	0.973 (0.924 to 1.025)	5,136 (4,941 to 5,331)	0.716 (0.686 to 0.747)	3,898 (3,778 to 4,018)	0.554 (0.535 to 0.574)	3,017 (2,884 to 3,150)	1.124 (1.112 to 1.136)	6,008 (5,996 to 6,020)	0.996 (0.99 to 1.001)	5,332 (5,311 to 5,353)	1.06 (1.026 to 1.096)	5,691 (5,565 to 5,817)	0.681 (0.673 to 0.688)	3,526 (3,466 to 3,585)	1.03 (1.029 to 1.03)	5,312 (5,291 to 5,333)	0.802 (0.78 to 0.826)	4,094 (4,026 to 4,161)	0.954 (0.906 to 1.006)	4,848 (4,607 to 5,089)	1.012 (0.966 to 1.061)	5,540 (5,353 to 5,727)	1.021 (1.013 to 1.029)	5,616 (5,548 to 5,685)	1.006 (0.999 to 1.014)	5,657 (5,650 to 5,663)
200881_s_at		DnaJ (Hsp40) homolog, subfamily A, member 1	1.068 (1.013 to 1.125)	6,910 (6,592 to 7,229)	1.077 (1.072 to 1.081)	7,088 (7,017 to 7,159)	0.699 (0.679 to 0.72)	4,750 (4,667 to 4,833)	0.516 (0.515 to 0.517)	3,500 (3,461 to 3,539)	1.072 (1.071 to 1.073)	7,151 (7,094 to 7,208)	1.065 (1.053 to 1.077)	7,118 (6,971 to 7,265)	1.096 (1.085 to 1.107)	7,342 (7,189 to 7,494)	0.719 (0.715 to 0.722)	4,647 (4,597 to 4,696)	1.151 (1.131 to 1.17)	7,410 (7,308 to 7,512)	0.771 (0.748 to 0.795)	4,911 (4,823 to 5,000)	0.937 (0.88 to 0.998)	5,946 (5,590 to 6,303)	0.969 (0.901 to 1.043)	6,630 (6,233 to 7,027)	0.978 (0.977 to 0.979)	6,716 (6,574 to 6,858)	0.97 (0.938 to 1.002)	6,806 (6,625 to 6,987)
200882_s_at	PSMD4	proteasome (prosome, macropain) 26S subunit, non-ATPase, 4	1.027 (0.966 to 1.092)	1,640 (1,551 to 1,730)	1.022 (1.019 to 1.025)	1,660 (1,633 to 1,688)	1.197 (1.158 to 1.236)	2,005 (1,962 to 2,048)	1.311 (1.284 to 1.339)	2,195 (2,129 to 2,261)	0.822 (0.708 to 0.954)	1,369 (1,155 to 1,584)	0.886 (0.824 to 0.952)	1,465 (1,345 to 1,585)	0.838 (0.737 to 0.954)	1,395 (1,230 to 1,560)	1.039 (1.029 to 1.049)	1,657 (1,631 to 1,682)	0.946 (0.939 to 0.954)	1,503 (1,486 to 1,520)	1.228 (1.181 to 1.277)	1,931 (1,832 to 2,030)	1.113 (1.104 to 1.123)	1,739 (1,729 to 1,750)	0.898 (0.852 to 0.947)	1,514 (1,454 to 1,574)	0.968 (0.952 to 0.985)	1,640 (1,635 to 1,645)	0.981 (0.948 to 1.015)	1,698 (1,651 to 1,745)
200883_at	UQCRC2	ubiquinol-cytochrome c reductase core protein II	1.118 (1.059 to 1.181)	3,787 (3,604 to 3,970)	0.957 (0.887 to 1.034)	3,304 (3,096 to 3,511)	0.995 (0.981 to 1.008)	3,535 (3,527 to 3,542)	0.891 (0.876 to 0.906)	3,164 (3,082 to 3,246)	1.076 (1.074 to 1.078)	3,756 (3,730 to 3,782)	0.956 (0.947 to 0.966)	3,345 (3,281 to 3,409)	1.036 (0.992 to 1.082)	3,631 (3,512 to 3,750)	1.126 (1.123 to 1.13)	3,809 (3,777 to 3,842)	1.049 (1.048 to 1.05)	3,534 (3,519 to 3,548)	0.86 (0.837 to 0.884)	2,868 (2,755 to 2,980)	1.126 (1.036 to 1.224)	3,743 (3,442 to 4,043)	0.967 (0.867 to 1.078)	3,469 (3,137 to 3,801)	0.884 (0.865 to 0.904)	3,178 (3,044 to 3,312)	0.869 (0.857 to 0.881)	3,189 (3,166 to 3,212)
200884_at	CKB	creatine kinase, brain	0.264 (0.234 to 0.299)	33.23 (28.93 to 37.52)	0.387 (0.345 to 0.433)	49.51 (43.26 to 55.75)	0.593 (0.568 to 0.62)	77.79 (75.27 to 80.3)	0.66 (0.623 to 0.698)	86.42 (82.34 to 90.51)	1.2 (1.152 to 1.249)	154.5 (149.6 to 159.4)	1.029 (0.975 to 1.085)	132.9 (124.5 to 141.2)	1.079 (1.057 to 1.101)	139.4 (138 to 140.8)	0.28 (0.259 to 0.304)	35.09 (32.06 to 38.11)	1.299 (1.197 to 1.41)	161.9 (149.2 to 174.5)	0.967 (0.913 to 1.025)	118.9 (113.5 to 124.3)	0.67 (0.621 to 0.724)	82.13 (75.62 to 88.65)	4.332 (4.014 to 4.674)	571.5 (535.7 to 607.4)	4.092 (3.783 to 4.427)	544.7 (491 to 598.3)	3.848 (3.705 to 3.996)	521 (504.6 to 537.3)
200885_at	PPM1J	ras homolog gene family, member C	0.679 (0.613 to 0.752)	327.3 (296.1 to 358.5)	0.788 (0.696 to 0.892)	388.6 (335.5 to 441.7)	0.743 (0.729 to 0.757)	374.4 (363.2 to 385.6)	0.725 (0.707 to 0.744)	365.4 (353 to 377.8)	1.131 (1.086 to 1.178)	560.2 (542.4 to 578.1)	1.174 (1.078 to 1.279)	584.7 (529.2 to 640.3)	1.5 (1.424 to 1.581)	746 (714.8 to 777.2)	0.916 (0.91 to 0.922)	439.4 (439.1 to 439.7)	1.243 (1.191 to 1.298)	594.2 (570.5 to 618)	0.836 (0.802 to 0.871)	395 (383.5 to 406.5)	0.76 (0.741 to 0.78)	357.2 (348.9 to 365.5)	1.543 (1.499 to 1.589)	781.7 (769.2 to 794.2)	1.888 (1.865 to 1.91)	962 (931.1 to 992.9)	2.405 (2.254 to 2.566)	1,254 (1,181 to 1,327)
200886_s_at	PGAM1	phosphoglycerate mutase 1 (brain)	1.138 (1.058 to 1.224)	10,516 (9,820 to 11,211)	1.069 (1.052 to 1.087)	10,047 (9,745 to 10,350)	0.749 (0.743 to 0.755)	7,257 (7,234 to 7,281)	0.622 (0.618 to 0.626)	6,023 (6,005 to 6,040)	1.155 (1.122 to 1.188)	10,998 (10,585 to 11,411)	1.132 (1.086 to 1.179)	10,804 (10,255 to 11,353)	1.171 (1.163 to 1.18)	11,193 (11,158 to 11,229)	1.002 (1.002 to 1.003)	9,243 (9,184 to 9,303)	1.075 (1.034 to 1.117)	9,880 (9,533 to 10,227)	0.72 (0.664 to 0.781)	6,554 (6,102 to 7,006)	0.793 (0.76 to 0.827)	7,170 (6,886 to 7,453)	0.963 (0.928 to 0.998)	9,378 (9,163 to 9,594)	0.953 (0.933 to 0.974)	9,345 (8,952 to 9,737)	0.89 (0.876 to 0.905)	8,912 (8,825 to 8,999)
200887_s_at	STAT1	signal transducer and activator of transcription 1, 91kDa	0.479 (0.441 to 0.52)	6,052 (5,591 to 6,512)	0.85 (0.78 to 0.926)	10,932 (10,144 to 11,721)	1.035 (1.016 to 1.055)	13,709 (13,609 to 13,809)	1.3 (1.264 to 1.337)	17,196 (16,870 to 17,522)	0.813 (0.794 to 0.831)	10,571 (10,424 to 10,718)	0.832 (0.794 to 0.872)	10,847 (10,441 to 11,253)	0.812 (0.81 to 0.815)	10,607 (10,528 to 10,686)	0.618 (0.592 to 0.645)	7,795 (7,418 to 8,172)	1.011 (1.009 to 1.013)	12,692 (12,675 to 12,709)	1.495 (1.452 to 1.538)	18,562 (17,804 to 19,320)	1.363 (1.27 to 1.464)	16,872 (15,718 to 18,026)	0.981 (0.972 to 0.991)	13,061 (13,011 to 13,111)	1.058 (1.019 to 1.098)	14,160 (13,919 to 14,400)	1.165 (1.108 to 1.226)	15,966 (15,055 to 16,877)
200888_s_at	RPL23	ribosomal protein L23	1.021 (1.001 to 1.041)	20,140 (19,871 to 20,410)	0.993 (0.956 to 1.032)	19,982 (18,942 to 21,021)	1 (0.94 to 1.063)	20,744 (19,703 to 21,785)	1.017 (1.016 to 1.017)	21,055 (20,876 to 21,233)	0.97 (0.948 to 0.993)	19,761 (19,474 to 20,047)	0.863 (0.858 to 0.868)	17,600 (17,323 to 17,878)	0.996 (0.966 to 1.026)	20,352 (19,953 to 20,750)	1.012 (0.999 to 1.025)	19,957 (19,821 to 20,094)	1.028 (1.014 to 1.042)	20,200 (19,985 to 20,415)	1.313 (1.299 to 1.327)	25,502 (25,465 to 25,539)	1.318 (1.313 to 1.322)	25,461 (25,436 to 25,486)	0.906 (0.845 to 0.971)	18,899 (17,842 to 19,955)	0.835 (0.823 to 0.847)	17,489 (17,389 to 17,589)	0.822 (0.798 to 0.846)	17,595 (17,190 to 18,000)
200889_s_at	SSR1	signal sequence receptor, alpha (translocon-associated protein alpha)	1.226 (1.213 to 1.239)	2,411 (2,401 to 2,421)	1.135 (1.111 to 1.159)	2,274 (2,195 to 2,353)	0.908 (0.878 to 0.94)	1,877 (1,834 to 1,919)	0.852 (0.85 to 0.854)	1,759 (1,740 to 1,779)	1.17 (1.121 to 1.222)	2,377 (2,297 to 2,458)	1.172 (1.155 to 1.189)	2,383 (2,371 to 2,395)	1.171 (1.164 to 1.178)	2,387 (2,348 to 2,427)	0.888 (0.884 to 0.892)	1,746 (1,729 to 1,764)	1.107 (1.099 to 1.115)	2,168 (2,160 to 2,176)	0.841 (0.789 to 0.897)	1,631 (1,547 to 1,715)	0.992 (0.908 to 1.083)	1,917 (1,754 to 2,081)	0.949 (0.925 to 0.973)	1,971 (1,947 to 1,995)	0.977 (0.943 to 1.012)	2,043 (1,931 to 2,156)	0.961 (0.934 to 0.988)	2,051 (2,006 to 2,096)
200890_s_at	SSR1	signal sequence receptor, alpha (translocon-associated protein alpha)	1.179 (1.177 to 1.181)	3,153 (3,127 to 3,178)	1.129 (1.047 to 1.218)	3,081 (2,891 to 3,271)	0.884 (0.849 to 0.921)	2,485 (2,412 to 2,559)	0.913 (0.868 to 0.961)	2,565 (2,457 to 2,673)	1.028 (0.938 to 1.126)	2,846 (2,612 to 3,081)	1.077 (0.993 to 1.168)	2,985 (2,770 to 3,199)	1.016 (0.999 to 1.034)	2,815 (2,796 to 2,835)	0.975 (0.973 to 0.977)	2,607 (2,586 to 2,628)	1.094 (1.081 to 1.106)	2,913 (2,889 to 2,937)	1.008 (0.968 to 1.049)	2,654 (2,579 to 2,729)	1.231 (1.198 to 1.265)	3,225 (3,146 to 3,304)	0.985 (0.969 to 1.001)	2,782 (2,774 to 2,791)	1.005 (0.943 to 1.071)	2,857 (2,732 to 2,982)	0.915 (0.904 to 0.926)	2,656 (2,642 to 2,671)
200891_s_at	SSR1	signal sequence receptor, alpha (translocon-associated protein alpha)	1.088 (1.076 to 1.1)	11,814 (11,606 to 12,022)	0.99 (0.955 to 1.027)	10,948 (10,706 to 11,190)	0.906 (0.895 to 0.917)	10,333 (10,093 to 10,573)	0.926 (0.895 to 0.958)	10,550 (10,286 to 10,814)	0.985 (0.943 to 1.029)	11,043 (10,663 to 11,424)	1.065 (1.008 to 1.125)	11,960 (11,415 to 12,504)	0.979 (0.966 to 0.992)	11,011 (10,745 to 11,277)	0.955 (0.948 to 0.963)	10,366 (10,342 to 10,391)	1.075 (1.05 to 1.101)	11,627 (11,317 to 11,938)	1.052 (1.021 to 1.084)	11,247 (11,048 to 11,445)	1.006 (0.976 to 1.037)	10,700 (10,346 to 11,054)	1.053 (1.043 to 1.064)	12,071 (12,031 to 12,110)	1.014 (0.943 to 1.089)	11,699 (11,094 to 12,304)	0.9 (0.893 to 0.906)	10,600 (10,592 to 10,608)
200892_s_at	SFRS10	splicing factor, arginine/serine-rich 10 (transformer 2 homolog, Drosophila)	1.337 (1.327 to 1.347)	7,637 (7,530 to 7,743)	1.136 (1.12 to 1.152)	6,607 (6,605 to 6,608)	0.887 (0.883 to 0.89)	5,321 (5,280 to 5,362)	0.772 (0.765 to 0.78)	4,632 (4,544 to 4,720)	1.294 (1.264 to 1.325)	7,636 (7,390 to 7,882)	1.199 (1.176 to 1.223)	7,083 (7,012 to 7,154)	1.173 (1.121 to 1.227)	6,945 (6,704 to 7,187)	0.991 (0.978 to 1.004)	5,659 (5,617 to 5,701)	1.072 (1.069 to 1.076)	6,102 (6,100 to 6,104)	0.748 (0.734 to 0.761)	4,208 (4,080 to 4,335)	0.812 (0.795 to 0.83)	4,547 (4,463 to 4,631)	1.003 (0.967 to 1.04)	6,051 (5,909 to 6,192)	0.976 (0.955 to 0.996)	5,924 (5,681 to 6,167)	0.893 (0.881 to 0.904)	5,534 (5,499 to 5,570)
200893_at	SFRS10	splicing factor, arginine/serine-rich 10 (transformer 2 homolog, Drosophila)	1.146 (1.145 to 1.148)	15,343 (15,262 to 15,424)	1.009 (0.992 to 1.026)	13,752 (13,708 to 13,796)	0.777 (0.749 to 0.805)	10,925 (10,654 to 11,195)	0.749 (0.732 to 0.766)	10,524 (10,382 to 10,666)	1.053 (0.996 to 1.112)	14,556 (13,888 to 15,225)	1.026 (0.992 to 1.06)	14,193 (13,853 to 14,532)	0.979 (0.935 to 1.025)	13,580 (13,098 to 14,062)	1.032 (1.025 to 1.038)	13,802 (13,791 to 13,812)	1.088 (1.058 to 1.118)	14,504 (14,152 to 14,857)	0.969 (0.911 to 1.03)	12,784 (12,156 to 13,413)	0.926 (0.888 to 0.967)	12,154 (11,670 to 12,638)	1.012 (1.004 to 1.021)	14,306 (14,238 to 14,373)	0.994 (0.955 to 1.034)	14,130 (13,851 to 14,409)	0.977 (0.977 to 0.978)	14,196 (14,110 to 14,282)
200894_s_at	FKBP4	FK506 binding protein 4, 59kDa	1.556 (1.478 to 1.637)	1,606 (1,534 to 1,677)	1.116 (1.082 to 1.151)	1,173 (1,120 to 1,225)	0.787 (0.764 to 0.811)	853.2 (817.6 to 888.9)	0.585 (0.553 to 0.619)	634.3 (592.7 to 675.8)	1.154 (1.104 to 1.207)	1,230 (1,164 to 1,296)	1.183 (1.094 to 1.279)	1,266 (1,155 to 1,376)	1.119 (1.015 to 1.234)	1,200 (1,095 to 1,304)	1.016 (0.985 to 1.048)	1,048 (1,010 to 1,087)	1.153 (1.135 to 1.172)	1,184 (1,169 to 1,199)	0.841 (0.805 to 0.878)	854.7 (807 to 902.4)	1.015 (0.98 to 1.051)	1,026 (992.4 to 1,059)	0.759 (0.736 to 0.783)	826.9 (790.2 to 863.5)	0.722 (0.661 to 0.79)	795.8 (709 to 882.5)	0.658 (0.636 to 0.682)	737.4 (707.1 to 767.6)
200895_s_at	FKBP4	FK506 binding protein 4, 59kDa	1.397 (1.364 to 1.431)	2,995 (2,943 to 3,047)	1.101 (1.046 to 1.16)	2,410 (2,251 to 2,568)	0.852 (0.846 to 0.858)	1,919 (1,883 to 1,955)	0.76 (0.757 to 0.763)	1,710 (1,701 to 1,719)	1.12 (1.041 to 1.204)	2,486 (2,283 to 2,688)	1.101 (1.046 to 1.16)	2,445 (2,295 to 2,596)	1.001 (0.96 to 1.045)	2,225 (2,154 to 2,296)	0.899 (0.892 to 0.906)	1,927 (1,900 to 1,954)	1 (0.992 to 1.008)	2,135 (2,111 to 2,159)	1.128 (1.127 to 1.129)	2,381 (2,354 to 2,408)	1.13 (1.101 to 1.16)	2,374 (2,306 to 2,442)	0.767 (0.734 to 0.803)	1,740 (1,639 to 1,841)	0.703 (0.671 to 0.737)	1,602 (1,560 to 1,645)	0.671 (0.665 to 0.677)	1,562 (1,537 to 1,586)
200896_x_at	HDGF	hepatoma-derived growth factor (high-mobility group protein 1-like)	1.119 (1.096 to 1.143)	3,883 (3,826 to 3,940)	1.072 (1.039 to 1.105)	3,790 (3,620 to 3,960)	0.965 (0.952 to 0.977)	3,517 (3,432 to 3,603)	0.852 (0.849 to 0.855)	3,104 (3,087 to 3,120)	1.01 (0.991 to 1.03)	3,618 (3,581 to 3,655)	1.013 (0.962 to 1.065)	3,638 (3,420 to 3,857)	1.005 (0.98 to 1.03)	3,612 (3,559 to 3,665)	1.002 (0.991 to 1.013)	3,476 (3,418 to 3,534)	1.039 (0.949 to 1.137)	3,603 (3,289 to 3,918)	1.077 (1.07 to 1.084)	3,680 (3,658 to 3,702)	1.068 (1.036 to 1.101)	3,632 (3,512 to 3,753)	0.908 (0.908 to 0.909)	3,328 (3,282 to 3,375)	0.971 (0.934 to 1.009)	3,584 (3,374 to 3,794)	0.96 (0.939 to 0.981)	3,615 (3,560 to 3,670)
200897_s_at	PALLD	palladin	1.2 (1.122 to 1.284)	11.69 (10.98 to 12.4)	0.909 (0.883 to 0.936)	9.006 (8.621 to 9.391)	0.945 (0.908 to 0.983)	9.659 (9.169 to 10.15)	0.948 (0.922 to 0.975)	9.679 (9.326 to 10.03)	1.056 (0.9 to 1.239)	10.71 (9.11 to 12.32)	1.167 (1.13 to 1.205)	11.73 (11.24 to 12.22)	1.657 (1.606 to 1.709)	16.7 (16 to 17.4)	0.856 (0.837 to 0.875)	8.32 (8.09 to 8.55)	1.056 (1.038 to 1.074)	10.23 (10.09 to 10.37)	0.999 (0.826 to 1.208)	9.714 (8.004 to 11.43)	0.813 (0.791 to 0.836)	7.744 (7.553 to 7.935)	0.775 (0.724 to 0.83)	7.968 (7.528 to 8.409)	0.955 (0.851 to 1.071)	9.947 (8.614 to 11.28)	0.954 (0.824 to 1.104)	10.18 (8.637 to 11.72)
200898_s_at		meningioma expressed antigen 5 (hyaluronidase)	0.827 (0.803 to 0.852)	140.5 (135.5 to 145.6)	0.967 (0.941 to 0.994)	167.4 (160.5 to 174.3)	1.328 (1.263 to 1.396)	237.4 (222.8 to 252)	1.497 (1.475 to 1.519)	267 (260.6 to 273.4)	0.938 (0.88 to 1)	164.7 (155.6 to 173.9)	1.267 (1.184 to 1.357)	223.2 (205.9 to 240.6)	1.308 (1.19 to 1.439)	231.6 (207.2 to 256)	1.005 (0.944 to 1.069)	170.9 (161.3 to 180.6)	0.899 (0.89 to 0.908)	152.1 (151.1 to 153.2)	0.924 (0.855 to 0.999)	154.9 (144.8 to 165.1)	1.018 (0.976 to 1.062)	169.6 (161.9 to 177.2)	0.995 (0.991 to 1)	178.5 (176.9 to 180.1)	1.037 (0.983 to 1.093)	187.6 (173.9 to 201.3)	1.02 (1.016 to 1.025)	188.1 (186.1 to 190.2)
200899_s_at		meningioma expressed antigen 5 (hyaluronidase)	0.775 (0.77 to 0.78)	485.7 (479.5 to 491.9)	0.712 (0.709 to 0.716)	454.4 (450.4 to 458.4)	1.021 (0.992 to 1.051)	672.6 (645.5 to 699.8)	1.148 (1.129 to 1.168)	755.2 (749 to 761.4)	0.826 (0.767 to 0.89)	535.4 (500.5 to 570.4)	0.93 (0.913 to 0.948)	603 (585.8 to 620.2)	0.882 (0.775 to 1.003)	577.9 (497.7 to 658.1)	1.042 (1.032 to 1.051)	652.5 (650.4 to 654.6)	0.97 (0.944 to 0.997)	605.7 (587.1 to 624.3)	1.508 (1.491 to 1.525)	930.5 (929.5 to 931.4)	1.627 (1.515 to 1.747)	1,001 (932.5 to 1,070)	1.106 (1.069 to 1.145)	733 (698.1 to 767.9)	1.033 (0.973 to 1.096)	687.7 (660.9 to 714.6)	1.019 (0.93 to 1.117)	696.3 (628.1 to 764.4)
200900_s_at		mannose-6-phosphate receptor (cation dependent)	1.311 (1.245 to 1.381)	1,381 (1,318 to 1,444)	1.292 (1.26 to 1.325)	1,385 (1,369 to 1,400)	0.961 (0.919 to 1.004)	1,064 (1,005 to 1,123)	0.742 (0.722 to 0.763)	819.9 (804.8 to 834.9)	1.104 (0.979 to 1.245)	1,209 (1,053 to 1,365)	1.119 (1.09 to 1.148)	1,218 (1,175 to 1,261)	0.998 (0.91 to 1.096)	1,092 (1,002 to 1,182)	0.912 (0.866 to 0.96)	960.2 (916.2 to 1,004)	1.158 (1.139 to 1.177)	1,213 (1,197 to 1,229)	0.758 (0.742 to 0.774)	785.5 (759.3 to 811.8)	0.564 (0.543 to 0.585)	581.4 (558.3 to 604.5)	1.053 (1.011 to 1.097)	1,170 (1,138 to 1,203)	0.987 (0.978 to 0.996)	1,104 (1,071 to 1,136)	1.003 (0.992 to 1.013)	1,145 (1,140 to 1,150)
200901_s_at		mannose-6-phosphate receptor (cation dependent)	1.053 (0.996 to 1.114)	1,114 (1,059 to 1,168)	1.074 (1.058 to 1.09)	1,155 (1,122 to 1,188)	0.792 (0.775 to 0.809)	879 (850.3 to 907.7)	0.715 (0.713 to 0.716)	792 (783.7 to 800.4)	1.025 (0.997 to 1.053)	1,118 (1,077 to 1,158)	0.966 (0.966 to 0.966)	1,055 (1,045 to 1,065)	0.935 (0.935 to 0.936)	1,023 (1,013 to 1,033)	0.941 (0.934 to 0.948)	993.4 (991.6 to 995.2)	1.216 (1.21 to 1.222)	1,278 (1,276 to 1,281)	0.994 (0.986 to 1.003)	1,034 (1,030 to 1,038)	0.991 (0.975 to 1.007)	1,025 (1,011 to 1,039)	1.127 (1.099 to 1.156)	1,257 (1,242 to 1,272)	1.027 (1.027 to 1.027)	1,152 (1,128 to 1,175)	1.019 (1.011 to 1.028)	1,168 (1,151 to 1,185)
200902_at		isoform 1 precursor is encoded by transcript variant 1; go_function: selenium binding [goid 0008430] [evidence TAS] [pmid 9535873]; Homo sapiens 15 kDa selenoprotein (SEP15), transcript variant 1, mRNA.	1.137 (1.134 to 1.139)	15,717 (15,654 to 15,780)	0.973 (0.884 to 1.072)	13,756 (12,625 to 14,886)	0.911 (0.855 to 0.97)	13,249 (12,568 to 13,930)	0.95 (0.928 to 0.973)	13,793 (13,587 to 13,998)	1.073 (1.069 to 1.076)	15,312 (15,122 to 15,503)	1.029 (0.895 to 1.185)	14,844 (12,912 to 16,776)	1.012 (0.961 to 1.065)	14,508 (13,922 to 15,095)	1.066 (1.021 to 1.113)	14,745 (14,192 to 15,297)	1.013 (0.939 to 1.093)	13,998 (12,893 to 15,103)	0.916 (0.889 to 0.944)	12,477 (12,257 to 12,697)	0.93 (0.901 to 0.959)	12,601 (12,172 to 13,031)	1.07 (1.023 to 1.118)	15,627 (15,147 to 16,108)	1.069 (0.954 to 1.199)	15,772 (14,292 to 17,253)	1.004 (0.979 to 1.029)	15,072 (14,795 to 15,349)
200903_s_at	AHCY	S-adenosylhomocysteine hydrolase	1.048 (1.026 to 1.071)	4,198 (4,136 to 4,260)	1.046 (1 to 1.094)	4,273 (4,023 to 4,523)	1.04 (1.039 to 1.041)	4,375 (4,329 to 4,421)	0.877 (0.835 to 0.922)	3,691 (3,540 to 3,841)	0.991 (0.983 to 0.998)	4,095 (4,027 to 4,163)	0.938 (0.878 to 1.002)	3,893 (3,599 to 4,187)	0.95 (0.904 to 1)	3,947 (3,788 to 4,105)	1.078 (1.076 to 1.08)	4,315 (4,297 to 4,333)	1.006 (0.948 to 1.067)	4,017 (3,793 to 4,242)	1.163 (1.143 to 1.184)	4,587 (4,563 to 4,612)	1.297 (1.279 to 1.316)	5,090 (5,005 to 5,175)	0.673 (0.664 to 0.682)	2,847 (2,772 to 2,921)	0.629 (0.628 to 0.63)	2,674 (2,616 to 2,732)	0.552 (0.541 to 0.564)	2,401 (2,367 to 2,434)
200904_at	HLA-E	major histocompatibility complex, class I, E	0.378 (0.373 to 0.383)	363.6 (361.3 to 366)	0.595 (0.57 to 0.62)	582.7 (566.1 to 599.3)	1.277 (1.211 to 1.347)	1,293 (1,210 to 1,376)	1.474 (1.472 to 1.475)	1,488 (1,476 to 1,500)	0.413 (0.411 to 0.414)	409.7 (404.4 to 415)	0.371 (0.338 to 0.408)	370.9 (332.6 to 409.2)	0.463 (0.455 to 0.471)	461.8 (448.9 to 474.7)	0.979 (0.943 to 1.017)	942.6 (901.6 to 983.6)	1.006 (1.004 to 1.008)	963.6 (962.2 to 965.1)	2.559 (2.468 to 2.654)	2,427 (2,309 to 2,544)	2.215 (2.211 to 2.219)	2,087 (2,077 to 2,096)	0.891 (0.858 to 0.924)	905.8 (860.3 to 951.2)	1.031 (0.996 to 1.066)	1,054 (996.9 to 1,111)	1.126 (1.083 to 1.172)	1,176 (1,138 to 1,215)
200905_x_at	HLA-E	major histocompatibility complex, class I, E	0.526 (0.524 to 0.529)	2,032 (2,030 to 2,034)	0.77 (0.766 to 0.774)	3,026 (2,968 to 3,083)	1.309 (1.266 to 1.354)	5,312 (5,072 to 5,551)	1.508 (1.495 to 1.521)	6,111 (6,003 to 6,218)	0.603 (0.595 to 0.611)	2,402 (2,350 to 2,455)	0.625 (0.623 to 0.627)	2,494 (2,477 to 2,511)	0.652 (0.636 to 0.669)	2,608 (2,514 to 2,702)	0.963 (0.956 to 0.969)	3,714 (3,669 to 3,759)	1.077 (1.041 to 1.114)	4,142 (4,016 to 4,269)	1.573 (1.537 to 1.61)	5,983 (5,772 to 6,194)	1.384 (1.347 to 1.421)	5,234 (5,081 to 5,388)	0.986 (0.973 to 1)	4,020 (4,020 to 4,020)	1.044 (1 to 1.091)	4,290 (4,018 to 4,561)	1.175 (1.156 to 1.194)	4,921 (4,873 to 4,968)
200906_s_at	PALLD	palladin	0.869 (0.864 to 0.874)	8.447 (8.44 to 8.454)	1.019 (0.926 to 1.122)	10.15 (9.041 to 11.26)	0.795 (0.785 to 0.806)	8.121 (8.109 to 8.132)	0.798 (0.795 to 0.802)	8.145 (8.109 to 8.18)	0.873 (0.813 to 0.939)	8.79 (8.08 to 9.501)	1.023 (0.939 to 1.114)	10.32 (9.341 to 11.3)	0.732 (0.666 to 0.804)	7.396 (6.781 to 8.01)	0.854 (0.852 to 0.856)	8.297 (8.269 to 8.325)	0.849 (0.842 to 0.856)	8.216 (8.122 to 8.31)	0.97 (0.87 to 1.083)	9.333 (8.427 to 10.24)	0.827 (0.777 to 0.881)	7.893 (7.378 to 8.409)	0.807 (0.783 to 0.831)	8.284 (8.149 to 8.42)	0.765 (0.724 to 0.809)	7.902 (7.624 to 8.18)	0.765 (0.756 to 0.774)	8.069 (8.029 to 8.109)
200907_s_at		palladin	0.614 (0.552 to 0.684)	6.001 (5.398 to 6.604)	0.526 (0.513 to 0.538)	5.202 (5.151 to 5.253)	0.513 (0.499 to 0.526)	5.238 (5.042 to 5.433)	0.561 (0.534 to 0.59)	5.735 (5.395 to 6.074)	0.501 (0.491 to 0.511)	5.028 (4.886 to 5.169)	0.548 (0.485 to 0.619)	5.553 (4.832 to 6.275)	0.509 (0.49 to 0.529)	5.126 (4.982 to 5.27)	0.508 (0.479 to 0.539)	4.944 (4.682 to 5.206)	0.533 (0.527 to 0.538)	5.157 (5.088 to 5.226)	0.565 (0.562 to 0.568)	5.408 (5.318 to 5.499)	0.518 (0.49 to 0.548)	4.942 (4.68 to 5.203)	0.497 (0.48 to 0.516)	5.108 (4.988 to 5.227)	0.484 (0.463 to 0.506)	5.001 (4.878 to 5.124)	0.503 (0.473 to 0.535)	5.322 (4.962 to 5.683)
200908_s_at	RPLP2	ribosomal protein, large P2	1.04 (1.039 to 1.042)	135.9 (134.8 to 137)	0.906 (0.904 to 0.908)	120.6 (119.1 to 122)	0.936 (0.912 to 0.96)	128.5 (123.7 to 133.3)	0.898 (0.866 to 0.932)	123.3 (117.7 to 128.9)	0.885 (0.86 to 0.91)	119.3 (117 to 121.7)	0.934 (0.924 to 0.943)	126.2 (123.7 to 128.7)	0.905 (0.904 to 0.906)	122.5 (121 to 123.9)	1.218 (1.179 to 1.259)	159.3 (153.1 to 165.4)	1.296 (1.218 to 1.379)	168.9 (159.1 to 178.8)	1.392 (1.361 to 1.424)	179.2 (172.9 to 185.5)	1.284 (1.148 to 1.437)	165.5 (146.5 to 184.5)	1.076 (1.061 to 1.092)	148.6 (144.5 to 152.7)	1.004 (1.002 to 1.006)	139.4 (136.3 to 142.4)	0.971 (0.945 to 0.998)	137.8 (133.2 to 142.4)
200909_s_at	RPLP2	ribosomal protein, large P2	0.982 (0.963 to 1.001)	34,720 (34,269 to 35,171)	0.983 (0.962 to 1.004)	35,415 (34,176 to 36,653)	1.008 (0.999 to 1.018)	37,449 (36,667 to 38,232)	1.008 (1.005 to 1.012)	37,417 (37,213 to 37,622)	0.966 (0.962 to 0.97)	35,247 (35,085 to 35,409)	1.011 (0.976 to 1.047)	36,980 (35,339 to 38,621)	1.032 (1.024 to 1.04)	37,792 (37,692 to 37,891)	0.988 (0.985 to 0.991)	34,923 (34,812 to 35,033)	0.99 (0.959 to 1.023)	34,880 (33,865 to 35,895)	1.116 (1.091 to 1.142)	38,860 (38,459 to 39,261)	1.127 (1.1 to 1.154)	39,042 (38,210 to 39,874)	0.916 (0.912 to 0.92)	34,202 (33,879 to 34,524)	0.972 (0.967 to 0.976)	36,491 (35,569 to 37,412)	1.004 (0.975 to 1.033)	38,523 (37,645 to 39,401)
200910_at	CCT3	chaperonin containing TCP1, subunit 3 (gamma)	1.116 (1.099 to 1.134)	8,362 (8,283 to 8,441)	1.022 (0.999 to 1.045)	7,798 (7,515 to 8,081)	0.955 (0.949 to 0.961)	7,516 (7,381 to 7,650)	0.911 (0.909 to 0.913)	7,163 (7,085 to 7,241)	1.093 (1.092 to 1.095)	8,453 (8,364 to 8,543)	1.021 (0.979 to 1.065)	7,917 (7,507 to 8,328)	1.051 (1.019 to 1.084)	8,158 (7,992 to 8,324)	0.928 (0.921 to 0.934)	6,946 (6,939 to 6,953)	1.04 (1.001 to 1.081)	7,765 (7,492 to 8,039)	1.159 (1.152 to 1.165)	8,548 (8,394 to 8,701)	1.263 (1.226 to 1.301)	9,274 (8,973 to 9,574)	0.884 (0.873 to 0.896)	6,995 (6,994 to 6,995)	0.906 (0.883 to 0.929)	7,212 (6,884 to 7,540)	0.883 (0.86 to 0.907)	7,181 (7,035 to 7,327)
200911_s_at	TACC1	transforming, acidic coiled-coil containing protein 1	0.965 (0.945 to 0.986)	2,496 (2,460 to 2,533)	0.923 (0.881 to 0.967)	2,436 (2,288 to 2,583)	0.764 (0.754 to 0.775)	2,077 (2,024 to 2,130)	0.853 (0.821 to 0.885)	2,316 (2,250 to 2,382)	1.148 (1.12 to 1.177)	3,065 (3,018 to 3,113)	1.343 (1.302 to 1.386)	3,595 (3,449 to 3,741)	1.3 (1.222 to 1.384)	3,493 (3,240 to 3,747)	0.78 (0.752 to 0.809)	2,018 (1,933 to 2,103)	1.042 (1.014 to 1.07)	2,685 (2,621 to 2,748)	0.719 (0.642 to 0.805)	1,840 (1,655 to 2,026)	0.767 (0.757 to 0.777)	1,943 (1,922 to 1,963)	1.057 (1.024 to 1.092)	2,891 (2,760 to 3,022)	1.043 (1.025 to 1.061)	2,865 (2,857 to 2,873)	1.053 (1.019 to 1.088)	2,957 (2,841 to 3,073)
200912_s_at	EIF4A2	eukaryotic translation initiation factor 4A, isoform 2	0.952 (0.926 to 0.979)	13,906 (13,615 to 14,197)	1.046 (1.042 to 1.051)	15,561 (15,413 to 15,710)	1.023 (1.005 to 1.042)	15,695 (15,594 to 15,796)	1 (1 to 1)	15,328 (15,186 to 15,471)	0.915 (0.879 to 0.952)	13,801 (13,126 to 14,477)	0.98 (0.948 to 1.014)	14,811 (14,172 to 15,450)	0.921 (0.872 to 0.972)	13,946 (13,339 to 14,553)	0.955 (0.951 to 0.958)	13,936 (13,913 to 13,959)	1.097 (1.074 to 1.121)	15,965 (15,565 to 16,364)	1.187 (1.165 to 1.209)	17,072 (16,550 to 17,594)	1.302 (1.263 to 1.343)	18,639 (18,015 to 19,264)	0.983 (0.938 to 1.03)	15,172 (14,665 to 15,679)	0.993 (0.965 to 1.023)	15,406 (15,269 to 15,542)	0.953 (0.952 to 0.953)	15,099 (14,999 to 15,199)
200913_at	PPM1G	protein phosphatase 1G (formerly 2C), magnesium-dependent, gamma isoform	1.366 (1.362 to 1.369)	983.5 (979.6 to 987.4)	1.201 (1.156 to 1.247)	881.7 (836.3 to 927.1)	0.987 (0.968 to 1.006)	746.9 (724.1 to 769.7)	0.889 (0.875 to 0.904)	672 (667 to 677)	1.431 (1.394 to 1.469)	1,064 (1,027 to 1,102)	1.357 (1.295 to 1.422)	1,012 (955.1 to 1,069)	1.334 (1.326 to 1.342)	995.1 (978.8 to 1,011)	0.984 (0.972 to 0.996)	708.4 (695.7 to 721.1)	1.137 (1.11 to 1.164)	815.5 (798.9 to 832)	0.881 (0.87 to 0.892)	624.6 (624.5 to 624.6)	0.87 (0.822 to 0.921)	614.9 (578.3 to 651.6)	0.978 (0.973 to 0.984)	744 (738.1 to 749.9)	0.991 (0.978 to 1.004)	758.4 (733.3 to 783.5)	0.929 (0.889 to 0.971)	727.2 (690.4 to 764)
200914_x_at			1.188 (1.148 to 1.23)	7,344 (7,139 to 7,549)	1.016 (0.949 to 1.088)	6,404 (6,052 to 6,755)	0.95 (0.916 to 0.986)	6,171 (6,014 to 6,328)	1.032 (0.948 to 1.125)	6,716 (6,202 to 7,231)	1.047 (1.04 to 1.055)	6,682 (6,571 to 6,792)	1.007 (0.887 to 1.143)	6,477 (5,722 to 7,232)	0.829 (0.829 to 0.83)	5,311 (5,256 to 5,365)	1.054 (1.016 to 1.093)	6,515 (6,314 to 6,716)	1.015 (0.92 to 1.12)	6,280 (5,646 to 6,914)	1.21 (1.157 to 1.266)	7,374 (6,952 to 7,796)	0.874 (0.862 to 0.887)	5,292 (5,231 to 5,353)	0.993 (0.968 to 1.019)	6,486 (6,234 to 6,739)	0.916 (0.828 to 1.014)	6,032 (5,543 to 6,521)	0.778 (0.753 to 0.804)	5,220 (5,016 to 5,424)
200915_x_at			1.015 (0.993 to 1.037)	9,023 (8,885 to 9,161)	1.017 (0.983 to 1.053)	9,212 (9,025 to 9,399)	1.028 (1.007 to 1.049)	9,604 (9,296 to 9,912)	1.096 (1.086 to 1.105)	10,224 (10,220 to 10,228)	0.931 (0.909 to 0.953)	8,539 (8,413 to 8,665)	0.973 (0.97 to 0.976)	8,942 (8,826 to 9,059)	0.924 (0.922 to 0.926)	8,510 (8,401 to 8,619)	1.062 (1.05 to 1.075)	9,438 (9,382 to 9,495)	1.097 (1.088 to 1.106)	9,713 (9,605 to 9,822)	1.31 (1.292 to 1.328)	11,464 (11,446 to 11,482)	1.309 (1.259 to 1.361)	11,404 (10,992 to 11,816)	0.974 (0.955 to 0.993)	9,144 (9,088 to 9,199)	0.919 (0.884 to 0.955)	8,675 (8,517 to 8,833)	0.913 (0.905 to 0.921)	8,807 (8,672 to 8,941)
200916_at	TAGLN2	transgelin 2	1.015 (1.001 to 1.029)	5,911 (5,868 to 5,954)	1.005 (0.995 to 1.016)	5,963 (5,819 to 6,107)	0.837 (0.833 to 0.841)	5,121 (5,086 to 5,156)	0.775 (0.758 to 0.793)	4,741 (4,593 to 4,888)	1.044 (1.022 to 1.066)	6,275 (6,085 to 6,466)	1.063 (1.013 to 1.115)	6,408 (6,038 to 6,779)	1.092 (1.045 to 1.14)	6,590 (6,372 to 6,807)	0.905 (0.899 to 0.91)	5,265 (5,205 to 5,326)	1.043 (0.999 to 1.089)	6,052 (5,811 to 6,293)	0.789 (0.766 to 0.813)	4,528 (4,336 to 4,720)	0.655 (0.639 to 0.672)	3,739 (3,637 to 3,841)	0.977 (0.973 to 0.982)	6,008 (5,956 to 6,061)	1.104 (1.082 to 1.126)	6,830 (6,557 to 7,103)	1.085 (1.078 to 1.091)	6,855 (6,769 to 6,941)
200917_s_at	SRPR	signal recognition particle receptor ('docking protein')	1.444 (1.055 to 1.978)	163.6 (114.7 to 212.4)	1.817 (1.796 to 1.839)	200 (199.7 to 200.4)	2.137 (1.838 to 2.485)	245.9 (206.3 to 285.5)	1.574 (1.443 to 1.717)	179.1 (165.2 to 193.1)	1.923 (1.669 to 2.216)	217 (184.6 to 249.4)	1.552 (1.46 to 1.65)	173.9 (161.6 to 186.1)	1.347 (1.178 to 1.54)	152.4 (130.5 to 174.2)	0.828 (0.82 to 0.836)	89.51 (89.15 to 89.86)	0.863 (0.801 to 0.929)	93.16 (85.93 to 100.4)	0.825 (0.721 to 0.945)	88.82 (75.79 to 101.9)	0.548 (0.54 to 0.555)	57.99 (57.39 to 58.59)	0.66 (0.617 to 0.705)	75.41 (71.42 to 79.41)	0.709 (0.69 to 0.728)	81.4 (80.84 to 81.95)	0.521 (0.483 to 0.561)	61.28 (56.26 to 66.29)
200918_s_at	SRPR	signal recognition particle receptor ('docking protein')	0.871 (0.856 to 0.887)	2,072 (2,049 to 2,096)	0.99 (0.958 to 1.023)	2,399 (2,352 to 2,445)	0.963 (0.922 to 1.005)	2,410 (2,278 to 2,542)	1.084 (1.077 to 1.091)	2,707 (2,666 to 2,749)	0.977 (0.954 to 1.001)	2,400 (2,363 to 2,437)	1.065 (0.995 to 1.14)	2,628 (2,425 to 2,832)	0.998 (0.946 to 1.053)	2,466 (2,308 to 2,624)	0.933 (0.928 to 0.938)	2,219 (2,195 to 2,243)	1.097 (1.06 to 1.135)	2,600 (2,520 to 2,680)	1.222 (1.116 to 1.338)	2,871 (2,646 to 3,097)	1.22 (1.2 to 1.241)	2,844 (2,804 to 2,883)	0.957 (0.954 to 0.96)	2,404 (2,365 to 2,444)	0.987 (0.976 to 0.999)	2,496 (2,418 to 2,575)	0.969 (0.926 to 1.015)	2,507 (2,376 to 2,637)
200919_at	PHC2	polyhomeotic-like 2 (Drosophila)	0.857 (0.825 to 0.89)	635.1 (615.2 to 655)	0.92 (0.871 to 0.973)	696.2 (648.2 to 744.3)	0.963 (0.938 to 0.988)	750 (722.1 to 777.8)	0.962 (0.936 to 0.988)	748.7 (721.4 to 775.9)	1 (0.99 to 1.01)	764.9 (764.2 to 765.6)	1.004 (0.947 to 1.065)	771.2 (718.6 to 823.7)	1.097 (1.085 to 1.108)	842.1 (824.5 to 859.8)	0.808 (0.806 to 0.809)	598.6 (594.1 to 603.1)	1.021 (0.979 to 1.066)	754.5 (724.9 to 784.1)	1.13 (1.124 to 1.135)	824.5 (810.6 to 838.5)	1.108 (1.088 to 1.129)	804.6 (787.8 to 821.5)	0.973 (0.936 to 1.012)	762.8 (723.2 to 802.4)	1.09 (1.036 to 1.147)	860.5 (799.5 to 921.4)	1.227 (1.168 to 1.289)	988 (945.6 to 1,030)
200920_s_at		B-cell translocation gene 1, anti-proliferative	0.927 (0.885 to 0.971)	1,188 (1,141 to 1,235)	1.017 (0.996 to 1.038)	1,327 (1,318 to 1,335)	1.227 (1.207 to 1.248)	1,652 (1,606 to 1,699)	1.264 (1.17 to 1.365)	1,706 (1,559 to 1,852)	0.924 (0.822 to 1.039)	1,229 (1,097 to 1,361)	0.859 (0.805 to 0.916)	1,141 (1,055 to 1,226)	0.923 (0.898 to 0.949)	1,226 (1,205 to 1,247)	0.997 (0.991 to 1.004)	1,277 (1,276 to 1,278)	0.926 (0.914 to 0.939)	1,182 (1,170 to 1,194)	1.054 (0.972 to 1.143)	1,335 (1,211 to 1,460)	1.349 (1.15 to 1.583)	1,715 (1,447 to 1,982)	0.785 (0.779 to 0.791)	1,062 (1,055 to 1,068)	1.048 (1.035 to 1.06)	1,426 (1,381 to 1,472)	1.305 (1.285 to 1.326)	1,815 (1,798 to 1,832)
200921_s_at	BTG1	B-cell translocation gene 1, anti-proliferative	1.008 (0.989 to 1.027)	6,990 (6,902 to 7,078)	1.012 (0.971 to 1.055)	7,151 (6,955 to 7,347)	1.155 (1.142 to 1.169)	8,416 (8,412 to 8,419)	1.325 (1.314 to 1.337)	9,648 (9,475 to 9,821)	0.85 (0.826 to 0.875)	6,089 (5,860 to 6,319)	0.911 (0.909 to 0.912)	6,528 (6,457 to 6,600)	0.962 (0.95 to 0.975)	6,916 (6,755 to 7,076)	0.99 (0.989 to 0.991)	6,864 (6,818 to 6,911)	0.892 (0.863 to 0.923)	6,167 (5,942 to 6,392)	1.228 (1.206 to 1.251)	8,390 (8,135 to 8,644)	1.337 (1.32 to 1.355)	9,084 (8,988 to 9,180)	0.89 (0.871 to 0.909)	6,519 (6,296 to 6,742)	1.045 (1.009 to 1.082)	7,695 (7,581 to 7,810)	1.221 (1.192 to 1.251)	9,193 (8,915 to 9,472)
200922_at	KDELR1	KDEL (Lys-Asp-Glu-Leu) endoplasmic reticulum protein retention receptor 1	0.956 (0.91 to 1.005)	270.1 (258.6 to 281.7)	1.14 (1.132 to 1.148)	327.7 (320.9 to 334.5)	1.109 (1.087 to 1.132)	328.9 (318.5 to 339.3)	1.015 (1.011 to 1.019)	300.6 (296.7 to 304.5)	1.003 (1.002 to 1.003)	292.2 (289.4 to 294.9)	0.978 (0.887 to 1.078)	286.9 (256.2 to 317.6)	1.007 (0.98 to 1.034)	294.4 (289.6 to 299.2)	0.957 (0.919 to 0.998)	270.4 (257.7 to 283.1)	0.927 (0.82 to 1.049)	262.5 (231.2 to 293.8)	0.993 (0.947 to 1.042)	276.5 (259.9 to 293.1)	0.87 (0.847 to 0.893)	240.5 (234.8 to 246.3)	0.789 (0.734 to 0.849)	236.1 (215.8 to 256.4)	0.971 (0.881 to 1.071)	293.2 (258.8 to 327.6)	0.939 (0.928 to 0.95)	287.6 (286 to 289.2)
200923_at	LGALS3BP	lectin, galactoside-binding, soluble, 3 binding protein	0.915 (0.913 to 0.916)	8.892 (8.819 to 8.965)	0.88 (0.846 to 0.916)	8.714 (8.489 to 8.94)	0.841 (0.841 to 0.841)	8.589 (8.495 to 8.684)	0.829 (0.817 to 0.841)	8.456 (8.411 to 8.5)	0.867 (0.843 to 0.892)	8.704 (8.377 to 9.03)	0.851 (0.82 to 0.882)	8.55 (8.323 to 8.777)	0.857 (0.837 to 0.876)	8.626 (8.521 to 8.732)	0.924 (0.914 to 0.933)	8.975 (8.936 to 9.015)	0.921 (0.911 to 0.932)	8.921 (8.794 to 9.048)	0.953 (0.946 to 0.961)	9.122 (9.082 to 9.161)	0.922 (0.921 to 0.923)	8.779 (8.762 to 8.796)	4.21 (4.159 to 4.261)	43.23 (42.13 to 44.32)	7.164 (6.793 to 7.555)	73.99 (71.55 to 76.44)	7.787 (6.714 to 9.031)	82.97 (71.28 to 94.66)
200924_s_at	SLC3A2	solute carrier family 3 (activators of dibasic and neutral amino acid transport), member 2	0.757 (0.751 to 0.763)	1,040 (1,039 to 1,042)	1.242 (1.222 to 1.262)	1,738 (1,734 to 1,742)	2.829 (2.813 to 2.846)	4,084 (4,013 to 4,154)	4.111 (4.026 to 4.198)	5,930 (5,753 to 6,107)	0.738 (0.716 to 0.76)	1,047 (1,006 to 1,087)	0.766 (0.702 to 0.835)	1,092 (987.5 to 1,197)	0.758 (0.742 to 0.774)	1,080 (1,046 to 1,114)	1.677 (1.657 to 1.697)	2,303 (2,263 to 2,344)	1.122 (1.092 to 1.151)	1,535 (1,499 to 1,570)	3.033 (2.917 to 3.154)	4,108 (3,897 to 4,319)	2.962 (2.923 to 3.001)	3,986 (3,945 to 4,027)	0.875 (0.844 to 0.908)	1,271 (1,208 to 1,334)	0.793 (0.74 to 0.849)	1,161 (1,059 to 1,263)	0.694 (0.69 to 0.698)	1,035 (1,034 to 1,036)
200925_at	COX6A1	cytochrome c oxidase subunit VIa polypeptide 1	0.996 (0.985 to 1.007)	14,450 (14,390 to 14,510)	0.954 (0.914 to 0.996)	14,116 (13,317 to 14,916)	0.919 (0.906 to 0.931)	14,003 (13,973 to 14,033)	0.756 (0.706 to 0.81)	11,536 (10,851 to 12,220)	0.986 (0.984 to 0.987)	14,762 (14,654 to 14,871)	0.985 (0.965 to 1.004)	14,775 (14,341 to 15,209)	1.068 (1.053 to 1.084)	16,061 (15,996 to 16,127)	1.112 (1.085 to 1.139)	16,135 (15,836 to 16,435)	1.071 (1.029 to 1.116)	15,495 (14,912 to 16,078)	0.868 (0.862 to 0.875)	12,408 (12,349 to 12,468)	0.844 (0.836 to 0.851)	11,990 (11,852 to 12,128)	1.095 (1.051 to 1.141)	16,787 (16,317 to 17,257)	1.11 (1.098 to 1.121)	17,103 (16,935 to 17,270)	1.163 (1.155 to 1.171)	18,312 (18,297 to 18,326)
200926_at	RPS23	ribosomal protein S23	0.965 (0.92 to 1.011)	41,696 (40,009 to 43,384)	0.999 (0.998 to 1)	43,926 (43,359 to 44,493)	1.003 (1 to 1.005)	45,503 (45,087 to 45,918)	1.011 (0.998 to 1.025)	45,852 (45,630 to 46,073)	0.961 (0.95 to 0.971)	42,819 (42,717 to 42,922)	0.97 (0.967 to 0.972)	43,293 (42,785 to 43,801)	0.989 (0.973 to 1.006)	44,273 (44,023 to 44,522)	1.051 (1.046 to 1.057)	45,395 (45,382 to 45,408)	1.068 (1.039 to 1.098)	45,958 (44,832 to 47,083)	1.143 (1.11 to 1.177)	48,619 (47,786 to 49,451)	1.113 (1.101 to 1.126)	47,102 (46,691 to 47,514)	0.99 (0.965 to 1.016)	45,181 (44,618 to 45,744)	0.986 (0.986 to 0.986)	45,240 (44,316 to 46,164)	0.981 (0.966 to 0.995)	45,969 (45,592 to 46,347)
200927_s_at		RAB14, member RAS oncogene family	0.979 (0.923 to 1.038)	1,213 (1,134 to 1,293)	0.992 (0.986 to 0.998)	1,250 (1,240 to 1,259)	0.876 (0.852 to 0.902)	1,140 (1,095 to 1,185)	0.86 (0.85 to 0.869)	1,116 (1,114 to 1,118)	0.991 (0.962 to 1.022)	1,266 (1,239 to 1,293)	0.967 (0.939 to 0.997)	1,238 (1,189 to 1,287)	1.047 (1.018 to 1.078)	1,344 (1,291 to 1,396)	1.024 (1.014 to 1.034)	1,266 (1,247 to 1,286)	1.041 (1.007 to 1.077)	1,284 (1,237 to 1,331)	0.837 (0.805 to 0.871)	1,021 (968.3 to 1,074)	1.214 (1.12 to 1.316)	1,476 (1,361 to 1,591)	1.035 (1.002 to 1.07)	1,354 (1,291 to 1,416)	1.012 (0.987 to 1.038)	1,330 (1,323 to 1,337)	0.994 (0.974 to 1.015)	1,336 (1,299 to 1,372)
200928_s_at	RAB14	RAB14, member RAS oncogene family	1.397 (1.332 to 1.464)	37.5 (35.49 to 39.51)	1.176 (0.966 to 1.431)	32.65 (26.75 to 38.54)	1.008 (0.918 to 1.108)	28.5 (26.15 to 30.84)	0.773 (0.655 to 0.913)	22.04 (18.61 to 25.46)	1.128 (1.044 to 1.219)	31.3 (29.16 to 33.44)	1.176 (1.052 to 1.314)	32.77 (29.45 to 36.08)	1.279 (1.224 to 1.337)	35.55 (34.36 to 36.74)	0.763 (0.629 to 0.924)	20.84 (16.77 to 24.91)	0.819 (0.71 to 0.944)	22.07 (19.01 to 25.13)	0.852 (0.758 to 0.959)	22.7 (19.77 to 25.62)	0.907 (0.857 to 0.961)	23.87 (22.57 to 25.17)	0.955 (0.883 to 1.034)	27.1 (25.33 to 28.88)	1.208 (1.158 to 1.26)	34.4 (33.65 to 35.16)	0.775 (0.558 to 1.074)	23.71 (16.35 to 31.07)
200929_at	TMED10	transmembrane trafficking protein	1.032 (0.983 to 1.084)	2,869 (2,748 to 2,991)	0.942 (0.937 to 0.947)	2,664 (2,613 to 2,715)	0.892 (0.871 to 0.915)	2,605 (2,510 to 2,700)	0.877 (0.866 to 0.888)	2,555 (2,501 to 2,610)	1.006 (0.999 to 1.013)	2,883 (2,878 to 2,888)	1.056 (1.043 to 1.069)	3,032 (2,966 to 3,098)	1.11 (1.101 to 1.119)	3,194 (3,133 to 3,254)	0.976 (0.952 to 1.001)	2,710 (2,657 to 2,764)	1.048 (1.023 to 1.074)	2,899 (2,839 to 2,960)	0.727 (0.717 to 0.737)	1,987 (1,984 to 1,990)	0.808 (0.803 to 0.813)	2,198 (2,191 to 2,206)	1.015 (0.962 to 1.071)	2,979 (2,859 to 3,098)	1.161 (1.123 to 1.201)	3,429 (3,245 to 3,613)	1.174 (1.152 to 1.197)	3,539 (3,493 to 3,585)
200930_s_at	VCL	vinculin	1.108 (1.062 to 1.155)	11.23 (10.69 to 11.78)	1.038 (0.977 to 1.103)	10.72 (10.22 to 11.22)	0.934 (0.882 to 0.989)	9.948 (9.491 to 10.41)	0.96 (0.959 to 0.961)	10.21 (10.11 to 10.31)	0.999 (0.994 to 1.003)	10.44 (10.3 to 10.58)	1.04 (0.904 to 1.198)	10.99 (9.555 to 12.42)	0.972 (0.954 to 0.991)	10.2 (10.12 to 10.29)	1.222 (1.07 to 1.395)	12.47 (10.89 to 14.05)	1.081 (1.04 to 1.124)	10.92 (10.46 to 11.38)	1.071 (1.066 to 1.076)	10.68 (10.5 to 10.86)	1.075 (1.059 to 1.091)	10.66 (10.54 to 10.79)	0.986 (0.964 to 1.008)	10.55 (10.45 to 10.64)	0.96 (0.925 to 0.997)	10.33 (10.15 to 10.51)	0.913 (0.911 to 0.916)	10.04 (9.947 to 10.14)
200931_s_at	VCL	vinculin	0.985 (0.972 to 0.999)	2,722 (2,667 to 2,776)	0.864 (0.846 to 0.883)	2,430 (2,411 to 2,450)	0.846 (0.807 to 0.887)	2,459 (2,315 to 2,604)	0.864 (0.846 to 0.883)	2,506 (2,431 to 2,582)	0.812 (0.804 to 0.82)	2,315 (2,314 to 2,317)	0.807 (0.775 to 0.841)	2,307 (2,191 to 2,423)	0.774 (0.739 to 0.81)	2,218 (2,094 to 2,342)	1.107 (1.103 to 1.11)	3,056 (3,029 to 3,082)	1.137 (1.113 to 1.161)	3,127 (3,072 to 3,182)	1.341 (1.329 to 1.353)	3,647 (3,636 to 3,659)	1.507 (1.405 to 1.617)	4,087 (3,811 to 4,364)	1.165 (1.164 to 1.165)	3,397 (3,353 to 3,441)	1.147 (1.144 to 1.149)	3,365 (3,304 to 3,425)	1.029 (1.001 to 1.058)	3,086 (2,982 to 3,191)
200932_s_at	DCTN2	dynactin 2 (p50)	0.783 (0.774 to 0.793)	303.7 (298.2 to 309.3)	0.911 (0.842 to 0.985)	361.1 (328 to 394.2)	1.087 (1.078 to 1.096)	442.6 (441.1 to 444.2)	1.411 (1.403 to 1.42)	574.2 (572.6 to 575.8)	0.781 (0.776 to 0.786)	312.4 (307.7 to 317.2)	0.827 (0.781 to 0.875)	332 (309.8 to 354.2)	0.934 (0.923 to 0.945)	375 (374.5 to 375.4)	1.148 (1.132 to 1.165)	445 (436.1 to 454)	0.961 (0.887 to 1.042)	372.3 (343.4 to 401.2)	1.147 (1.104 to 1.192)	438.2 (426.7 to 449.7)	1.118 (1.09 to 1.147)	424.7 (414.9 to 434.4)	0.94 (0.923 to 0.957)	385 (372.8 to 397.1)	0.974 (0.934 to 1.015)	401.7 (377 to 426.4)	1.071 (1.052 to 1.09)	450.5 (445.3 to 455.8)
200933_x_at	RPS4X	ribosomal protein S4, X-linked	0.907 (0.855 to 0.961)	15,704 (14,891 to 16,518)	0.971 (0.926 to 1.017)	17,130 (16,090 to 18,170)	1.082 (1.074 to 1.09)	19,665 (19,587 to 19,744)	1.1 (1.093 to 1.108)	19,979 (19,940 to 20,018)	0.914 (0.901 to 0.927)	16,312 (16,221 to 16,403)	0.932 (0.887 to 0.979)	16,699 (15,715 to 17,682)	0.924 (0.921 to 0.927)	16,555 (16,430 to 16,681)	1.071 (1.07 to 1.071)	18,514 (18,418 to 18,609)	1.156 (1.131 to 1.183)	19,926 (19,543 to 20,309)	1.406 (1.344 to 1.47)	23,956 (23,176 to 24,736)	1.327 (1.307 to 1.346)	22,479 (22,213 to 22,745)	0.999 (0.982 to 1.017)	18,254 (18,181 to 18,326)	0.971 (0.959 to 0.983)	17,852 (17,271 to 18,433)	0.96 (0.945 to 0.976)	18,028 (17,860 to 18,196)
200934_at	DEK	DEK oncogene (DNA binding)	1.042 (1.03 to 1.055)	12,020 (11,959 to 12,080)	1.029 (0.998 to 1.061)	12,085 (11,883 to 12,287)	0.973 (0.945 to 1.002)	11,786 (11,574 to 11,998)	0.959 (0.947 to 0.972)	11,613 (11,566 to 11,661)	1.102 (1.1 to 1.104)	13,117 (12,977 to 13,257)	1.05 (0.989 to 1.114)	12,527 (11,899 to 13,156)	1.026 (1.01 to 1.042)	12,255 (12,197 to 12,312)	1.161 (1.148 to 1.174)	13,381 (13,310 to 13,452)	1.066 (1.048 to 1.084)	12,242 (11,993 to 12,492)	0.687 (0.671 to 0.703)	7,797 (7,709 to 7,885)	0.662 (0.654 to 0.67)	7,480 (7,366 to 7,594)	1.019 (0.992 to 1.046)	12,406 (12,239 to 12,573)	0.914 (0.878 to 0.951)	11,197 (10,978 to 11,417)	0.809 (0.789 to 0.83)	10,127 (9,933 to 10,322)
200935_at	CALR	calreticulin	1.143 (1.132 to 1.154)	284.4 (279.8 to 289)	0.942 (0.929 to 0.955)	238.8 (232.3 to 245.3)	0.674 (0.66 to 0.688)	176.3 (170.6 to 182)	0.575 (0.571 to 0.58)	150.3 (150.3 to 150.4)	1.24 (1.172 to 1.312)	319.2 (298.4 to 339.9)	1.11 (1.078 to 1.143)	285.7 (274.6 to 296.8)	1.208 (1.194 to 1.222)	311.6 (304.6 to 318.5)	0.676 (0.659 to 0.693)	168.2 (163 to 173.5)	0.921 (0.902 to 0.939)	228.2 (223 to 233.5)	0.975 (0.904 to 1.053)	239.5 (224.2 to 254.8)	1 (0.993 to 1.007)	243.8 (242.7 to 244.8)	1.141 (1.124 to 1.159)	300.1 (291.4 to 308.7)	1.148 (1.061 to 1.242)	303.9 (286.1 to 321.6)	0.9 (0.891 to 0.908)	243 (242.1 to 243.8)
200936_at	RPL8	ribosomal protein L8	1.016 (0.983 to 1.05)	22,190 (21,600 to 22,779)	0.979 (0.957 to 1.001)	21,771 (20,988 to 22,554)	1.026 (1.018 to 1.034)	23,536 (23,447 to 23,624)	1.034 (1.01 to 1.059)	23,704 (23,355 to 24,053)	0.966 (0.95 to 0.982)	21,771 (21,607 to 21,936)	0.959 (0.921 to 0.999)	21,675 (20,580 to 22,771)	0.991 (0.977 to 1.005)	22,415 (22,330 to 22,499)	1.008 (1.007 to 1.009)	22,006 (21,905 to 22,107)	1.012 (0.98 to 1.044)	22,007 (21,379 to 22,634)	1.206 (1.192 to 1.221)	25,944 (25,309 to 26,579)	1.174 (1.154 to 1.196)	25,120 (24,736 to 25,504)	0.872 (0.851 to 0.894)	20,112 (19,877 to 20,346)	0.909 (0.897 to 0.92)	21,077 (20,387 to 21,768)	0.856 (0.841 to 0.871)	20,280 (20,048 to 20,512)
200937_s_at	RPL5	ribosomal protein L5	0.973 (0.945 to 1.002)	25,231 (24,661 to 25,802)	1.021 (1.003 to 1.04)	26,976 (26,124 to 27,828)	1.052 (1.025 to 1.079)	28,640 (28,224 to 29,055)	1.063 (1.045 to 1.082)	28,930 (28,683 to 29,178)	0.932 (0.916 to 0.948)	24,946 (24,297 to 25,595)	0.895 (0.894 to 0.896)	23,984 (23,778 to 24,190)	0.887 (0.878 to 0.895)	23,816 (23,789 to 23,843)	1.065 (1.064 to 1.067)	27,610 (27,490 to 27,730)	1.007 (0.998 to 1.017)	26,010 (25,853 to 26,166)	1.231 (1.228 to 1.234)	31,419 (31,111 to 31,728)	1.144 (1.142 to 1.147)	29,061 (29,039 to 29,083)	0.876 (0.859 to 0.894)	23,982 (23,820 to 24,144)	0.881 (0.859 to 0.904)	24,281 (23,169 to 25,392)	0.816 (0.804 to 0.827)	22,945 (22,771 to 23,119)
200938_s_at		arginine-glutamic acid dipeptide (RE) repeats	1.185 (1.151 to 1.221)	11.53 (11.11 to 11.94)	1.022 (0.978 to 1.068)	10.12 (9.818 to 10.43)	0.938 (0.93 to 0.946)	9.581 (9.552 to 9.61)	1.104 (0.936 to 1.303)	11.44 (9.467 to 13.41)	0.952 (0.931 to 0.974)	9.559 (9.256 to 9.862)	0.884 (0.883 to 0.884)	8.879 (8.788 to 8.97)	0.844 (0.762 to 0.934)	8.53 (7.757 to 9.303)	1.043 (1.032 to 1.054)	10.13 (10.08 to 10.18)	1.033 (1.011 to 1.055)	10 (9.755 to 10.25)	1.369 (1.055 to 1.777)	13.51 (10.22 to 16.8)	1.202 (1.061 to 1.361)	11.54 (10.08 to 12.99)	0.941 (0.906 to 0.977)	9.663 (9.425 to 9.901)	0.988 (0.897 to 1.087)	10.22 (9.452 to 11)	0.816 (0.789 to 0.844)	8.613 (8.267 to 8.96)
200939_s_at		arginine-glutamic acid dipeptide (RE) repeats	1.054 (1.05 to 1.058)	12.7 (12.57 to 12.82)	1.023 (1.002 to 1.044)	12.55 (12.47 to 12.64)	0.957 (0.926 to 0.99)	12.12 (11.86 to 12.38)	0.937 (0.901 to 0.974)	11.86 (11.3 to 12.43)	1.047 (0.998 to 1.099)	13.03 (12.52 to 13.55)	1.086 (0.988 to 1.193)	13.57 (12.42 to 14.72)	1.368 (1.283 to 1.46)	17.13 (15.85 to 18.41)	1.036 (1.02 to 1.052)	12.48 (12.36 to 12.6)	0.991 (0.972 to 1.011)	11.9 (11.63 to 12.17)	1.055 (1.042 to 1.068)	12.51	1.005 (0.996 to 1.014)	11.86 (11.79 to 11.93)	0.959 (0.957 to 0.962)	12.21 (12.01 to 12.4)	0.971 (0.948 to 0.994)	12.42 (12.38 to 12.47)	0.94 (0.925 to 0.956)	12.29 (12.17 to 12.42)
200940_s_at		arginine-glutamic acid dipeptide (RE) repeats	0.915 (0.874 to 0.959)	247.9 (238.1 to 257.7)	0.764 (0.683 to 0.856)	212.3 (185.6 to 239)	0.945 (0.841 to 1.061)	270.7 (236.4 to 305)	1.135 (1.116 to 1.155)	322.3 (319.7 to 325)	0.949 (0.92 to 0.978)	265.2 (254.8 to 275.6)	1.25 (1.239 to 1.261)	349.6 (343.2 to 356.1)	1.175 (1.061 to 1.301)	331.4 (294.2 to 368.6)	1.301 (1.27 to 1.333)	352.1 (341.6 to 362.6)	0.855 (0.801 to 0.914)	230.9 (216.5 to 245.4)	0.784 (0.743 to 0.826)	209 (200.4 to 217.5)	0.758 (0.676 to 0.852)	202.3 (179.5 to 225.1)	1.044 (0.988 to 1.104)	299.1 (278.6 to 319.7)	1.047 (1.012 to 1.083)	301.3 (285 to 317.5)	1.125 (1.069 to 1.184)	331 (312 to 350)
200941_at	HSBP1	heat shock factor binding protein 1	0.994 (0.977 to 1.012)	981.6 (970.8 to 992.3)	0.842 (0.809 to 0.876)	847.4 (802.5 to 892.3)	0.65 (0.611 to 0.691)	675.8 (626.8 to 724.8)	0.511 (0.505 to 0.518)	529.9 (528 to 531.8)	1.004 (0.988 to 1.021)	1,023 (1,015 to 1,031)	0.951 (0.95 to 0.951)	970 (960.9 to 979.1)	1.129 (1.126 to 1.133)	1,155 (1,146 to 1,163)	1.05 (1.047 to 1.054)	1,037 (1,034 to 1,039)	0.989 (0.958 to 1.021)	972.6 (945.1 to 1,000)	0.956 (0.879 to 1.04)	931.9 (865 to 998.8)	1.13 (1.082 to 1.181)	1,094 (1,049 to 1,138)	1.006 (0.903 to 1.12)	1,053 (954 to 1,152)	1.011 (0.987 to 1.036)	1,061 (1,014 to 1,108)	1.243 (1.177 to 1.312)	1,333 (1,268 to 1,397)
200942_s_at	HSBP1	heat shock factor binding protein 1	1.04 (1.036 to 1.045)	4,298 (4,251 to 4,344)	0.987 (0.97 to 1.004)	4,153 (4,025 to 4,281)	0.794 (0.751 to 0.839)	3,449 (3,298 to 3,601)	0.653 (0.644 to 0.663)	2,833 (2,816 to 2,850)	1.158 (1.123 to 1.193)	4,936 (4,830 to 5,042)	1.084 (1.062 to 1.107)	4,631 (4,492 to 4,770)	1.239 (1.212 to 1.267)	5,302 (5,241 to 5,364)	0.963 (0.935 to 0.992)	3,979 (3,883 to 4,075)	0.941 (0.888 to 0.999)	3,879 (3,663 to 4,095)	0.703 (0.652 to 0.758)	2,866 (2,686 to 3,047)	0.684 (0.683 to 0.686)	2,769 (2,755 to 2,783)	1.011 (0.915 to 1.118)	4,428 (4,044 to 4,811)	1.031 (1.001 to 1.061)	4,526 (4,305 to 4,747)	1.154 (1.121 to 1.188)	5,174 (5,056 to 5,292)
200943_at	HMGN1	high-mobility group nucleosome binding domain 1	1.084 (1.084 to 1.084)	15,855 (15,750 to 15,960)	1.087 (1.084 to 1.09)	16,185 (16,008 to 16,362)	0.953 (0.928 to 0.979)	14,645 (14,418 to 14,871)	0.885 (0.883 to 0.887)	13,582 (13,425 to 13,739)	1.126 (1.12 to 1.132)	16,991 (16,744 to 17,238)	1.14 (1.126 to 1.155)	17,242 (16,858 to 17,626)	1.109 (1.093 to 1.125)	16,800 (16,736 to 16,864)	0.995 (0.989 to 1.002)	14,552 (14,547 to 14,556)	1.017 (1.011 to 1.023)	14,807 (14,765 to 14,849)	0.812 (0.802 to 0.822)	11,685 (11,682 to 11,689)	0.849 (0.832 to 0.867)	12,166 (11,944 to 12,389)	1.011 (0.991 to 1.031)	15,607 (15,513 to 15,702)	0.986 (0.974 to 0.998)	15,318 (15,196 to 15,440)	0.95 (0.938 to 0.962)	15,070 (14,973 to 15,167)
200944_s_at	HMGN1	high-mobility group nucleosome binding domain 1	1.054 (1.032 to 1.077)	11,614 (11,447 to 11,782)	1.071 (1.066 to 1.077)	12,018 (11,790 to 12,246)	0.979 (0.978 to 0.98)	11,327 (11,208 to 11,446)	0.874 (0.863 to 0.884)	10,100 (10,069 to 10,131)	1.104 (1.075 to 1.134)	12,562 (12,113 to 13,011)	1.126 (1.121 to 1.132)	12,825 (12,766 to 12,883)	1.139 (1.125 to 1.154)	12,999 (12,968 to 13,031)	0.972 (0.947 to 0.998)	10,706 (10,490 to 10,923)	1.042 (1.028 to 1.057)	11,432 (11,310 to 11,555)	0.873 (0.862 to 0.884)	9,470 (9,235 to 9,705)	0.881 (0.877 to 0.884)	9,501 (9,487 to 9,515)	1.009 (0.995 to 1.024)	11,741 (11,732 to 11,750)	0.999 (0.996 to 1.002)	11,693 (11,421 to 11,965)	0.968 (0.959 to 0.977)	11,574 (11,387 to 11,760)
200945_s_at	SEC31L1	SEC31-like 1 (S. cerevisiae)	0.879 (0.859 to 0.9)	3,476 (3,373 to 3,578)	0.939 (0.927 to 0.95)	3,777 (3,771 to 3,783)	1.04 (1.019 to 1.062)	4,319 (4,179 to 4,460)	1.427 (1.415 to 1.44)	5,919 (5,918 to 5,921)	0.893 (0.865 to 0.921)	3,641 (3,560 to 3,722)	0.977 (0.96 to 0.995)	3,992 (3,959 to 4,026)	0.94 (0.886 to 0.997)	3,857 (3,588 to 4,125)	0.772 (0.761 to 0.783)	3,050 (2,989 to 3,110)	0.958 (0.944 to 0.973)	3,770 (3,701 to 3,840)	1.568 (1.518 to 1.619)	6,100 (5,977 to 6,223)	1.623 (1.574 to 1.674)	6,284 (6,106 to 6,462)	1.019 (1.003 to 1.035)	4,253 (4,129 to 4,377)	1.149 (1.083 to 1.22)	4,826 (4,636 to 5,016)	1.158 (1.141 to 1.175)	4,965 (4,861 to 5,070)
200946_x_at		glutamate dehydrogenase 1	0.865 (0.86 to 0.871)	1,405 (1,405 to 1,406)	1.021 (0.995 to 1.047)	1,689 (1,624 to 1,755)	1.298 (1.28 to 1.317)	2,215 (2,158 to 2,272)	1.271 (1.196 to 1.352)	2,170 (2,057 to 2,284)	0.941 (0.937 to 0.945)	1,578 (1,570 to 1,585)	1.001 (0.959 to 1.045)	1,683 (1,595 to 1,772)	1.095 (1.01 to 1.187)	1,850 (1,681 to 2,018)	1.358 (1.357 to 1.358)	2,204 (2,192 to 2,217)	0.994 (0.946 to 1.045)	1,610 (1,535 to 1,685)	0.994 (0.983 to 1.005)	1,590 (1,553 to 1,627)	1.215 (1.177 to 1.255)	1,934 (1,877 to 1,991)	0.887 (0.861 to 0.914)	1,521 (1,496 to 1,546)	0.88 (0.868 to 0.892)	1,519 (1,467 to 1,571)	0.992 (0.989 to 0.995)	1,749 (1,732 to 1,766)
200947_s_at	GLUD1	glutamate dehydrogenase 1	0.95 (0.927 to 0.972)	2,247 (2,179 to 2,314)	1.015 (0.991 to 1.04)	2,445 (2,419 to 2,470)	1.208 (1.181 to 1.236)	3,003 (2,901 to 3,106)	1.26 (1.211 to 1.311)	3,130 (3,034 to 3,226)	1 (0.995 to 1.005)	2,441 (2,432 to 2,450)	1.005 (0.989 to 1.021)	2,458 (2,396 to 2,520)	0.999 (0.978 to 1.021)	2,449 (2,370 to 2,528)	1.277 (1.233 to 1.321)	3,021 (2,900 to 3,142)	0.989 (0.985 to 0.993)	2,330 (2,313 to 2,346)	1.182 (1.124 to 1.243)	2,755 (2,649 to 2,861)	1.157 (1.131 to 1.184)	2,682 (2,628 to 2,735)	0.843 (0.817 to 0.869)	2,107 (2,013 to 2,200)	0.889 (0.817 to 0.967)	2,238 (2,095 to 2,380)	0.935 (0.925 to 0.945)	2,401 (2,359 to 2,442)
200948_at	MLF2	myeloid leukemia factor 2	0.93 (0.929 to 0.932)	560 (557.2 to 562.8)	0.965 (0.929 to 1.002)	591.5 (577.3 to 605.7)	0.893 (0.869 to 0.917)	565 (543.2 to 586.7)	0.926 (0.903 to 0.949)	585.3 (565.6 to 604.9)	1.045 (1.014 to 1.076)	649.5 (624.7 to 674.2)	1.018 (0.998 to 1.039)	633.7 (627.1 to 640.3)	1.132 (1.098 to 1.166)	705.9 (692.2 to 719.5)	0.77 (0.751 to 0.79)	463.7 (449.4 to 478)	0.884 (0.86 to 0.909)	530.3 (513.9 to 546.7)	1.03 (1.006 to 1.054)	610.4 (603.7 to 617.2)	1.068 (1.057 to 1.079)	629.8 (625.2 to 634.4)	0.852 (0.831 to 0.873)	541.9 (521.3 to 562.5)	1.025 (1.012 to 1.038)	655.3 (650.3 to 660.3)	1.22 (1.217 to 1.224)	797.1 (789.8 to 804.5)
200949_x_at	RPS20	ribosomal protein S20	0.957 (0.936 to 0.979)	28,590 (28,137 to 29,043)	0.946 (0.919 to 0.975)	28,794 (27,544 to 30,045)	0.981 (0.972 to 0.991)	30,775 (30,725 to 30,824)	0.981 (0.944 to 1.019)	30,745 (29,844 to 31,647)	0.96 (0.91 to 1.014)	29,620 (28,283 to 30,958)	0.96 (0.956 to 0.964)	29,625 (29,220 to 30,029)	1.024 (1.019 to 1.029)	31,673 (31,179 to 32,166)	1.008 (0.995 to 1.022)	30,103 (29,876 to 30,331)	1.006 (0.972 to 1.041)	29,938 (29,014 to 30,862)	1.101 (1.09 to 1.112)	32,368 (32,288 to 32,448)	1.083 (1.055 to 1.111)	31,677 (30,937 to 32,417)	0.976 (0.947 to 1.007)	30,784 (30,246 to 31,322)	1 (0.997 to 1.003)	31,714 (31,170 to 32,258)	1.055 (1.029 to 1.081)	34,181 (33,547 to 34,814)
200950_at	ARPC1A	actin related protein 2/3 complex, subunit 1A, 41kDa	1.056 (1.028 to 1.085)	458.1 (448.8 to 467.4)	1.002 (0.969 to 1.036)	442.8 (422.1 to 463.5)	0.863 (0.854 to 0.872)	393.2 (384.5 to 401.8)	0.759 (0.743 to 0.775)	345.3 (340.9 to 349.7)	1.238 (1.213 to 1.263)	554.2 (538.1 to 570.3)	1.204 (1.161 to 1.249)	540.2 (515.2 to 565.3)	1.299 (1.284 to 1.314)	583.6 (583.1 to 584.1)	0.805 (0.775 to 0.836)	349.3 (334.1 to 364.5)	0.962 (0.957 to 0.968)	415.5 (411.7 to 419.3)	0.629 (0.603 to 0.656)	268.6 (260.6 to 276.6)	0.745 (0.718 to 0.774)	316.7 (305.6 to 327.7)	1.033 (1.019 to 1.047)	472.9 (472.8 to 472.9)	1.042 (0.981 to 1.106)	481.2 (442.5 to 519.8)	1.075 (1.05 to 1.1)	505.9 (490.7 to 521.1)
200951_s_at		cyclin D2	1.023 (0.94 to 1.114)	214.9 (198.1 to 231.7)	1.351 (1.297 to 1.407)	288.5 (272.7 to 304.2)	1.42 (1.405 to 1.435)	312.3 (312 to 312.6)	1.223 (1.161 to 1.288)	269.2 (252.9 to 285.5)	1.21 (1.112 to 1.316)	262.5 (238.2 to 286.8)	1.239 (1.099 to 1.398)	270.5 (235.5 to 305.5)	1.282 (1.263 to 1.302)	278.2 (271 to 285.5)	0.78 (0.744 to 0.818)	163.5 (154.8 to 172.3)	0.671 (0.586 to 0.768)	141.2 (122.7 to 159.7)	0.871 (0.853 to 0.889)	179.6 (173.8 to 185.4)	0.587 (0.557 to 0.618)	120.5 (114.5 to 126.4)	0.774 (0.772 to 0.776)	171.2 (169.4 to 173)	0.979 (0.967 to 0.992)	217.9 (210.7 to 225)	0.991 (0.974 to 1.008)	225.2 (222.8 to 227.6)
200952_s_at		cyclin D2	0.736 (0.653 to 0.83)	13.5 (11.98 to 15.02)	0.935 (0.914 to 0.957)	17.36 (16.72 to 18)	1.402 (1.203 to 1.633)	27.09 (23.29 to 30.89)	0.727 (0.593 to 0.892)	14.22 (11.23 to 17.21)	1.051 (1.011 to 1.093)	19.79 (18.84 to 20.74)	0.877 (0.778 to 0.989)	16.66 (14.51 to 18.8)	0.947 (0.884 to 1.014)	17.9 (16.86 to 18.93)	1.57 (1.504 to 1.639)	28.61 (27.54 to 29.68)	0.942 (0.827 to 1.073)	17.23 (15.05 to 19.41)	0.977 (0.736 to 1.299)	18.31 (13.04 to 23.58)	0.527 (0.498 to 0.558)	9.419 (8.903 to 9.935)	1.002 (0.966 to 1.039)	19.28 (18.84 to 19.71)	1.194 (1.151 to 1.238)	23.09 (22.72 to 23.47)	1.427 (1.196 to 1.702)	28.62 (23.8 to 33.44)
200953_s_at	CCND2	cyclin D2	0.853 (0.841 to 0.866)	4,761 (4,662 to 4,860)	0.887 (0.883 to 0.891)	5,039 (4,992 to 5,087)	1.006 (0.969 to 1.044)	5,900 (5,614 to 6,187)	1.058 (1.058 to 1.058)	6,196 (6,141 to 6,252)	0.992 (0.962 to 1.022)	5,711 (5,589 to 5,832)	1.027 (0.979 to 1.077)	5,931 (5,592 to 6,270)	1.013 (0.99 to 1.036)	5,855 (5,659 to 6,051)	0.95 (0.918 to 0.982)	5,301 (5,092 to 5,510)	0.952 (0.949 to 0.955)	5,288 (5,253 to 5,323)	1.312 (1.249 to 1.379)	7,211 (6,941 to 7,482)	1.275 (1.236 to 1.316)	6,971 (6,773 to 7,169)	1 (0.989 to 1.01)	5,889 (5,749 to 6,029)	1.063 (1.034 to 1.092)	6,295 (6,253 to 6,337)	1.035 (0.975 to 1.098)	6,278 (5,864 to 6,691)
200954_at	ATP6V0C	ATPase, H+ transporting, lysosomal 16kDa, V0 subunit c	1.032 (1.013 to 1.051)	364.3 (355.2 to 373.3)	0.999 (0.965 to 1.034)	359.4 (342 to 376.8)	0.891 (0.855 to 0.928)	330.8 (313.3 to 348.2)	0.796 (0.795 to 0.797)	294.9 (291.8 to 298.1)	1.079 (1.07 to 1.088)	393.1 (393 to 393.3)	1.09 (1.048 to 1.134)	398.2 (378.7 to 417.8)	1.141 (1.106 to 1.177)	417.7 (400.3 to 435.1)	0.882 (0.807 to 0.963)	312.6 (283.2 to 341.9)	0.983 (0.926 to 1.045)	346.3 (326.5 to 366)	0.911 (0.864 to 0.961)	317 (304 to 330)	0.913 (0.881 to 0.947)	316 (305.3 to 326.7)	0.967 (0.948 to 0.987)	360.6 (358.3 to 363)	1.188 (1.114 to 1.267)	447 (409.2 to 484.8)	1.245 (1.152 to 1.346)	478.2 (444.3 to 512.2)
200955_at	IMMT	inner membrane protein, mitochondrial (mitofilin)	0.993 (0.976 to 1.01)	2,830 (2,800 to 2,859)	1.006 (0.999 to 1.013)	2,921 (2,901 to 2,940)	1.036 (1.031 to 1.04)	3,100 (3,078 to 3,122)	0.995 (0.963 to 1.028)	2,979 (2,854 to 3,103)	0.964 (0.96 to 0.968)	2,834 (2,797 to 2,871)	1.005 (0.97 to 1.042)	2,964 (2,829 to 3,099)	0.944 (0.918 to 0.971)	2,790 (2,681 to 2,898)	1.113 (1.059 to 1.17)	3,176 (3,000 to 3,352)	1.08 (1.056 to 1.104)	3,066 (3,007 to 3,124)	1.012 (1.001 to 1.023)	2,840 (2,837 to 2,842)	1.102 (1.072 to 1.132)	3,077 (3,001 to 3,153)	0.912 (0.903 to 0.92)	2,743 (2,732 to 2,755)	0.84 (0.808 to 0.873)	2,547 (2,397 to 2,696)	0.736 (0.711 to 0.761)	2,278 (2,186 to 2,369)
200956_s_at		structure specific recognition protein 1	1.058 (1.031 to 1.086)	4,338 (4,255 to 4,421)	1.19 (1.129 to 1.253)	4,977 (4,650 to 5,304)	1.189 (1.178 to 1.2)	5,122 (5,016 to 5,228)	1.069 (1.045 to 1.095)	4,603 (4,455 to 4,752)	0.96 (0.895 to 1.029)	4,072 (3,753 to 4,391)	0.97 (0.888 to 1.06)	4,130 (3,728 to 4,533)	0.809 (0.808 to 0.809)	3,434 (3,396 to 3,472)	1.028 (1.01 to 1.046)	4,214 (4,116 to 4,312)	1.065 (1.042 to 1.089)	4,351 (4,268 to 4,433)	0.914 (0.844 to 0.99)	3,706 (3,367 to 4,044)	0.815 (0.785 to 0.846)	3,276 (3,144 to 3,408)	0.582 (0.561 to 0.604)	2,524 (2,396 to 2,652)	0.518 (0.504 to 0.533)	2,258 (2,150 to 2,366)	0.456 (0.426 to 0.489)	2,036 (1,882 to 2,190)
200957_s_at	SSRP1	structure specific recognition protein 1	1.095 (1.027 to 1.168)	2,880 (2,715 to 3,046)	1.062 (1.022 to 1.103)	2,842 (2,694 to 2,990)	1.115 (1.086 to 1.145)	3,078 (2,963 to 3,194)	1.119 (1.094 to 1.146)	3,087 (2,988 to 3,186)	0.945 (0.901 to 0.992)	2,566 (2,419 to 2,713)	0.981 (0.882 to 1.092)	2,681 (2,371 to 2,992)	0.906 (0.896 to 0.916)	2,465 (2,464 to 2,466)	0.997 (0.986 to 1.008)	2,617 (2,604 to 2,631)	1.081 (1.031 to 1.134)	2,830 (2,705 to 2,955)	0.969 (0.968 to 0.969)	2,505 (2,476 to 2,535)	1.046 (1.012 to 1.081)	2,691 (2,610 to 2,772)	0.713 (0.702 to 0.725)	1,978 (1,972 to 1,983)	0.644 (0.626 to 0.663)	1,799 (1,712 to 1,887)	0.542 (0.502 to 0.585)	1,549 (1,421 to 1,677)
200958_s_at	SDCBP	syndecan binding protein (syntenin)	0.804 (0.802 to 0.807)	3,380 (3,369 to 3,392)	0.86 (0.831 to 0.89)	3,681 (3,605 to 3,757)	0.862 (0.841 to 0.884)	3,809 (3,670 to 3,948)	1.063 (1.048 to 1.079)	4,692 (4,583 to 4,801)	0.904 (0.901 to 0.908)	3,924 (3,903 to 3,944)	0.993 (0.98 to 1.007)	4,316 (4,297 to 4,334)	1.059 (1.032 to 1.086)	4,610 (4,542 to 4,678)	1.022 (1.02 to 1.025)	4,296 (4,281 to 4,311)	1.027 (0.993 to 1.063)	4,303 (4,170 to 4,435)	0.809 (0.792 to 0.827)	3,350 (3,316 to 3,383)	0.859 (0.851 to 0.867)	3,536 (3,512 to 3,560)	1.487 (1.454 to 1.52)	6,600 (6,541 to 6,659)	1.681 (1.642 to 1.72)	7,502 (7,480 to 7,524)	1.729 (1.724 to 1.734)	7,888 (7,861 to 7,915)
200959_at	FUS	fusion (involved in t(12;16) in malignant liposarcoma)	1.217 (1.189 to 1.245)	5,165 (5,012 to 5,318)	1.124 (1.115 to 1.132)	4,855 (4,750 to 4,959)	0.928 (0.86 to 1.002)	4,145 (3,878 to 4,412)	0.747 (0.724 to 0.771)	3,330 (3,194 to 3,466)	0.919 (0.725 to 1.165)	4,146 (3,145 to 5,147)	1.155 (1.001 to 1.333)	5,125 (4,349 to 5,902)	0.949 (0.796 to 1.131)	4,226 (3,535 to 4,917)	1.215 (1.206 to 1.223)	5,152 (5,145 to 5,159)	1.235 (1.202 to 1.268)	5,218 (5,062 to 5,374)	1.005 (0.999 to 1.011)	4,199 (4,122 to 4,276)	0.733 (0.665 to 0.806)	3,059 (2,758 to 3,360)	0.806 (0.733 to 0.886)	3,630 (3,240 to 4,020)	0.951 (0.936 to 0.966)	4,285 (4,266 to 4,305)	0.861 (0.831 to 0.892)	3,967 (3,802 to 4,131)
200960_x_at	CLTA	clathrin, light polypeptide (Lca)	1.111 (1.053 to 1.172)	4,000 (3,811 to 4,189)	0.995 (0.984 to 1.007)	3,645 (3,637 to 3,654)	0.938 (0.915 to 0.961)	3,546 (3,420 to 3,673)	0.882 (0.865 to 0.899)	3,329 (3,296 to 3,363)	0.956 (0.915 to 0.999)	3,555 (3,366 to 3,743)	0.961 (0.954 to 0.969)	3,576 (3,515 to 3,637)	0.977 (0.953 to 1.001)	3,640 (3,589 to 3,690)	1.071 (1.07 to 1.072)	3,852 (3,828 to 3,877)	1.125 (1.095 to 1.155)	4,031 (3,937 to 4,124)	1.116 (1.06 to 1.175)	3,955 (3,799 to 4,110)	1.111 (1.1 to 1.121)	3,914 (3,888 to 3,940)	0.993 (0.979 to 1.008)	3,773 (3,769 to 3,778)	1.018 (0.996 to 1.039)	3,888 (3,884 to 3,891)	0.946 (0.921 to 0.972)	3,696 (3,571 to 3,821)
200961_at	SEPHS2	selenophosphate synthetase 2	1.131 (1.117 to 1.144)	6,314 (6,196 to 6,431)	1.061 (1.061 to 1.062)	6,035 (5,950 to 6,120)	1.058 (1.049 to 1.066)	6,205 (6,184 to 6,226)	1.228 (1.191 to 1.266)	7,203 (6,917 to 7,488)	0.81 (0.786 to 0.835)	4,672 (4,486 to 4,857)	0.666 (0.66 to 0.671)	3,842 (3,834 to 3,849)	0.61 (0.577 to 0.645)	3,532 (3,373 to 3,691)	0.93 (0.91 to 0.951)	5,195 (5,053 to 5,337)	1.15 (1.145 to 1.155)	6,396 (6,388 to 6,403)	1.393 (1.378 to 1.408)	7,661 (7,485 to 7,836)	1.532 (1.511 to 1.552)	8,377 (8,289 to 8,465)	0.811 (0.808 to 0.814)	4,784 (4,704 to 4,863)	0.673 (0.664 to 0.682)	3,995 (3,862 to 4,128)	0.537 (0.525 to 0.549)	3,255 (3,161 to 3,349)
200962_at		ribosomal protein L31	0.89 (0.857 to 0.924)	614.8 (595.6 to 634.1)	1.14 (1.068 to 1.217)	804.1 (740.6 to 867.5)	1.138 (1.095 to 1.183)	826 (803.5 to 848.5)	0.921 (0.857 to 0.99)	668.8 (626.6 to 711.1)	0.987 (0.973 to 1.001)	703.3 (699.7 to 706.9)	0.911 (0.888 to 0.934)	650.4 (640.5 to 660.4)	0.993 (0.986 to 0.999)	710.6 (707.7 to 713.4)	1.551 (1.469 to 1.638)	1,072 (1,020 to 1,124)	1.448 (1.433 to 1.463)	996.1 (989.3 to 1,003)	2.041 (1.965 to 2.12)	1,388 (1,353 to 1,424)	2.099 (2.026 to 2.176)	1,421 (1,374 to 1,468)	0.993 (0.9 to 1.096)	726.9 (665.3 to 788.5)	0.902 (0.895 to 0.91)	662.3 (643.4 to 681.1)	0.914 (0.899 to 0.931)	685.7 (669.3 to 702)
200963_x_at	RPL31	ribosomal protein L31	0.929 (0.885 to 0.975)	26,214 (25,116 to 27,312)	0.936 (0.89 to 0.984)	26,932 (25,216 to 28,648)	1.023 (1.019 to 1.027)	30,307 (30,084 to 30,531)	0.992 (0.934 to 1.053)	29,388 (27,897 to 30,880)	0.954 (0.941 to 0.968)	27,777 (27,627 to 27,927)	0.895 (0.866 to 0.924)	26,105 (25,016 to 27,194)	0.975 (0.948 to 1.003)	28,500 (27,994 to 29,006)	1.069 (1.041 to 1.099)	30,153 (29,503 to 30,803)	1.083 (1.025 to 1.144)	30,450 (28,886 to 32,015)	1.247 (1.166 to 1.334)	34,672 (32,766 to 36,578)	1.165 (1.122 to 1.209)	32,194 (31,080 to 33,308)	0.994 (0.936 to 1.055)	29,619 (28,230 to 31,009)	0.974 (0.951 to 0.997)	29,187 (27,921 to 30,452)	1.005 (0.989 to 1.021)	30,754 (30,450 to 31,058)
200964_at	UBE1	ubiquitin-activating enzyme E1 (A1S9T and BN75 temperature sensitivity complementing)	0.985 (0.972 to 0.999)	1,894 (1,855 to 1,932)	0.95 (0.947 to 0.954)	1,860 (1,828 to 1,892)	0.909 (0.855 to 0.967)	1,840 (1,706 to 1,974)	0.861 (0.849 to 0.874)	1,738 (1,697 to 1,778)	1.054 (1.01 to 1.099)	2,090 (2,021 to 2,160)	1.068 (1.032 to 1.106)	2,124 (2,031 to 2,218)	1.116 (1.105 to 1.126)	2,221 (2,219 to 2,223)	0.855 (0.83 to 0.881)	1,643 (1,584 to 1,701)	1.009 (0.96 to 1.06)	1,933 (1,844 to 2,023)	1.206 (1.197 to 1.214)	2,281 (2,269 to 2,293)	0.986 (0.971 to 1.001)	1,855 (1,832 to 1,879)	0.928 (0.898 to 0.96)	1,886 (1,798 to 1,973)	1.048 (1.038 to 1.058)	2,139 (2,077 to 2,202)	1.063 (1.049 to 1.077)	2,217 (2,174 to 2,259)
200965_s_at	ABLIM1	actin binding LIM protein 1	0.96 (0.957 to 0.963)	456.5 (455 to 458.1)	0.846 (0.81 to 0.883)	410.3 (386.9 to 433.7)	1.101 (1.048 to 1.157)	551.1 (517.5 to 584.6)	1.014 (0.995 to 1.034)	506.3 (501.1 to 511.5)	1.012 (1.005 to 1.019)	496.9 (496 to 497.9)	0.952 (0.924 to 0.981)	468.6 (450.1 to 487.2)	0.938 (0.898 to 0.979)	462.8 (437.9 to 487.7)	1.615 (1.559 to 1.672)	768.5 (737.3 to 799.7)	1.175 (1.135 to 1.216)	557 (536 to 577.9)	1.509 (1.432 to 1.589)	707.1 (678.9 to 735.3)	1.377 (1.358 to 1.396)	641.6 (634.6 to 648.6)	1.039 (0.992 to 1.088)	522.8 (491.7 to 553.8)	0.933 (0.92 to 0.946)	471.2 (468.2 to 474.1)	0.896 (0.872 to 0.922)	463 (447.2 to 478.8)
200966_x_at	ALDOA	aldolase A, fructose-bisphosphate	1.113 (1.058 to 1.171)	11,029 (10,542 to 11,516)	1.033 (0.996 to 1.072)	10,431 (9,901 to 10,960)	0.91 (0.875 to 0.946)	9,475 (9,001 to 9,948)	0.861 (0.859 to 0.863)	8,946 (8,845 to 9,047)	1.058 (1.046 to 1.071)	10,815 (10,787 to 10,843)	1.054 (0.988 to 1.125)	10,820 (10,015 to 11,626)	1.07 (1.066 to 1.075)	10,980 (10,906 to 11,055)	0.978 (0.953 to 1.004)	9,686 (9,375 to 9,998)	1.071 (1.006 to 1.14)	10,579 (9,952 to 11,207)	0.978 (0.937 to 1.022)	9,542 (9,245 to 9,839)	1.087 (1.036 to 1.141)	10,552 (10,073 to 11,031)	0.909 (0.889 to 0.93)	9,509 (9,424 to 9,594)	0.895 (0.861 to 0.929)	9,423 (8,877 to 9,968)	0.833 (0.83 to 0.836)	8,948 (8,857 to 9,039)
200967_at	PPIB	peptidylprolyl isomerase B (cyclophilin B)	1.064 (1.04 to 1.088)	16,947 (16,457 to 17,436)	0.905 (0.9 to 0.91)	14,677 (14,552 to 14,802)	0.746 (0.734 to 0.757)	12,476 (12,426 to 12,527)	0.765 (0.748 to 0.782)	12,782 (12,615 to 12,949)	1.045 (1.029 to 1.061)	17,182 (16,772 to 17,593)	1.011 (0.997 to 1.025)	16,657 (16,267 to 17,046)	1.022 (1.003 to 1.041)	16,864 (16,370 to 17,357)	0.937 (0.936 to 0.939)	14,926 (14,869 to 14,984)	1.031 (1.018 to 1.045)	16,362 (16,097 to 16,627)	0.854 (0.816 to 0.894)	13,399 (12,949 to 13,849)	0.837 (0.817 to 0.858)	13,068 (12,709 to 13,427)	1.046 (1.033 to 1.059)	17,596 (17,138 to 18,054)	1.084 (1.057 to 1.111)	18,338 (18,250 to 18,426)	1 (0.995 to 1.004)	17,281 (17,093 to 17,468)
200968_s_at	PPIB	peptidylprolyl isomerase B (cyclophilin B)	1.013 (0.996 to 1.031)	7,463 (7,286 to 7,641)	0.867 (0.837 to 0.898)	6,509 (6,194 to 6,824)	0.669 (0.667 to 0.672)	5,177 (5,136 to 5,219)	0.696 (0.696 to 0.696)	5,380 (5,332 to 5,428)	1.011 (1.004 to 1.019)	7,687 (7,562 to 7,811)	1.034 (0.99 to 1.079)	7,879 (7,466 to 8,292)	1.009 (1.008 to 1.011)	7,700 (7,609 to 7,791)	0.886 (0.859 to 0.914)	6,529 (6,290 to 6,768)	1.048 (1.042 to 1.053)	7,683 (7,671 to 7,696)	0.827 (0.808 to 0.846)	5,994 (5,928 to 6,060)	0.808 (0.8 to 0.817)	5,831 (5,785 to 5,877)	1.047 (1.031 to 1.063)	8,144 (7,909 to 8,379)	1.11 (1.089 to 1.131)	8,687 (8,348 to 9,026)	1.032 (1.021 to 1.042)	8,245 (8,107 to 8,383)
200969_at		stress-associated endoplasmic reticulum protein 1	1.181 (1.103 to 1.266)	5,066 (4,685 to 5,448)	1.085 (1.064 to 1.106)	4,724 (4,698 to 4,750)	0.963 (0.928 to 0.998)	4,326 (4,218 to 4,434)	1.061 (1.03 to 1.093)	4,762 (4,663 to 4,862)	1.134 (1.113 to 1.154)	5,004 (4,957 to 5,050)	1.025 (0.994 to 1.057)	4,532 (4,437 to 4,627)	1.053 (1.007 to 1.102)	4,669 (4,508 to 4,829)	0.982 (0.963 to 1.002)	4,199 (4,141 to 4,257)	0.906 (0.876 to 0.937)	3,861 (3,745 to 3,977)	0.972 (0.953 to 0.992)	4,095 (4,064 to 4,127)	0.966 (0.942 to 0.99)	4,048 (3,937 to 4,158)	0.978 (0.968 to 0.988)	4,415 (4,402 to 4,428)	1.035 (0.99 to 1.082)	4,702 (4,586 to 4,818)	1.004 (0.937 to 1.076)	4,670 (4,376 to 4,964)
200970_s_at		stress-associated endoplasmic reticulum protein 1	1.041 (0.997 to 1.086)	4,693 (4,524 to 4,862)	1.03 (1.01 to 1.051)	4,729 (4,701 to 4,757)	0.895 (0.837 to 0.958)	4,246 (4,007 to 4,484)	1.02 (0.952 to 1.094)	4,836 (4,543 to 5,129)	1.035 (1.02 to 1.05)	4,815 (4,702 to 4,927)	1.034 (0.952 to 1.122)	4,828 (4,479 to 5,178)	1.024 (0.995 to 1.055)	4,784 (4,694 to 4,873)	0.955 (0.917 to 0.994)	4,306 (4,158 to 4,455)	1.031 (1.003 to 1.06)	4,629 (4,516 to 4,741)	1.006 (0.995 to 1.016)	4,464 (4,364 to 4,564)	1.088 (1.061 to 1.116)	4,806 (4,697 to 4,914)	0.969 (0.955 to 0.983)	4,611 (4,606 to 4,615)	0.999 (0.992 to 1.007)	4,784 (4,723 to 4,844)	0.939 (0.934 to 0.944)	4,594 (4,538 to 4,649)
200971_s_at		stress-associated endoplasmic reticulum protein 1	1.144 (1.101 to 1.189)	3,153 (3,054 to 3,253)	1.125 (1.102 to 1.148)	3,158 (3,050 to 3,266)	0.994 (0.99 to 0.999)	2,878 (2,833 to 2,924)	0.966 (0.963 to 0.97)	2,795 (2,779 to 2,810)	1.163 (1.145 to 1.181)	3,308 (3,228 to 3,389)	1.135 (1.128 to 1.141)	3,231 (3,219 to 3,244)	1.225 (1.196 to 1.255)	3,497 (3,449 to 3,545)	0.989 (0.985 to 0.994)	2,725 (2,721 to 2,729)	1.035 (1.001 to 1.07)	2,841 (2,756 to 2,925)	0.892 (0.848 to 0.938)	2,421 (2,328 to 2,514)	0.989 (0.975 to 1.003)	2,668 (2,638 to 2,699)	0.881 (0.873 to 0.889)	2,563 (2,552 to 2,573)	0.882 (0.858 to 0.906)	2,582 (2,460 to 2,704)	0.974 (0.923 to 1.028)	2,916 (2,778 to 3,054)
200972_at	TSPAN3	transmembrane 4 superfamily member 8	1.041 (1.028 to 1.054)	2,329 (2,284 to 2,374)	0.963 (0.923 to 1.006)	2,196 (2,131 to 2,260)	0.919 (0.918 to 0.92)	2,160 (2,138 to 2,182)	0.998 (0.997 to 1)	2,345 (2,320 to 2,370)	0.975 (0.949 to 1.002)	2,254 (2,173 to 2,334)	0.97 (0.964 to 0.976)	2,243 (2,235 to 2,250)	0.98 (0.957 to 1.002)	2,272 (2,196 to 2,348)	1.031 (1.03 to 1.032)	2,307 (2,295 to 2,318)	1.061 (1.02 to 1.105)	2,367 (2,265 to 2,470)	1.211 (1.164 to 1.26)	2,671 (2,533 to 2,810)	1.417 (1.395 to 1.438)	3,105 (3,050 to 3,161)	0.982 (0.966 to 0.998)	2,320 (2,314 to 2,326)	0.97 (0.941 to 1)	2,305 (2,281 to 2,329)	0.923 (0.89 to 0.958)	2,244 (2,148 to 2,340)
200973_s_at	TSPAN3	transmembrane 4 superfamily member 8	1.05 (1.039 to 1.062)	1,677 (1,670 to 1,684)	0.944 (0.939 to 0.949)	1,535 (1,522 to 1,547)	0.969 (0.942 to 0.997)	1,627 (1,562 to 1,692)	0.961 (0.916 to 1.009)	1,614 (1,522 to 1,707)	1.003 (0.987 to 1.02)	1,653 (1,641 to 1,666)	0.983 (0.963 to 1.003)	1,623 (1,574 to 1,672)	1.024 (1.024 to 1.024)	1,694 (1,676 to 1,713)	0.962 (0.917 to 1.01)	1,538 (1,455 to 1,621)	1.022 (1.012 to 1.032)	1,625 (1,614 to 1,637)	0.994 (0.938 to 1.053)	1,566 (1,457 to 1,676)	1.458 (1.358 to 1.566)	2,286 (2,130 to 2,443)	0.945 (0.891 to 1.003)	1,596 (1,523 to 1,669)	0.914 (0.863 to 0.968)	1,554 (1,434 to 1,675)	0.917 (0.893 to 0.941)	1,589 (1,558 to 1,620)
200974_at	ACTA2	actin, alpha 2, smooth muscle, aorta	0.713 (0.586 to 0.867)	53.53 (43.49 to 63.56)	0.725 (0.717 to 0.734)	54.5 (53.09 to 55.91)	1.001 (0.99 to 1.012)	77.56 (77.55 to 77.56)	1.209 (1.202 to 1.216)	93.59 (93.29 to 93.9)	1.076 (0.999 to 1.159)	82.22 (75.4 to 89.05)	0.956 (0.923 to 0.991)	72.94 (71.07 to 74.82)	0.902 (0.877 to 0.926)	68.95 (66.34 to 71.56)	1.017 (0.906 to 1.142)	75.55 (66.4 to 84.69)	1.065 (1.001 to 1.133)	78.4 (73.28 to 83.52)	0.816 (0.651 to 1.022)	60.93 (46.73 to 75.12)	0.865 (0.781 to 0.958)	62.83 (56.59 to 69.06)	1.145 (1.116 to 1.175)	89.25 (85.75 to 92.75)	1.304 (1.25 to 1.36)	102.2 (99.91 to 104.4)	1.253 (1.204 to 1.304)	100.4 (96.98 to 103.7)
200975_at	PPT1	palmitoyl-protein thioesterase 1 (ceroid-lipofuscinosis, neuronal 1, infantile)	0.994 (0.99 to 0.999)	6,535 (6,522 to 6,548)	1.029 (1.024 to 1.035)	6,891 (6,835 to 6,948)	0.988 (0.976 to 1.001)	6,827 (6,661 to 6,993)	0.797 (0.759 to 0.837)	5,503 (5,280 to 5,726)	0.989 (0.965 to 1.013)	6,710 (6,486 to 6,934)	0.999 (0.996 to 1.003)	6,790 (6,748 to 6,831)	0.97 (0.925 to 1.016)	6,614 (6,234 to 6,994)	1.035 (1.03 to 1.04)	6,799 (6,727 to 6,871)	1.172 (1.155 to 1.189)	7,672 (7,534 to 7,809)	1.228 (1.207 to 1.251)	7,955 (7,716 to 8,193)	1.25 (1.231 to 1.271)	8,052 (7,945 to 8,159)	0.921 (0.914 to 0.928)	6,392 (6,259 to 6,525)	0.818 (0.789 to 0.848)	5,710 (5,620 to 5,799)	0.748 (0.738 to 0.758)	5,337 (5,233 to 5,441)
200976_s_at	TAX1BP1	Tax1 (human T-cell leukemia virus type I) binding protein 1	0.715 (0.701 to 0.729)	1,227 (1,212 to 1,243)	0.833 (0.811 to 0.856)	1,457 (1,398 to 1,516)	1.146 (1.146 to 1.147)	2,067 (2,044 to 2,090)	1.339 (1.299 to 1.38)	2,413 (2,361 to 2,465)	0.803 (0.782 to 0.824)	1,423 (1,398 to 1,448)	0.844 (0.822 to 0.866)	1,498 (1,445 to 1,551)	0.98 (0.974 to 0.987)	1,743 (1,737 to 1,750)	0.997 (0.982 to 1.013)	1,711 (1,695 to 1,728)	0.849 (0.804 to 0.897)	1,454 (1,378 to 1,529)	1.103 (1.094 to 1.112)	1,865 (1,827 to 1,902)	1.107 (1.086 to 1.128)	1,861 (1,821 to 1,901)	1.019 (0.967 to 1.075)	1,849 (1,776 to 1,922)	1.134 (1.119 to 1.149)	2,068 (2,000 to 2,137)	1.295 (1.234 to 1.359)	2,414 (2,313 to 2,515)
200977_s_at	TAX1BP1	Tax1 (human T-cell leukemia virus type I) binding protein 1	0.756 (0.719 to 0.795)	2,126 (2,034 to 2,218)	0.885 (0.862 to 0.908)	2,532 (2,501 to 2,562)	1.109 (1.087 to 1.131)	3,272 (3,246 to 3,299)	1.365 (1.334 to 1.396)	4,025 (3,970 to 4,080)	0.849 (0.847 to 0.851)	2,462 (2,435 to 2,490)	0.874 (0.841 to 0.908)	2,538 (2,465 to 2,611)	0.982 (0.972 to 0.993)	2,859 (2,859 to 2,859)	1.037 (1.018 to 1.056)	2,912 (2,875 to 2,948)	0.894 (0.865 to 0.925)	2,504 (2,429 to 2,579)	1.052 (0.994 to 1.113)	2,913 (2,784 to 3,042)	1.031 (1.006 to 1.056)	2,837 (2,776 to 2,898)	1.071 (0.989 to 1.161)	3,185 (2,972 to 3,398)	1.176 (1.145 to 1.207)	3,508 (3,486 to 3,530)	1.269 (1.191 to 1.351)	3,875 (3,655 to 4,094)
200978_at	MDH1	malate dehydrogenase 1, NAD (soluble)	1.027 (0.98 to 1.075)	5,487 (5,270 to 5,704)	0.923 (0.863 to 0.988)	5,039 (4,630 to 5,447)	0.84 (0.818 to 0.862)	4,711 (4,643 to 4,779)	0.683 (0.658 to 0.709)	3,830 (3,722 to 3,939)	1.026 (1.008 to 1.043)	5,653 (5,609 to 5,698)	0.941 (0.913 to 0.969)	5,197 (4,992 to 5,402)	1.084 (1.059 to 1.11)	6,000 (5,921 to 6,078)	1.123 (1.087 to 1.16)	5,998 (5,836 to 6,160)	1.049 (0.992 to 1.111)	5,590 (5,291 to 5,889)	0.82 (0.758 to 0.887)	4,321 (4,033 to 4,609)	0.801 (0.755 to 0.849)	4,196 (3,962 to 4,429)	1.107 (1.017 to 1.204)	6,256 (5,814 to 6,698)	1.057 (1.03 to 1.084)	6,001 (5,727 to 6,275)	1.127 (1.104 to 1.151)	6,534 (6,440 to 6,629)
200979_at		CDNA FLJ16053 fis, clone PLACE6019385, moderately similar to MITOGEN-ACTIVATED PROTEIN KINASE KINASE KINASE 5 (EC 2.7.1.-)	1.019 (0.998 to 1.041)	611.8 (602.9 to 620.6)	0.987 (0.971 to 1.002)	603.3 (585.6 to 620.9)	0.99 (0.97 to 1.01)	624.5 (604.7 to 644.2)	0.814 (0.8 to 0.828)	512.7 (508.4 to 517.1)	1.042 (1.035 to 1.049)	645.2 (643.7 to 646.8)	0.993 (0.946 to 1.042)	617 (581.4 to 652.6)	0.962 (0.921 to 1.005)	599.2 (566.6 to 631.7)	1.125 (1.089 to 1.162)	675.5 (649.9 to 701.1)	1.016 (0.993 to 1.038)	607.2 (595.6 to 618.7)	1.203 (1.129 to 1.281)	712.9 (659.4 to 766.5)	1.365 (1.33 to 1.401)	802.9 (784.3 to 821.5)	0.82 (0.786 to 0.855)	520.7 (491.9 to 549.5)	0.711 (0.67 to 0.755)	454.8 (418.3 to 491.4)	0.733 (0.719 to 0.747)	477.5 (471.5 to 483.6)
200980_s_at		CDNA FLJ16053 fis, clone PLACE6019385, moderately similar to MITOGEN-ACTIVATED PROTEIN KINASE KINASE KINASE 5 (EC 2.7.1.-)	1.065 (1.034 to 1.096)	1,244 (1,216 to 1,273)	0.995 (0.981 to 1.008)	1,184 (1,152 to 1,216)	0.982 (0.968 to 0.997)	1,206 (1,202 to 1,210)	0.872 (0.86 to 0.884)	1,069 (1,064 to 1,074)	1.031 (1.01 to 1.053)	1,244 (1,208 to 1,281)	1.032 (0.974 to 1.093)	1,249 (1,165 to 1,334)	1.031 (1.01 to 1.053)	1,249 (1,210 to 1,289)	1.009 (1.009 to 1.009)	1,179 (1,172 to 1,185)	0.999 (0.937 to 1.064)	1,164 (1,095 to 1,234)	1.042 (1.03 to 1.055)	1200	0.989 (0.976 to 1.003)	1,133 (1,120 to 1,145)	0.828 (0.81 to 0.847)	1,022 (1,012 to 1,031)	0.818 (0.79 to 0.846)	1,016 (961.3 to 1,071)	0.804 (0.803 to 0.805)	1,019 (1,011 to 1,027)
200981_x_at	GNAS	GNAS complex locus	0.776 (0.733 to 0.822)	11,601 (11,015 to 12,188)	0.866 (0.843 to 0.889)	13,175 (12,642 to 13,708)	0.948 (0.914 to 0.984)	14,893 (14,178 to 15,608)	0.999 (0.984 to 1.015)	15,656 (15,553 to 15,759)	0.857 (0.847 to 0.866)	13,201 (13,171 to 13,232)	0.971 (0.911 to 1.035)	15,029 (13,926 to 16,131)	0.961 (0.925 to 0.998)	14,881 (14,158 to 15,605)	0.982 (0.963 to 1.002)	14,663 (14,290 to 15,037)	1.007 (0.971 to 1.045)	14,983 (14,485 to 15,482)	1.159 (1.089 to 1.234)	17,063 (16,207 to 17,920)	1.106 (1.081 to 1.133)	16,185 (15,849 to 16,521)	1.052 (1.039 to 1.066)	16,599 (16,164 to 17,034)	1.118 (1.116 to 1.119)	17,725 (17,393 to 18,058)	1.194 (1.193 to 1.195)	19,352 (19,242 to 19,462)
200982_s_at	ANXA6	annexin A6	0.985 (0.964 to 1.006)	272.3 (268.3 to 276.3)	0.777 (0.68 to 0.889)	221.3 (188.7 to 253.8)	0.591 (0.577 to 0.605)	171.5 (169.4 to 173.7)	0.447 (0.412 to 0.485)	130.1 (120.6 to 139.6)	1.109 (1.051 to 1.17)	317.2 (297.4 to 337)	1.311 (1.223 to 1.405)	375.9 (346.2 to 405.6)	1.428 (1.398 to 1.458)	409 (404.8 to 413.1)	1.02 (0.994 to 1.047)	282.1 (273.2 to 291)	0.961 (0.939 to 0.983)	264.7 (259.5 to 269.8)	0.451 (0.419 to 0.486)	123.3 (112.7 to 133.9)	0.388 (0.334 to 0.451)	106.4 (90.34 to 122.4)	1.492 (1.48 to 1.504)	435.6 (433.3 to 438)	1.733 (1.713 to 1.753)	508.9 (504.5 to 513.4)	1.894 (1.879 to 1.908)	568.3 (560.2 to 576.4)
200983_x_at		CD59 antigen p18-20 (antigen identified by monoclonal antibodies 16.3A5, EJ16, EJ30, EL32 and G344)	1.043 (1.003 to 1.085)	349.8 (338.4 to 361.1)	0.914 (0.837 to 0.999)	313.6 (281.8 to 345.4)	0.76 (0.742 to 0.779)	267.5 (264 to 271)	0.556 (0.531 to 0.583)	196 (185 to 206.9)	1.05 (0.966 to 1.141)	364.6 (331.2 to 398.1)	0.993 (0.964 to 1.023)	344.3 (330.8 to 357.7)	1.149 (1.047 to 1.26)	400 (367.2 to 432.9)	0.771 (0.747 to 0.795)	258.3 (251.8 to 264.8)	1.087 (1.06 to 1.115)	362.9 (355 to 370.8)	0.524 (0.509 to 0.539)	173 (166 to 180)	0.624 (0.585 to 0.665)	205.1 (192.6 to 217.5)	1.154 (1.065 to 1.249)	409 (381.9 to 436.2)	1.082 (1.001 to 1.168)	385.4 (363.6 to 407.3)	1.303 (1.3 to 1.306)	473.8 (469.5 to 478.1)
200984_s_at	CD59	CD59 antigen p18-20 (antigen identified by monoclonal antibodies 16.3A5, EJ16, EJ30, EL32 and G344)	1.013 (1.009 to 1.017)	316.9 (316.1 to 317.6)	1.021 (0.991 to 1.051)	325.3 (320.3 to 330.3)	0.883 (0.871 to 0.896)	290.3 (289.5 to 291)	0.706 (0.652 to 0.764)	232.7 (212.3 to 253.2)	0.893 (0.786 to 1.014)	291 (251.5 to 330.4)	0.987 (0.957 to 1.017)	319.5 (306.7 to 332.3)	1.04 (0.949 to 1.141)	338.4 (310.9 to 365.9)	0.821 (0.752 to 0.896)	257.6 (236.6 to 278.7)	1.086 (1.048 to 1.126)	338.8 (325.6 to 352.1)	0.759 (0.697 to 0.826)	234.9 (212.2 to 257.7)	0.852 (0.804 to 0.902)	261.5 (245.9 to 277.2)	1.103 (1.062 to 1.147)	364.7 (355.5 to 373.9)	1.108 (1.103 to 1.113)	368.4 (359.3 to 377.4)	1.295 (1.247 to 1.344)	439.9 (426.3 to 453.6)
200985_s_at	CD59	CD59 antigen p18-20 (antigen identified by monoclonal antibodies 16.3A5, EJ16, EJ30, EL32 and G344)	0.958 (0.935 to 0.982)	486.7 (478 to 495.3)	0.978 (0.939 to 1.018)	506.4 (478.9 to 533.9)	0.933 (0.93 to 0.936)	497.8 (493.8 to 501.8)	0.758 (0.723 to 0.795)	404.8 (381.9 to 427.8)	0.969 (0.893 to 1.052)	510.1 (463.7 to 556.4)	0.967 (0.898 to 1.041)	509.3 (466.9 to 551.6)	1.003 (0.941 to 1.068)	528.3 (500.4 to 556.2)	0.786 (0.775 to 0.798)	399.3 (395.7 to 402.9)	1.041 (1.041 to 1.042)	526.8 (525.4 to 528.1)	0.865 (0.841 to 0.888)	432.4 (425.9 to 438.8)	1.068 (1.042 to 1.096)	531.7 (516.9 to 546.6)	1.162 (1.148 to 1.177)	623.4 (607.4 to 639.4)	1.197 (1.19 to 1.205)	645.9 (628.9 to 662.9)	1.36 (1.346 to 1.373)	749.5 (746.9 to 752)
200986_at	SERPING1	serine (or cysteine) proteinase inhibitor, clade G (C1 inhibitor), member 1, (angioedema, hereditary)	0.559 (0.559 to 0.559)	5.433 (5.394 to 5.472)	0.541 (0.529 to 0.554)	5.357 (5.307 to 5.406)	0.515 (0.514 to 0.516)	5.26 (5.213 to 5.307)	0.517 (0.512 to 0.522)	5.275 (5.275 to 5.276)	0.525 (0.525 to 0.526)	5.269 (5.217 to 5.321)	0.516 (0.478 to 0.557)	5.196 (4.851 to 5.541)	0.498 (0.498 to 0.498)	5.014 (4.958 to 5.07)	0.556 (0.555 to 0.557)	5.402 (5.38 to 5.425)	0.548 (0.544 to 0.553)	5.31 (5.254 to 5.366)	0.608 (0.573 to 0.645)	5.834 (5.423 to 6.245)	0.555 (0.554 to 0.556)	5.284 (5.26 to 5.307)	0.521 (0.509 to 0.533)	5.345 (5.289 to 5.401)	0.503 (0.483 to 0.524)	5.194 (5.087 to 5.301)	0.776 (0.598 to 1.006)	8.475 (6.266 to 10.68)
200987_x_at		proteasome (prosome, macropain) activator subunit 3 (PA28 gamma; Ki)	1.623 (1.492 to 1.766)	498.2 (459.5 to 536.8)	1.598 (1.499 to 1.704)	499.6 (460.8 to 538.4)	1.044 (1.006 to 1.082)	335.9 (319.8 to 352)	0.951 (0.911 to 0.994)	306 (289.9 to 322.1)	1.59 (1.492 to 1.695)	503.6 (467.1 to 540.1)	1.36 (1.255 to 1.473)	431.9 (393.2 to 470.6)	1.504 (1.445 to 1.566)	477 (462.9 to 491.1)	0.94 (0.911 to 0.97)	287.7 (280.4 to 295.1)	1.121 (1.029 to 1.221)	342.8 (314.7 to 370.9)	0.724 (0.685 to 0.765)	218.3 (208.9 to 227.8)	0.854 (0.773 to 0.945)	257.4 (232.3 to 282.5)	0.888 (0.847 to 0.932)	287.3 (277.3 to 297.3)	0.836 (0.775 to 0.901)	272.8 (246.8 to 298.8)	0.979 (0.966 to 0.992)	325.2 (318.7 to 331.7)
200988_s_at		proteasome (prosome, macropain) activator subunit 3 (PA28 gamma; Ki)	1.218 (1.152 to 1.289)	231.7 (217.2 to 246.3)	1.097 (1.051 to 1.144)	212.3 (200.4 to 224.2)	0.834 (0.772 to 0.902)	166.7 (155.7 to 177.7)	0.669 (0.648 to 0.691)	133.5 (128.1 to 138.9)	1.078 (1.059 to 1.097)	211.3 (205.7 to 216.8)	0.972 (0.901 to 1.049)	191.4 (175.1 to 207.8)	1.026 (1.016 to 1.036)	201.8 (197.7 to 206)	0.81 (0.796 to 0.824)	153.8 (152 to 155.6)	1.09 (0.984 to 1.206)	207 (186.7 to 227.3)	1.372 (1.246 to 1.51)	257.4 (235.9 to 278.9)	1.573 (1.535 to 1.613)	292.7 (284.6 to 300.7)	0.664 (0.663 to 0.665)	133.2 (131.3 to 135.1)	0.585 (0.544 to 0.629)	118.4 (107.5 to 129.4)	0.674 (0.575 to 0.79)	140.4 (119.3 to 161.6)
200989_at	HIF1A	hypoxia-inducible factor 1, alpha subunit (basic helix-loop-helix transcription factor)	0.831 (0.829 to 0.834)	6,619 (6,555 to 6,683)	0.926 (0.911 to 0.942)	7,511 (7,489 to 7,533)	1.025 (1.011 to 1.039)	8,573 (8,555 to 8,591)	1.235 (1.227 to 1.244)	10,328 (10,164 to 10,491)	0.942 (0.931 to 0.954)	7,744 (7,717 to 7,771)	1.042 (1.032 to 1.053)	8,580 (8,575 to 8,585)	1.093 (1.09 to 1.096)	9,019 (8,951 to 9,087)	0.856 (0.853 to 0.86)	6,818 (6,807 to 6,829)	0.915 (0.899 to 0.933)	7,262 (7,103 to 7,421)	0.935 (0.885 to 0.989)	7,342 (7,022 to 7,661)	0.95 (0.933 to 0.966)	7,408 (7,298 to 7,518)	1.09 (1.078 to 1.101)	9,163 (9,140 to 9,186)	1.168 (1.099 to 1.24)	9,883 (9,487 to 10,279)	1.253 (1.252 to 1.255)	10,830 (10,773 to 10,887)
200990_at	TRIM28	tripartite motif-containing 28	1.042 (0.975 to 1.113)	1,339 (1,241 to 1,436)	1.121 (1.081 to 1.162)	1,465 (1,392 to 1,539)	1.089 (1.057 to 1.123)	1,468 (1,407 to 1,529)	1.117 (1.108 to 1.127)	1,503 (1,477 to 1,529)	1.013 (1.005 to 1.022)	1,341 (1,340 to 1,342)	0.937 (0.883 to 0.995)	1,245 (1,159 to 1,331)	0.92 (0.918 to 0.923)	1,222 (1,206 to 1,238)	0.828 (0.821 to 0.835)	1,061 (1,046 to 1,076)	1.075 (0.989 to 1.168)	1,377 (1,266 to 1,487)	1.387 (1.358 to 1.416)	1,751 (1,693 to 1,809)	1.333 (1.176 to 1.511)	1,687 (1,472 to 1,902)	0.759 (0.758 to 0.759)	1,027 (1,013 to 1,041)	0.746 (0.714 to 0.78)	1,018 (952.7 to 1,084)	0.687 (0.68 to 0.693)	955.4 (940.1 to 970.7)
200991_s_at	SNX17	sorting nexin 17	0.959 (0.94 to 0.979)	1,024 (997 to 1,052)	1.019 (0.97 to 1.069)	1,110 (1,040 to 1,179)	1.2 (1.185 to 1.216)	1,347 (1,314 to 1,379)	1.212 (1.197 to 1.227)	1,358 (1,354 to 1,363)	0.991 (0.983 to 0.998)	1,092 (1,090 to 1,093)	0.988 (0.956 to 1.021)	1,091 (1,045 to 1,138)	1.008 (0.95 to 1.069)	1,116 (1,062 to 1,170)	1.156 (1.142 to 1.171)	1,234 (1,212 to 1,257)	0.948 (0.898 to 1.002)	1,010 (958 to 1,062)	1.3 (1.299 to 1.302)	1,367 (1,352 to 1,382)	1.425 (1.373 to 1.478)	1,491 (1,440 to 1,542)	0.815 (0.798 to 0.832)	918.8 (887.7 to 950)	0.907 (0.873 to 0.942)	1,030 (970.3 to 1,090)	0.919 (0.894 to 0.944)	1,065 (1,043 to 1,087)
200992_at		importin 7	1.343 (1.343 to 1.343)	4,326 (4,298 to 4,355)	1.185 (1.151 to 1.22)	3,889 (3,829 to 3,949)	1.114 (1.086 to 1.143)	3,773 (3,719 to 3,826)	1.007 (0.975 to 1.04)	3,410 (3,269 to 3,551)	1.093 (1.025 to 1.165)	3,645 (3,380 to 3,909)	1.017 (0.986 to 1.049)	3,390 (3,252 to 3,528)	0.88 (0.823 to 0.941)	2,943 (2,777 to 3,110)	1.114 (1.101 to 1.127)	3,588 (3,526 to 3,651)	1.07 (1.004 to 1.14)	3,442 (3,212 to 3,672)	0.973 (0.951 to 0.996)	3,091 (2,982 to 3,199)	0.915 (0.909 to 0.922)	2,890 (2,862 to 2,918)	0.847 (0.835 to 0.859)	2,884 (2,805 to 2,963)	0.756 (0.709 to 0.806)	2,589 (2,475 to 2,702)	0.55 (0.52 to 0.581)	1,927 (1,808 to 2,046)
200993_at		importin 7	1.245 (1.205 to 1.287)	3,794 (3,695 to 3,892)	1.129 (1.124 to 1.133)	3,500 (3,465 to 3,536)	0.964 (0.935 to 0.995)	3,086 (3,025 to 3,147)	0.883 (0.864 to 0.902)	2,823 (2,788 to 2,857)	1.09 (1.055 to 1.125)	3,428 (3,288 to 3,569)	0.972 (0.925 to 1.021)	3,062 (2,941 to 3,183)	0.878 (0.85 to 0.908)	2,775 (2,653 to 2,896)	1.161 (1.138 to 1.183)	3,534 (3,486 to 3,583)	1.127 (1.116 to 1.138)	3,418 (3,395 to 3,441)	1.197 (1.175 to 1.219)	3,589 (3,567 to 3,611)	0.977 (0.949 to 1.005)	2,915 (2,840 to 2,990)	0.96 (0.93 to 0.991)	3,091 (2,952 to 3,230)	0.81 (0.747 to 0.879)	2,626 (2,465 to 2,787)	0.618 (0.595 to 0.641)	2,044 (1,954 to 2,134)
200994_at		importin 7	1.249 (1.228 to 1.27)	3,695 (3,609 to 3,782)	1.066 (1.029 to 1.103)	3,211 (3,143 to 3,279)	0.858 (0.834 to 0.883)	2,667 (2,623 to 2,712)	0.846 (0.81 to 0.884)	2,630 (2,538 to 2,722)	1.011 (1.01 to 1.012)	3,088 (3,057 to 3,119)	0.961 (0.933 to 0.99)	2,941 (2,882 to 2,999)	0.801 (0.801 to 0.801)	2,455 (2,428 to 2,481)	1.21 (1.198 to 1.222)	3,579 (3,565 to 3,593)	1.168 (1.151 to 1.186)	3,444 (3,380 to 3,507)	1.232 (1.172 to 1.297)	3,598 (3,372 to 3,824)	1.148 (1.051 to 1.255)	3,342 (3,038 to 3,646)	0.97 (0.951 to 0.99)	3,031 (3,010 to 3,052)	0.858 (0.751 to 0.981)	2,715 (2,409 to 3,020)	0.605 (0.604 to 0.605)	1,942 (1,928 to 1,955)
200995_at		importin 7	1.244 (1.218 to 1.27)	956.1 (942.2 to 969.9)	1 (0.993 to 1.007)	782.8 (766.9 to 798.7)	0.731 (0.724 to 0.739)	590.4 (577.7 to 603.1)	0.639 (0.588 to 0.694)	516.8 (478.9 to 554.7)	1.168 (1.14 to 1.197)	927 (896.3 to 957.7)	0.992 (0.978 to 1.007)	788.5 (784.4 to 792.5)	0.865 (0.841 to 0.889)	688.8 (677.1 to 700.4)	1.031 (1.007 to 1.056)	792.4 (777.9 to 807)	1.088 (1.084 to 1.091)	832.5 (832.1 to 832.9)	1.345 (1.336 to 1.354)	1,018 (1,013 to 1,023)	1.373 (1.327 to 1.421)	1,034 (1,002 to 1,067)	0.88 (0.818 to 0.947)	715.6 (673 to 758.3)	0.759 (0.727 to 0.793)	620.1 (605.4 to 634.7)	0.589 (0.585 to 0.592)	491 (484.9 to 497)
200996_at	ACTR3	ARP3 actin-related protein 3 homolog (yeast)	0.946 (0.93 to 0.962)	12,741 (12,606 to 12,876)	1.034 (1.004 to 1.064)	14,185 (13,969 to 14,400)	1.045 (1.035 to 1.056)	14,791 (14,769 to 14,813)	1.092 (1.079 to 1.105)	15,439 (15,387 to 15,490)	1.021 (0.985 to 1.059)	14,212 (13,574 to 14,851)	1.065 (1.034 to 1.097)	14,842 (14,255 to 15,429)	1.081 (1.064 to 1.097)	15,079 (15,007 to 15,152)	0.962 (0.961 to 0.964)	12,958 (12,903 to 13,013)	0.924 (0.91 to 0.937)	12,392 (12,169 to 12,616)	0.799 (0.78 to 0.818)	10,600 (10,223 to 10,977)	0.716 (0.7 to 0.732)	9,449 (9,207 to 9,691)	0.976 (0.964 to 0.989)	13,890 (13,531 to 14,250)	1.058 (0.996 to 1.124)	15,143 (14,533 to 15,753)	1.061 (1.06 to 1.061)	15,509 (15,418 to 15,599)
200997_at	RBM4	RNA binding motif protein 4	0.914 (0.907 to 0.921)	3,487 (3,483 to 3,491)	0.938 (0.913 to 0.963)	3,645 (3,498 to 3,792)	1.126 (1.12 to 1.132)	4,512 (4,436 to 4,589)	1.128 (1.11 to 1.146)	4,518 (4,406 to 4,631)	0.969 (0.95 to 0.989)	3,817 (3,706 to 3,927)	0.932 (0.876 to 0.992)	3,684 (3,421 to 3,948)	1.02 (0.985 to 1.056)	4,030 (3,932 to 4,128)	0.941 (0.933 to 0.95)	3,590 (3,578 to 3,602)	1.023 (0.984 to 1.063)	3,887 (3,750 to 4,025)	1.192 (1.168 to 1.216)	4,476 (4,441 to 4,512)	1.288 (1.194 to 1.39)	4,826 (4,473 to 5,179)	0.97 (0.95 to 0.99)	3,907 (3,879 to 3,935)	1.046 (1.008 to 1.086)	4,245 (4,002 to 4,487)	1.086 (1.064 to 1.11)	4,499 (4,375 to 4,623)
200998_s_at		cytoskeleton-associated protein 4	1.076 (1.005 to 1.152)	24.34 (22.52 to 26.16)	0.997 (0.981 to 1.012)	22.89 (22.85 to 22.93)	0.934 (0.909 to 0.959)	22.12 (21.78 to 22.46)	0.854 (0.778 to 0.938)	20.29 (18.58 to 22)	0.997 (0.993 to 1.002)	23.22 (22.91 to 23.52)	0.939 (0.873 to 1.01)	21.93 (20.54 to 23.32)	1.045 (0.945 to 1.157)	24.53 (22.3 to 26.75)	1.038 (0.998 to 1.079)	23.41 (22.64 to 24.18)	1.104 (0.967 to 1.26)	25.03 (21.66 to 28.39)	1.077 (1.069 to 1.086)	23.93 (23.82 to 24.04)	1.028 (1.025 to 1.031)	22.71 (22.71 to 22.71)	0.935 (0.925 to 0.946)	22.28 (22.24 to 22.32)	1.101 (0.893 to 1.358)	26.85 (21.84 to 31.87)	0.999 (0.91 to 1.097)	24.58 (22.14 to 27.01)
200999_s_at	CKAP4	cytoskeleton-associated protein 4	0.546 (0.545 to 0.546)	5.304 (5.276 to 5.332)	0.528 (0.512 to 0.544)	5.226 (5.141 to 5.311)	0.496 (0.485 to 0.507)	5.063 (5.011 to 5.116)	0.502 (0.501 to 0.503)	5.117 (5.082 to 5.153)	0.506 (0.501 to 0.511)	5.08 (4.986 to 5.173)	0.507 (0.494 to 0.52)	5.093 (5.013 to 5.173)	0.496 (0.483 to 0.508)	4.991 (4.918 to 5.065)	0.573 (0.545 to 0.602)	5.573 (5.33 to 5.816)	0.535 (0.53 to 0.541)	5.18 (5.11 to 5.25)	0.564 (0.554 to 0.575)	5.399 (5.364 to 5.435)	0.543 (0.54 to 0.547)	5.174 (5.153 to 5.196)	0.503 (0.494 to 0.512)	5.165 (5.141 to 5.19)	0.494 (0.479 to 0.51)	5.102 (5.047 to 5.156)	0.469 (0.459 to 0.48)	4.949 (4.872 to 5.027)
201000_at	AARS	alanyl-tRNA synthetase	0.714 (0.691 to 0.739)	1,793 (1,744 to 1,842)	0.992 (0.983 to 1.001)	2,536 (2,478 to 2,594)	1.794 (1.739 to 1.851)	4,734 (4,531 to 4,936)	2.209 (2.205 to 2.212)	5,817 (5,755 to 5,879)	0.636 (0.629 to 0.643)	1,647 (1,643 to 1,651)	0.635 (0.573 to 0.705)	1,659 (1,473 to 1,845)	0.598 (0.59 to 0.607)	1,556 (1,517 to 1,595)	1.796 (1.792 to 1.799)	4,505 (4,470 to 4,539)	1.114 (1.066 to 1.165)	2,787 (2,672 to 2,903)	1.815 (1.772 to 1.859)	4,485 (4,432 to 4,538)	1.631 (1.608 to 1.655)	4,010 (3,962 to 4,058)	1.015 (0.999 to 1.032)	2,691 (2,611 to 2,772)	0.762 (0.756 to 0.767)	2,030 (2,002 to 2,057)	0.683 (0.656 to 0.71)	1,861 (1,774 to 1,947)
201001_s_at		ubiquitin-conjugating enzyme E2 variant 1	1.053 (0.999 to 1.11)	1,100 (1,049 to 1,150)	1.173 (1.146 to 1.2)	1,247 (1,201 to 1,293)	1.054 (1.043 to 1.064)	1,155 (1,154 to 1,157)	0.99 (0.901 to 1.087)	1,088 (996.3 to 1,180)	1.284 (1.211 to 1.36)	1,386 (1,293 to 1,478)	1.334 (1.293 to 1.377)	1,440 (1,408 to 1,471)	1.344 (1.34 to 1.348)	1,453 (1,433 to 1,473)	0.905 (0.9 to 0.91)	944.1 (943.9 to 944.3)	0.91 (0.885 to 0.936)	946.6 (923.3 to 969.9)	0.678 (0.672 to 0.684)	696.6 (693.9 to 699.2)	0.516 (0.501 to 0.531)	527.3 (513.7 to 541)	0.821 (0.772 to 0.873)	905.6 (862.1 to 949.1)	0.963 (0.96 to 0.965)	1,067 (1,043 to 1,092)	1.017 (1.001 to 1.033)	1,152 (1,142 to 1,162)
201002_s_at		ubiquitin-conjugating enzyme E2 variant 1	0.895 (0.877 to 0.913)	3,286 (3,241 to 3,330)	0.975 (0.935 to 1.017)	3,647 (3,544 to 3,750)	0.887 (0.854 to 0.921)	3,425 (3,255 to 3,594)	0.809 (0.803 to 0.815)	3,119 (3,114 to 3,124)	1.079 (1.061 to 1.096)	4,088 (4,058 to 4,118)	1.178 (1.175 to 1.18)	4,471 (4,438 to 4,504)	1.14 (1.103 to 1.178)	4,341 (4,153 to 4,529)	1.03 (0.996 to 1.065)	3,784 (3,635 to 3,933)	1.072 (1.06 to 1.085)	3,921 (3,889 to 3,954)	0.956 (0.903 to 1.013)	3,461 (3,305 to 3,617)	0.899 (0.892 to 0.906)	3,233 (3,216 to 3,251)	0.944 (0.915 to 0.973)	3,664 (3,503 to 3,825)	1.001 (0.98 to 1.023)	3,909 (3,745 to 4,073)	1.034 (1.004 to 1.065)	4,124 (3,976 to 4,271)
201003_x_at		ubiquitin-conjugating enzyme E2 variant 1	0.82 (0.772 to 0.871)	433.8 (410.6 to 457)	0.924 (0.923 to 0.926)	497.2 (491.1 to 503.3)	0.97 (0.953 to 0.988)	538.6 (522.8 to 554.4)	0.91 (0.895 to 0.926)	504.7 (491.5 to 517.9)	1.049 (1.012 to 1.087)	571.9 (556.7 to 587.2)	1.115 (1.114 to 1.115)	608.6 (602.3 to 614.8)	1.127 (1.083 to 1.172)	616.8 (598.9 to 634.7)	0.961 (0.955 to 0.968)	507.5 (501.1 to 513.8)	1.204 (1.203 to 1.205)	633.4 (630.9 to 635.9)	1.113 (1.099 to 1.128)	579.2 (564.9 to 593.6)	1.365 (1.228 to 1.516)	709.7 (637.1 to 782.4)	1.032 (1.032 to 1.032)	575.5 (567.8 to 583.2)	0.976 (0.97 to 0.983)	547.8 (533.1 to 562.5)	0.923 (0.878 to 0.971)	529.9 (499.8 to 559.9)
201004_at	SSR4	signal sequence receptor, delta (translocon-associated protein delta)	1.013 (1.002 to 1.024)	4,086 (4,067 to 4,104)	0.964 (0.922 to 1.009)	3,968 (3,734 to 4,203)	0.908 (0.9 to 0.917)	3,850 (3,771 to 3,928)	0.885 (0.833 to 0.939)	3,750 (3,560 to 3,940)	0.894 (0.864 to 0.925)	3,723 (3,629 to 3,818)	0.894 (0.876 to 0.913)	3,730 (3,617 to 3,842)	0.987 (0.969 to 1.005)	4,124 (4,005 to 4,243)	0.956 (0.946 to 0.966)	3,854 (3,791 to 3,916)	1.037 (0.998 to 1.078)	4,170 (4,023 to 4,317)	1.28 (1.277 to 1.283)	5,084 (5,034 to 5,135)	1.378 (1.335 to 1.423)	5,448 (5,291 to 5,606)	1.007 (0.96 to 1.056)	4,291 (4,142 to 4,440)	1.082 (1.054 to 1.111)	4,640 (4,426 to 4,855)	1.131 (1.052 to 1.215)	4,960 (4,635 to 5,286)
201005_at	CD9	CD9 antigen (p24)	0.892 (0.833 to 0.956)	8.699 (8.041 to 9.358)	0.819 (0.798 to 0.841)	8.111 (8.013 to 8.209)	0.758 (0.757 to 0.76)	7.744 (7.668 to 7.821)	0.77 (0.763 to 0.777)	7.856 (7.853 to 7.859)	0.795 (0.794 to 0.795)	7.971 (7.897 to 8.045)	0.796 (0.783 to 0.809)	7.998 (7.943 to 8.053)	0.774 (0.769 to 0.779)	7.794 (7.76 to 7.828)	0.843 (0.84 to 0.847)	8.195 (8.112 to 8.279)	0.832 (0.827 to 0.836)	8.052 (7.983 to 8.121)	0.864 (0.863 to 0.864)	8.27 (8.174 to 8.366)	0.846 (0.841 to 0.851)	8.055 (8.027 to 8.083)	0.781 (0.768 to 0.795)	8.019 (7.986 to 8.053)	0.917 (0.788 to 1.067)	9.607 (7.971 to 11.24)	1.138 (0.98 to 1.322)	12.13 (10.4 to 13.85)
201006_at	PRDX2	peroxiredoxin 2	1.135 (1.131 to 1.139)	35.55 (35.44 to 35.65)	1.035 (1.026 to 1.044)	33.02 (32.85 to 33.19)	1.02 (0.842 to 1.237)	34.27 (27.38 to 41.17)	0.771 (0.66 to 0.901)	25.62 (21.89 to 29.36)	1.02 (1.011 to 1.03)	32.99 (32.98 to 32.99)	1.007 (0.988 to 1.026)	32.61 (32.29 to 32.92)	0.989 (0.984 to 0.995)	32.1 (31.93 to 32.27)	1.203 (1.075 to 1.346)	37.94 (33.48 to 42.4)	1.145 (1.075 to 1.22)	35.79 (33.65 to 37.93)	0.846 (0.826 to 0.866)	26.09 (25.78 to 26.4)	0.956 (0.856 to 1.067)	29.49 (26.35 to 32.64)	0.995 (0.984 to 1.005)	32.91 (32.12 to 33.7)	0.817 (0.726 to 0.919)	27.3 (24.63 to 29.96)	0.832 (0.741 to 0.935)	28.45 (25.33 to 31.57)
201007_at	HADHB	hydroxyacyl-Coenzyme A dehydrogenase/3-ketoacyl-Coenzyme A thiolase/enoyl-Coenzyme A hydratase (trifunctional protein), beta subunit	0.914 (0.901 to 0.928)	3,832 (3,800 to 3,864)	0.898 (0.893 to 0.903)	3,834 (3,761 to 3,908)	0.945 (0.916 to 0.975)	4,162 (4,081 to 4,244)	0.854 (0.854 to 0.855)	3,760 (3,725 to 3,796)	0.933 (0.932 to 0.935)	4,039 (4,009 to 4,069)	0.976 (0.96 to 0.993)	4,234 (4,122 to 4,345)	1.002 (0.992 to 1.013)	4,355 (4,262 to 4,448)	1.066 (1.027 to 1.106)	4,472 (4,281 to 4,662)	1.052 (1.031 to 1.073)	4,393 (4,321 to 4,466)	1.027 (0.998 to 1.057)	4,241 (4,169 to 4,313)	1.14 (1.137 to 1.144)	4,684 (4,657 to 4,711)	1.032 (1.017 to 1.047)	4,570 (4,565 to 4,574)	1.03 (1.002 to 1.057)	4,589 (4,375 to 4,804)	1.05 (1.033 to 1.067)	4,778 (4,669 to 4,887)
201008_s_at	TXNIP	thioredoxin interacting protein	0.526 (0.496 to 0.559)	65.05 (61.62 to 68.49)	0.921 (0.839 to 1.012)	116.1 (106.9 to 125.4)	2.761 (2.584 to 2.95)	359 (331.2 to 386.8)	2.933 (2.517 to 3.418)	384.8 (323 to 446.6)	0.714 (0.664 to 0.768)	91.29 (83.83 to 98.75)	0.702 (0.621 to 0.795)	90.38 (78.41 to 102.4)	0.526 (0.502 to 0.552)	67.35 (64.81 to 69.89)	0.813 (0.784 to 0.842)	100.4 (96.23 to 104.5)	0.695 (0.693 to 0.697)	85.41 (84.88 to 85.94)	1.332 (1.271 to 1.397)	162.2 (152.5 to 171.9)	1.083 (1.005 to 1.167)	131.3 (121.8 to 140.7)	1.106 (0.995 to 1.231)	144.8 (131.4 to 158.2)	1.135 (1.114 to 1.157)	148.9 (143.1 to 154.7)	1.204 (1.121 to 1.293)	161.7 (149.1 to 174.3)
201009_s_at	TXNIP	thioredoxin interacting protein	0.522 (0.458 to 0.596)	266.6 (233.5 to 299.8)	0.749 (0.709 to 0.792)	387.6 (360.8 to 414.3)	2.352 (2.052 to 2.696)	1,266 (1,080 to 1,452)	2.83 (2.668 to 3.002)	1,509 (1,407 to 1,611)	0.584 (0.561 to 0.607)	305.6 (290.8 to 320.4)	0.601 (0.589 to 0.614)	315.1 (305.7 to 324.6)	0.621 (0.589 to 0.655)	326.8 (306.2 to 347.5)	0.955 (0.925 to 0.986)	484.1 (465.8 to 502.3)	0.861 (0.858 to 0.864)	434.5 (431.5 to 437.5)	2.01 (1.848 to 2.185)	1,008 (911.2 to 1,104)	1.866 (1.794 to 1.941)	927.1 (893.2 to 960.9)	1.161 (1.079 to 1.248)	622.3 (585.4 to 659.2)	1.079 (1.014 to 1.149)	583 (535 to 630.9)	1.168 (1.128 to 1.209)	642.9 (616.5 to 669.2)
201010_s_at	TXNIP	thioredoxin interacting protein	0.445 (0.422 to 0.47)	834.1 (794.3 to 873.8)	0.641 (0.631 to 0.652)	1,223 (1,186 to 1,260)	1.793 (1.718 to 1.87)	3,529 (3,340 to 3,719)	2.303 (2.211 to 2.399)	4,529 (4,303 to 4,754)	0.504 (0.498 to 0.51)	972.8 (969.9 to 975.7)	0.515 (0.496 to 0.535)	997.6 (950.2 to 1,045)	0.567 (0.566 to 0.568)	1,099 (1,090 to 1,108)	0.851 (0.834 to 0.868)	1,592 (1,551 to 1,633)	0.849 (0.809 to 0.891)	1,584 (1,513 to 1,656)	2.203 (2.049 to 2.368)	4,066 (3,822 to 4,310)	2.307 (2.225 to 2.392)	4,232 (4,090 to 4,373)	1.197 (1.168 to 1.226)	2,365 (2,339 to 2,391)	1.15 (1.109 to 1.192)	2,288 (2,160 to 2,417)	1.24 (1.188 to 1.294)	2,520 (2,429 to 2,611)
201011_at	RPN1	ribophorin I	1.232 (1.228 to 1.235)	4,693 (4,650 to 4,736)	1.002 (0.999 to 1.006)	3,890 (3,823 to 3,957)	0.862 (0.845 to 0.879)	3,449 (3,421 to 3,478)	0.771 (0.748 to 0.795)	3,085 (3,020 to 3,151)	1.085 (1.077 to 1.094)	4,269 (4,264 to 4,275)	0.947 (0.932 to 0.962)	3,731 (3,709 to 3,753)	0.974 (0.927 to 1.023)	3,848 (3,700 to 3,996)	1.171 (1.135 to 1.208)	4,465 (4,300 to 4,630)	1.168 (1.133 to 1.204)	4,435 (4,315 to 4,555)	0.992 (0.989 to 0.995)	3,723 (3,668 to 3,778)	1.049 (1.035 to 1.063)	3,916 (3,854 to 3,979)	1.021 (1.001 to 1.042)	4,110 (4,083 to 4,137)	0.941 (0.938 to 0.945)	3,811 (3,719 to 3,904)	0.858 (0.835 to 0.881)	3,548 (3,476 to 3,620)
201012_at	ANXA1	annexin A1	0.908 (0.896 to 0.919)	9,312 (9,254 to 9,371)	0.938 (0.905 to 0.973)	9,816 (9,323 to 10,309)	1.216 (1.185 to 1.247)	13,107 (12,925 to 13,289)	1.91 (1.879 to 1.941)	20,578 (20,061 to 21,095)	0.96 (0.931 to 0.989)	10,169 (9,953 to 10,385)	0.945 (0.903 to 0.989)	10,040 (9,488 to 10,591)	1.08 (1.06 to 1.101)	11,486 (11,147 to 11,826)	1.171 (1.149 to 1.194)	12,016 (11,851 to 12,181)	0.968 (0.946 to 0.989)	9,890 (9,704 to 10,076)	0.843 (0.798 to 0.891)	8,526 (8,160 to 8,891)	0.706 (0.688 to 0.725)	7,100 (6,896 to 7,303)	1.064 (1.011 to 1.119)	11,534 (11,098 to 11,970)	1.226 (1.202 to 1.25)	13,370 (12,838 to 13,902)	1.397 (1.359 to 1.436)	15,562 (15,236 to 15,888)
201013_s_at		phosphoribosylaminoimidazole carboxylase, phosphoribosylaminoimidazole succinocarboxamide synthetase	1.088 (1.065 to 1.111)	11,829 (11,656 to 12,001)	1.026 (1.011 to 1.041)	11,359 (11,035 to 11,683)	0.897 (0.893 to 0.902)	10,248 (10,179 to 10,318)	0.809 (0.787 to 0.831)	9,228 (9,056 to 9,401)	1.083 (1.071 to 1.095)	12,148 (12,120 to 12,175)	1.094 (1.08 to 1.109)	12,299 (12,257 to 12,341)	1.074 (1.072 to 1.076)	12,094 (11,943 to 12,245)	0.991 (0.981 to 1.001)	10,770 (10,598 to 10,942)	1.003 (0.99 to 1.016)	10,855 (10,750 to 10,960)	1.009 (0.981 to 1.037)	10,799 (10,631 to 10,967)	1.018 (0.999 to 1.038)	10,843 (10,665 to 11,020)	0.887 (0.874 to 0.9)	10,181 (10,172 to 10,191)	0.821 (0.799 to 0.843)	9,476 (9,418 to 9,534)	0.786 (0.771 to 0.8)	9,268 (9,157 to 9,379)
201014_s_at	PAICS	phosphoribosylaminoimidazole carboxylase, phosphoribosylaminoimidazole succinocarboxamide synthetase	1.582 (1.563 to 1.601)	4,236 (4,213 to 4,259)	1.334 (1.329 to 1.34)	3,639 (3,573 to 3,705)	0.909 (0.861 to 0.959)	2,558 (2,450 to 2,666)	0.682 (0.671 to 0.694)	1,918 (1,869 to 1,967)	1.493 (1.479 to 1.507)	4,126 (4,050 to 4,203)	1.282 (1.28 to 1.284)	3,549 (3,510 to 3,587)	1.336 (1.259 to 1.419)	3,712 (3,528 to 3,895)	1.145 (1.113 to 1.179)	3,067 (2,997 to 3,137)	1.062 (1.041 to 1.084)	2,834 (2,786 to 2,882)	0.732 (0.699 to 0.768)	1,932 (1,865 to 1,999)	0.787 (0.752 to 0.823)	2,065 (1,978 to 2,152)	0.876 (0.805 to 0.953)	2,483 (2,306 to 2,660)	0.761 (0.736 to 0.787)	2,164 (2,135 to 2,192)	0.667 (0.654 to 0.68)	1,937 (1,911 to 1,963)
201015_s_at	JUP	junction plakoglobin	0.363 (0.347 to 0.38)	141.1 (133.7 to 148.6)	0.663 (0.622 to 0.707)	263 (242.6 to 283.5)	1.25 (1.144 to 1.365)	512.5 (461.4 to 563.5)	1.717 (1.618 to 1.823)	701.7 (653.5 to 749.9)	0.699 (0.693 to 0.704)	280 (279.7 to 280.3)	0.681 (0.627 to 0.739)	274.5 (249.2 to 299.8)	0.731 (0.71 to 0.752)	294.1 (288.8 to 299.3)	0.969 (0.919 to 1.022)	376.9 (354.7 to 399.2)	1.006 (0.967 to 1.048)	389.6 (375.2 to 403.9)	1.402 (1.339 to 1.468)	537.1 (505.8 to 568.3)	1.106 (1.098 to 1.114)	420.7 (416.5 to 424.9)	0.956 (0.934 to 0.978)	392.2 (378.1 to 406.4)	1.14 (1.124 to 1.157)	470.7 (454.2 to 487.1)	1.259 (1.238 to 1.28)	530.8 (518.4 to 543.2)
201016_at		eukaryotic translation initiation factor 1A	1.599 (1.584 to 1.614)	8,255 (8,230 to 8,279)	1.223 (1.103 to 1.355)	6,453 (5,881 to 7,024)	0.883 (0.833 to 0.935)	4,792 (4,571 to 5,013)	0.957 (0.873 to 1.048)	5,202 (4,774 to 5,630)	1.337 (1.259 to 1.42)	7,142 (6,648 to 7,637)	1.023 (0.836 to 1.251)	5,560 (4,508 to 6,612)	0.976 (0.931 to 1.024)	5,225 (5,032 to 5,418)	1.145 (1.063 to 1.233)	5,923 (5,517 to 6,329)	1.107 (1.026 to 1.194)	5,710 (5,259 to 6,161)	0.93 (0.911 to 0.95)	4,732 (4,574 to 4,890)	0.876 (0.871 to 0.882)	4,432 (4,417 to 4,448)	1 (0.995 to 1.005)	5,452 (5,406 to 5,498)	0.898 (0.824 to 0.979)	4,936 (4,612 to 5,261)	0.669 (0.65 to 0.688)	3,747 (3,666 to 3,828)
201017_at		eukaryotic translation initiation factor 1A	1.165 (1.145 to 1.185)	642.6 (627.2 to 658)	1.273 (1.229 to 1.318)	715.6 (680.7 to 750.6)	1.009 (0.931 to 1.093)	585.9 (545.6 to 626.2)	0.917 (0.905 to 0.928)	530.7 (519.1 to 542.3)	1.14 (1.108 to 1.172)	648.9 (636.4 to 661.3)	0.976 (0.966 to 0.987)	556.6 (555.9 to 557.2)	0.997 (0.98 to 1.013)	569.7 (554.2 to 585.2)	1.24 (1.206 to 1.274)	683.7 (669.1 to 698.3)	1.15 (1.105 to 1.198)	632.3 (608.9 to 655.7)	0.931 (0.89 to 0.974)	506.5 (477.6 to 535.3)	1.154 (1.063 to 1.252)	625.4 (576 to 674.8)	0.952 (0.94 to 0.964)	554.4 (554.2 to 554.6)	0.872 (0.852 to 0.894)	511 (509 to 513.1)	0.762 (0.749 to 0.774)	455.9 (451.2 to 460.6)
201018_at		eukaryotic translation initiation factor 1A	1.081 (1.044 to 1.118)	833.4 (810.5 to 856.3)	1.044 (1.026 to 1.063)	820 (794.1 to 846)	0.832 (0.827 to 0.838)	673.9 (670.7 to 677.1)	0.664 (0.608 to 0.725)	538.8 (496 to 581.6)	1.102 (1.08 to 1.125)	877.2 (851.6 to 902.9)	0.933 (0.899 to 0.969)	744.3 (723.2 to 765.3)	0.891 (0.876 to 0.907)	711.9 (706.7 to 717.1)	1.202 (1.193 to 1.211)	926.5 (924.7 to 928.4)	1.146 (1.078 to 1.218)	881.5 (830.8 to 932.2)	1.13 (1.085 to 1.177)	858.2 (833.7 to 882.8)	1.213 (1.139 to 1.291)	917.4 (862.8 to 972)	0.908 (0.847 to 0.974)	740.7 (698.6 to 782.9)	0.849 (0.837 to 0.861)	695 (690.6 to 699.4)	0.881 (0.867 to 0.895)	737.1 (720.6 to 753.6)
201019_s_at	EIF1AX	eukaryotic translation initiation factor 1A	1.282 (1.241 to 1.325)	9,751 (9,495 to 10,006)	1.174 (1.126 to 1.225)	9,092 (8,833 to 9,350)	0.964 (0.929 to 1)	7,700 (7,506 to 7,894)	0.985 (0.925 to 1.048)	7,869 (7,450 to 8,287)	1.089 (1.053 to 1.127)	8,555 (8,185 to 8,924)	1.009 (0.907 to 1.123)	7,970 (7,197 to 8,744)	0.969 (0.939 to 1)	7,632 (7,471 to 7,793)	1.034 (1.004 to 1.066)	7,864 (7,671 to 8,056)	1.02 (1.016 to 1.024)	7,724 (7,719 to 7,729)	1.005 (0.993 to 1.017)	7,526 (7,343 to 7,709)	0.912 (0.893 to 0.931)	6,790 (6,630 to 6,950)	0.904 (0.876 to 0.933)	7,259 (7,129 to 7,389)	0.906 (0.859 to 0.955)	7,316 (7,076 to 7,556)	0.772 (0.767 to 0.776)	6,367 (6,363 to 6,371)
201020_at	YWHAH	tyrosine 3-monooxygenase/tryptophan 5-monooxygenase activation protein, eta polypeptide	1.336 (1.299 to 1.373)	656.2 (642.4 to 670)	1.321 (1.265 to 1.379)	661.9 (624.3 to 699.4)	0.891 (0.891 to 0.892)	460 (454.6 to 465.4)	0.963 (0.962 to 0.965)	496.7 (491.4 to 502)	1.266 (1.223 to 1.31)	642.4 (614.4 to 670.3)	1.133 (1.102 to 1.164)	575.7 (554.4 to 597)	1.172 (1.162 to 1.182)	596.3 (595.1 to 597.4)	0.946 (0.898 to 0.997)	465.3 (438.4 to 492.2)	1.217 (1.183 to 1.252)	595.7 (580.7 to 610.7)	0.762 (0.693 to 0.838)	369.8 (339.2 to 400.4)	0.655 (0.654 to 0.657)	315.4 (313.7 to 317.1)	1.005 (1.003 to 1.006)	521.2 (513.7 to 528.8)	0.971 (0.967 to 0.976)	506.9 (494.3 to 519.6)	0.88 (0.853 to 0.908)	469.2 (457.6 to 480.7)
201021_s_at		destrin (actin depolymerizing factor)	1.065 (0.996 to 1.139)	2,989 (2,808 to 3,169)	0.938 (0.876 to 1.004)	2,680 (2,535 to 2,826)	0.817 (0.81 to 0.824)	2,405 (2,356 to 2,454)	0.728 (0.725 to 0.731)	2,140 (2,129 to 2,151)	1.203 (1.193 to 1.214)	3,480 (3,418 to 3,541)	1.077 (0.987 to 1.175)	3,128 (2,886 to 3,370)	1.142 (1.108 to 1.176)	3,314 (3,250 to 3,378)	0.779 (0.76 to 0.799)	2,183 (2,117 to 2,249)	0.993 (0.958 to 1.029)	2,772 (2,664 to 2,880)	0.64 (0.615 to 0.667)	1,767 (1,718 to 1,817)	0.712 (0.703 to 0.721)	1,954 (1,924 to 1,983)	1.316 (1.311 to 1.32)	3,893 (3,854 to 3,931)	1.425 (1.369 to 1.483)	4,239 (4,156 to 4,323)	1.368 (1.347 to 1.389)	4,159 (4,121 to 4,197)
201022_s_at		destrin (actin depolymerizing factor)	0.948 (0.908 to 0.99)	2,371 (2,284 to 2,459)	0.885 (0.879 to 0.89)	2,252 (2,235 to 2,268)	0.869 (0.866 to 0.871)	2,281 (2,261 to 2,301)	0.862 (0.85 to 0.874)	2,261 (2,249 to 2,272)	1.103 (1.093 to 1.113)	2,846 (2,846 to 2,847)	1.076 (1.066 to 1.086)	2,780 (2,779 to 2,781)	1.187 (1.184 to 1.191)	3,075 (3,051 to 3,099)	0.815 (0.806 to 0.823)	2,037 (2,027 to 2,046)	1.035 (1.01 to 1.06)	2,577 (2,522 to 2,632)	0.917 (0.858 to 0.98)	2,260 (2,138 to 2,383)	0.924 (0.885 to 0.965)	2,265 (2,172 to 2,357)	1.337 (1.327 to 1.346)	3,529 (3,507 to 3,551)	1.465 (1.432 to 1.5)	3,890 (3,878 to 3,902)	1.644 (1.643 to 1.644)	4,460 (4,433 to 4,487)
201023_at	TAF7	TAF7 RNA polymerase II, TATA box binding protein (TBP)-associated factor, 55kDa	0.982 (0.981 to 0.984)	2,757 (2,735 to 2,779)	1.095 (1.086 to 1.105)	3,131 (3,062 to 3,201)	1.054 (1.019 to 1.089)	3,107 (3,039 to 3,175)	0.957 (0.932 to 0.984)	2,822 (2,720 to 2,924)	1.007 (0.986 to 1.028)	2,918 (2,832 to 3,005)	0.95 (0.931 to 0.969)	2,756 (2,728 to 2,783)	1.034 (0.998 to 1.071)	3,007 (2,932 to 3,081)	1.041 (1.002 to 1.081)	2,921 (2,828 to 3,015)	1.058 (1.027 to 1.089)	2,958 (2,880 to 3,035)	1.054 (1.023 to 1.085)	2,913 (2,863 to 2,962)	1.327 (1.291 to 1.364)	3,651 (3,560 to 3,741)	0.904 (0.889 to 0.919)	2,678 (2,671 to 2,686)	0.882 (0.881 to 0.882)	2,629 (2,577 to 2,681)	0.882 (0.852 to 0.914)	2,689 (2,612 to 2,765)
201024_x_at	EIF5B	eukaryotic translation initiation factor 5B	1.153 (1.124 to 1.182)	5,861 (5,753 to 5,969)	1.15 (1.097 to 1.206)	5,956 (5,755 to 6,157)	0.937 (0.934 to 0.94)	5,005 (4,932 to 5,078)	0.947 (0.941 to 0.953)	5,053 (4,977 to 5,129)	1.066 (1.014 to 1.121)	5,603 (5,272 to 5,933)	1.091 (1.086 to 1.095)	5,732 (5,652 to 5,812)	1.034 (1.02 to 1.048)	5,445 (5,314 to 5,576)	0.844 (0.842 to 0.845)	4,288 (4,257 to 4,319)	0.993 (0.985 to 1.001)	5,028 (4,972 to 5,084)	1.175 (1.166 to 1.183)	5,880 (5,853 to 5,907)	1.024 (0.999 to 1.049)	5,100 (4,963 to 5,238)	0.821 (0.814 to 0.828)	4,408 (4,311 to 4,504)	0.88 (0.878 to 0.882)	4,750 (4,666 to 4,835)	0.849 (0.836 to 0.862)	4,683 (4,581 to 4,786)
201025_at	EIF5B	eukaryotic translation initiation factor 5B	1.38 (1.363 to 1.397)	1,671 (1,640 to 1,703)	1.157 (1.127 to 1.189)	1,428 (1,370 to 1,486)	0.915 (0.897 to 0.934)	1,165 (1,128 to 1,202)	0.888 (0.86 to 0.917)	1,129 (1,103 to 1,156)	1.169 (1.046 to 1.307)	1,472 (1,296 to 1,649)	1.283 (1.184 to 1.391)	1,611 (1,497 to 1,725)	1.164 (1.131 to 1.197)	1,461 (1,405 to 1,517)	0.919 (0.902 to 0.937)	1,113 (1,085 to 1,140)	1.107 (1.054 to 1.163)	1,337 (1,275 to 1,399)	1.025 (0.909 to 1.156)	1,233 (1,070 to 1,396)	1 (0.978 to 1.022)	1,186 (1,157 to 1,216)	0.91 (0.877 to 0.944)	1,165 (1,107 to 1,223)	0.851 (0.806 to 0.899)	1,095 (1,058 to 1,133)	0.913 (0.906 to 0.919)	1,200 (1,199 to 1,201)
201026_at	EIF5B	eukaryotic translation initiation factor 5B	1.132 (1.064 to 1.205)	609.7 (575.7 to 643.6)	1.047 (1.022 to 1.072)	573.3 (551.7 to 595)	0.946 (0.899 to 0.995)	534.7 (513.8 to 555.5)	1.007 (0.986 to 1.028)	568.2 (551.3 to 585.1)	1.014 (1.005 to 1.024)	562.9 (552.6 to 573.1)	1.085 (1.081 to 1.089)	603.1 (599.6 to 606.6)	0.97 (0.95 to 0.991)	540.5 (534.8 to 546.2)	0.971 (0.962 to 0.98)	522 (520.2 to 523.7)	1.098 (1.092 to 1.105)	588 (586.5 to 589.6)	1.304 (1.245 to 1.365)	691.3 (651.2 to 731.3)	0.933 (0.919 to 0.947)	491.3 (485.2 to 497.3)	0.951 (0.946 to 0.957)	540.2 (530 to 550.4)	0.999 (0.973 to 1.025)	571 (544.6 to 597.4)	0.957 (0.946 to 0.968)	558.2 (555.2 to 561.2)
201027_s_at	EIF5B	eukaryotic translation initiation factor 5B	1.036 (1.014 to 1.059)	1,743 (1,694 to 1,792)	1.053 (1.043 to 1.063)	1,803 (1,795 to 1,812)	0.818 (0.8 to 0.837)	1,446 (1,396 to 1,495)	0.82 (0.797 to 0.844)	1,449 (1,395 to 1,503)	1.056 (1.041 to 1.072)	1,834 (1,822 to 1,845)	1.021 (0.981 to 1.062)	1,777 (1,689 to 1,864)	1.051 (1.035 to 1.067)	1,831 (1,785 to 1,878)	0.798 (0.79 to 0.805)	1,341 (1,321 to 1,362)	1.007 (0.986 to 1.029)	1,687 (1,657 to 1,717)	1.038 (1.019 to 1.058)	1,720 (1,709 to 1,730)	1.154 (1.125 to 1.184)	1,902 (1,858 to 1,946)	0.806 (0.801 to 0.81)	1,431 (1,420 to 1,441)	0.791 (0.761 to 0.823)	1,414 (1,387 to 1,441)	0.719 (0.711 to 0.726)	1,312 (1,290 to 1,334)
201028_s_at		CD99 antigen	0.873 (0.832 to 0.916)	521.6 (500.1 to 543.2)	0.743 (0.734 to 0.751)	451.8 (440.3 to 463.3)	0.933 (0.894 to 0.974)	586.3 (554.6 to 618)	0.788 (0.753 to 0.824)	494.5 (468 to 521.1)	1.028 (1.026 to 1.029)	633.3 (626.6 to 640)	1.153 (1.084 to 1.227)	713.8 (662.7 to 764.8)	1.166 (1.112 to 1.222)	721.7 (695.5 to 748)	1.139 (1.061 to 1.223)	682 (629.6 to 734.4)	0.921 (0.884 to 0.96)	548 (527.2 to 568.9)	0.679 (0.621 to 0.743)	400.5 (369.7 to 431.4)	0.525 (0.472 to 0.584)	308.9 (277 to 340.8)	1.421 (1.406 to 1.437)	896.4 (874.7 to 918.1)	2.076 (1.92 to 2.245)	1,323 (1,193 to 1,452)	2.484 (2.344 to 2.633)	1,613 (1,509 to 1,717)
201029_s_at	CD99	CD99 antigen	0.928 (0.905 to 0.952)	1,413 (1,387 to 1,440)	0.824 (0.81 to 0.838)	1,278 (1,274 to 1,282)	0.913 (0.862 to 0.967)	1,464 (1,363 to 1,565)	0.848 (0.825 to 0.871)	1,355 (1,330 to 1,380)	1.023 (0.983 to 1.065)	1,610 (1,531 to 1,688)	1.164 (1.121 to 1.208)	1,834 (1,747 to 1,920)	1.207 (1.176 to 1.239)	1,905 (1,835 to 1,975)	1.216 (1.183 to 1.251)	1,852 (1,790 to 1,915)	0.989 (0.962 to 1.017)	1,500 (1,463 to 1,537)	0.704 (0.689 to 0.719)	1,055 (1,046 to 1,065)	0.589 (0.552 to 0.628)	879.5 (825.4 to 933.7)	1.435 (1.431 to 1.44)	2,308 (2,270 to 2,346)	1.851 (1.835 to 1.866)	2,994 (2,909 to 3,080)	2.204 (2.168 to 2.24)	3,642 (3,560 to 3,725)
201030_x_at	LDHB	lactate dehydrogenase B	1.1 (1.069 to 1.132)	10,952 (10,709 to 11,194)	1.02 (0.993 to 1.048)	10,348 (9,925 to 10,771)	0.927 (0.913 to 0.94)	9,689 (9,658 to 9,720)	0.766 (0.765 to 0.767)	8,001 (7,917 to 8,084)	1.035 (1.001 to 1.069)	10,634 (10,379 to 10,890)	0.992 (0.986 to 0.998)	10,208 (10,050 to 10,365)	1.053 (1.031 to 1.075)	10,861 (10,750 to 10,972)	1.221 (1.163 to 1.281)	12,159 (11,640 to 12,679)	1.127 (1.083 to 1.173)	11,183 (10,771 to 11,594)	0.992 (0.967 to 1.019)	9,728 (9,592 to 9,864)	1.038 (0.999 to 1.078)	10,125 (9,765 to 10,485)	0.986 (0.905 to 1.076)	10,397 (9,637 to 11,157)	0.899 (0.886 to 0.913)	9,511 (9,179 to 9,844)	0.876 (0.853 to 0.9)	9,465 (9,271 to 9,660)
201031_s_at	HNRPH1	heterogeneous nuclear ribonucleoprotein H1 (H)	1.185 (1.181 to 1.188)	18,173 (17,995 to 18,351)	1.06 (0.975 to 1.152)	16,597 (15,446 to 17,748)	0.886 (0.875 to 0.897)	14,282 (14,270 to 14,294)	0.937 (0.913 to 0.963)	15,105 (14,568 to 15,642)	1.106 (1.064 to 1.149)	17,514 (16,991 to 18,038)	1.057 (0.983 to 1.137)	16,799 (15,737 to 17,861)	0.948 (0.926 to 0.971)	15,082 (14,565 to 15,600)	1.034 (1.028 to 1.041)	15,866 (15,682 to 16,051)	1.12 (1.077 to 1.165)	17,127 (16,402 to 17,852)	1.049 (0.998 to 1.103)	15,880 (14,891 to 16,870)	1.103 (1.085 to 1.122)	16,585 (16,266 to 16,904)	0.985 (0.967 to 1.002)	15,950 (15,879 to 16,021)	0.969 (0.941 to 0.998)	15,790 (15,648 to 15,932)	0.836 (0.824 to 0.849)	13,926 (13,629 to 14,223)
201032_at	BLCAP	bladder cancer associated protein	0.871 (0.87 to 0.872)	485.8 (482.1 to 489.5)	0.975 (0.923 to 1.03)	555.1 (517.2 to 593)	1.007 (0.926 to 1.095)	592.7 (536.3 to 649.1)	1 (0.977 to 1.023)	585.7 (566.9 to 604.6)	0.871 (0.866 to 0.875)	501.3 (499.4 to 503.2)	1.023 (0.961 to 1.09)	591.8 (548.8 to 634.9)	1.13 (1.094 to 1.167)	653.8 (625.7 to 681.8)	0.864 (0.834 to 0.895)	482.1 (467.7 to 496.5)	0.83 (0.812 to 0.848)	461.1 (452.6 to 469.6)	1.218 (1.176 to 1.261)	669.1 (653.9 to 684.4)	1.341 (1.326 to 1.357)	733.1 (722.6 to 743.6)	0.93 (0.923 to 0.938)	548.3 (536.3 to 560.2)	1.205 (1.177 to 1.234)	714.7 (683.4 to 746.1)	1.617 (1.603 to 1.631)	979.2 (964.5 to 994)
[truncated: 21,655 more rows]
